# Supplementary material for: Crystal structures of [(μ2-L1)di­bromidodicopper(II)] dibromide and poly[[(μ2-L1)diiodido­dicopper(I)]-di-μ-iodido-dicopper(I)], where L1 is 2,5,8,11,14,17-hexa­thia-[9.9](2,6,3,5)-pyrazino­phane
Source: Acta Crystallogr E Crystallogr Commun. 2020 Jun 2;76(Pt 7):984–9. doi: 10.1107/S2056989020007161 (PMC7336783; doi:10.1107/S2056989020007161)
Supplement: Supplementary file 1 [file e-76-00984-sup1.cif]

##############################################################################
#                                                                            #
# This CIF contains the data in a paper accepted for publication in          #
# Acta Crystallographica Section E. It conforms to the requirements of       #
# Notes for Authors for Acta Crystallographica Section E, and has been       #
# peer reviewed under the auspices of the IUCr Commission on Journals.       #
#                                                                            #
# Full details of the Crystallographic Information File format               #
# are given in the paper "The Crystallographic Information File (CIF):       #
# a New Standard Archive File for Crystallography" by S. R. Hall, F. H.      #
# Allen and I. D. Brown [Acta Cryst. (1991), A47, 655-685].                  #
#                                                                            #
# The current version of the core CIF dictionary is obtainable from          #
# ftp://ftp.iucr.org/pub/cif_core.dic.                                       #
#                                                                            #
# Software is freely available for graphical display of the structure(s)     #
# in this CIF. For information consult the CIF software page                 #
# http://www.iucr.org/resources/cif/software.                                #
#                                                                            #
# This file may be used for bona fide research purposes within the           #
# scientific community so long as proper attribution is given to the journal # 
# article from which it was obtained.                                        #
#                                                                            #
##############################################################################
data_I
_audit_creation_method     'SHELXL-2018/3'
_chemical_name_systematic
;\
[\m~2~-2,5,8,11,14,17-Hexathia-[9.9](2,6,3,5)-pyrazinophane]\
bis[bromidocopper(II)] dibromide
;
_chemical_name_common     ?
_chemical_formula_moiety     'C16 H24 Br2 Cu2 N2 S6 2+, 2(Br -)'
_chemical_formula_sum     'C16 H24 Br4 Cu2 N2 S6'
_chemical_formula_iupac     '[Cu2 Br2 (C16 H24 N2 S6)] Br2'
_chemical_formula_weight     883.45
_chemical_melting_point     ?
_space_group_crystal_system     triclinic
_space_group_name_H-M_alt     'P -1'
_space_group_name_Hall     '-P 1'
loop_
    _space_group_symop_operation_xyz
    'x, y, z'
    '-x, -y, -z'
_cell_length_a     7.2090(7)
_cell_length_b     8.1422(8)
_cell_length_c     12.3904(14)
_cell_angle_alpha     71.842(12)
_cell_angle_beta     74.702(12)
_cell_angle_gamma     72.694(12)
_cell_volume     647.93(13)
_cell_formula_units_Z     1
_cell_measurement_reflns_used     5000
_cell_measurement_theta_min     2.71
_cell_measurement_theta_max     25.8
_cell_measurement_temperature     223(2)
_exptl_crystal_description     plate
_exptl_crystal_colour     brown
_exptl_crystal_size_max     0.200
_exptl_crystal_size_mid     0.200
_exptl_crystal_size_min     0.030
_exptl_crystal_density_diffrn     2.264
_exptl_crystal_density_meas     ?
_exptl_crystal_density_method     ?
_exptl_crystal_F_000     428
_exptl_absorpt_coefficient_mu     8.302
_exptl_absorpt_correction_type     multi-scan
_exptl_absorpt_process_details
;
(MULABS; Spek, 2020)
;
_exptl_absorpt_correction_T_min     0.4214
_exptl_absorpt_correction_T_max     1.0000
_diffrn_ambient_temperature     223(2)
_diffrn_radiation_type     MoK\a
_diffrn_radiation_wavelength     0.71073
_diffrn_radiation_source     'fine-focus sealed tube'
_diffrn_radiation_monochromator     'plane graphite'
_diffrn_measurement_device_type     'STOE IPDS 1'
_diffrn_measurement_device     '1 circle goniometer'
_diffrn_measurement_method     '\f rotation'
_diffrn_detector     'image plate'
_diffrn_detector_area_resol_mean     ?
_diffrn_reflns_number     5057
_diffrn_reflns_av_R_equivalents     0.0762
_diffrn_reflns_av_unetI/netI     0.0828
_diffrn_reflns_theta_min     2.708
_diffrn_reflns_theta_max     25.810
_diffrn_reflns_theta_full     25.242
_diffrn_measured_fraction_theta_max     0.931
_diffrn_measured_fraction_theta_full     0.938
_diffrn_reflns_limit_h_min     -8
_diffrn_reflns_limit_h_max     8
_diffrn_reflns_limit_k_min     -9
_diffrn_reflns_limit_k_max     9
_diffrn_reflns_limit_l_min     -15
_diffrn_reflns_limit_l_max     15
_refine_special_details     ?
_reflns_number_total     2320
_reflns_number_gt     1843
_reflns_threshold_expression     'I > 2\s(I)'
_refine_ls_structure_factor_coef     Fsqd
_refine_ls_matrix_type     full
_refine_ls_R_factor_all     0.0696
_refine_ls_R_factor_gt     0.0600
_refine_ls_wR_factor_gt     0.1485
_refine_ls_wR_factor_ref     0.1529
_refine_ls_goodness_of_fit_ref     1.006
_refine_ls_restrained_S_all     1.006
_refine_ls_number_reflns     2320
_refine_ls_number_parameters     106
_refine_ls_number_restraints     0
_refine_ls_hydrogen_treatment     constr
_refine_ls_weighting_scheme     calc
_refine_ls_weighting_details
                      'w=1/[\s^2^(Fo^2^)+(0.1019P)^2^] where P=(Fo^2^+2Fc^2^)/3'
_atom_sites_solution_hydrogens     geom
_atom_sites_solution_primary     direct
_atom_sites_solution_secondary     difmap
_refine_ls_shift/su_max     0.000
_refine_ls_shift/su_mean     0.000
_refine_diff_density_max     1.648
_refine_diff_density_min     -1.673
_refine_ls_extinction_method     none
_refine_ls_extinction_coef     .
loop_
    _atom_type_symbol
    _atom_type_description
    _atom_type_scat_dispersion_real
    _atom_type_scat_dispersion_imag
    _atom_type_scat_source
    'C' 'C' 0.0033 0.0016
                         'International Tables Vol C Tables 4.2.6.8 and 6.1.1.4'
    'H' 'H' 0.0000 0.0000
                         'International Tables Vol C Tables 4.2.6.8 and 6.1.1.4'
    'Br' 'Br' -0.2901 2.4595
                         'International Tables Vol C Tables 4.2.6.8 and 6.1.1.4'
    'Cu' 'Cu' 0.3201 1.2651
                         'International Tables Vol C Tables 4.2.6.8 and 6.1.1.4'
    'N' 'N' 0.0061 0.0033
                         'International Tables Vol C Tables 4.2.6.8 and 6.1.1.4'
    'S' 'S' 0.1246 0.1234
                         'International Tables Vol C Tables 4.2.6.8 and 6.1.1.4'
_computing_data_collection
;
EXPOSE in <i>IPDS-I</i> (Stoe & Cie, 1997)
;
_computing_cell_refinement
;
CELL in <i>IPDS-I</i> (Stoe & Cie, 1997)
;
_computing_data_reduction
;
INTEGRATE in <i>IPDS-I</i> (Stoe & Cie, 1997)
;
_computing_structure_solution
;
SHELXS97 (Sheldrick, 2008)
;
_computing_structure_refinement
;
<i>SHELXL2018/3</i> (Sheldrick, 2015)
;
_computing_molecular_graphics
;
Mercury (Macrae <i>et al.</i>,  2020)
;
_computing_publication_material
;
<i>SHELXL2018/3</i> (Sheldrick, 2015), PLATON (Spek, 2020) and
publcif (Westrip, 2010)
;
loop_
    _atom_site_type_symbol
    _atom_site_label
    _atom_site_fract_x
    _atom_site_fract_y
    _atom_site_fract_z
    _atom_site_U_iso_or_equiv
    _atom_site_adp_type
    _atom_site_calc_flag
    _atom_site_occupancy
    _atom_site_disorder_assembly
    _atom_site_disorder_group
    Br Br1 0.19307(12) 0.19827(12) 0.45400(7) 0.0328(3) Uani d 1 . .
    Cu Cu1 0.38840(13) 0.35871(11) 0.29477(7) 0.0163(3) Uani d 1 . .
    S S1 0.1670(3) 0.6379(2) 0.28528(15) 0.0215(4) Uani d 1 . .
    S S2 0.6115(3) 0.4639(2) 0.36310(15) 0.0197(4) Uani d 1 . .
    S S3 0.6481(3) 0.1120(2) 0.27313(15) 0.0175(4) Uani d 1 . .
    N N1 0.4546(9) 0.4439(7) 0.1184(5) 0.0156(7) Uani d 1 . .
    C C1 0.5922(11) 0.3381(9) 0.0573(6) 0.0156(7) Uani d 1 . .
    C C2 0.3618(10) 0.6046(9) 0.0628(6) 0.0156(7) Uani d 1 . .
    C C3 0.2054(11) 0.7229(9) 0.1295(6) 0.0202(16) Uani d 1 . .
    H H3A 0.080095 0.744824 0.104611 0.024 Uiso calc 1 . .
    H H3B 0.240502 0.837592 0.109580 0.024 Uiso calc 1 . .
    C C4 0.3042(11) 0.7561(10) 0.3270(6) 0.0213(9) Uani d 1 . .
    H H4A 0.262709 0.883424 0.290981 0.026 Uiso calc 1 . .
    H H4B 0.267942 0.739951 0.411020 0.026 Uiso calc 1 . .
    C C5 0.5303(11) 0.6978(9) 0.2940(6) 0.0156(7) Uani d 1 . .
    H H5A 0.592228 0.768345 0.318918 0.019 Uiso calc 1 . .
    H H5B 0.570091 0.717761 0.209820 0.019 Uiso calc 1 . .
    C C6 0.8280(12) 0.3836(9) 0.2624(6) 0.0213(9) Uani d 1 . .
    H H6A 0.808898 0.438922 0.182395 0.026 Uiso calc 1 . .
    H H6B 0.945536 0.410333 0.272072 0.026 Uiso calc 1 . .
    C C7 0.8506(11) 0.1809(9) 0.2918(7) 0.0223(16) Uani d 1 . .
    H H7A 0.867485 0.130400 0.372431 0.027 Uiso calc 1 . .
    H H7B 0.971846 0.130109 0.243159 0.027 Uiso calc 1 . .
    C C8 0.6904(12) 0.1574(9) 0.1173(6) 0.0213(9) Uani d 1 . .
    H H8A 0.833237 0.139237 0.087755 0.026 Uiso calc 1 . .
    H H8B 0.644904 0.070380 0.097392 0.026 Uiso calc 1 . .
    Br Br2 0.21653(11) 0.20772(10) 0.02398(7) 0.0267(3) Uani d 1 . .
loop_
    _atom_site_aniso_label
    _atom_site_aniso_U_11
    _atom_site_aniso_U_22
    _atom_site_aniso_U_33
    _atom_site_aniso_U_12
    _atom_site_aniso_U_13
    _atom_site_aniso_U_23
    Br1 0.0270(5) 0.0335(5) 0.0267(5) -0.0116(4) -0.0043(3) 0.0114(3)
    Cu1 0.0194(5) 0.0085(5) 0.0194(5) -0.0036(4) -0.0032(4) -0.0013(3)
    S1 0.0215(10) 0.0172(10) 0.0201(9) 0.0018(8) -0.0013(7) -0.0053(7)
    S2 0.0281(10) 0.0115(9) 0.0223(9) -0.0028(8) -0.0095(8) -0.0060(7)
    S3 0.0270(10) 0.0051(8) 0.0195(8) -0.0025(8) -0.0085(7) 0.0005(6)
    N1 0.0223(18) 0.0065(15) 0.0219(16) -0.0034(14) -0.0088(13) -0.0053(12)
    C1 0.0223(18) 0.0065(15) 0.0219(16) -0.0034(14) -0.0088(13) -0.0053(12)
    C2 0.0223(18) 0.0065(15) 0.0219(16) -0.0034(14) -0.0088(13) -0.0053(12)
    C3 0.029(4) 0.012(4) 0.014(3) 0.008(3) -0.007(3) -0.006(3)
    C4 0.031(3) 0.011(2) 0.022(2) -0.002(2) -0.0101(19) -0.0047(17)
    C5 0.0223(18) 0.0065(15) 0.0219(16) -0.0034(14) -0.0088(13) -0.0053(12)
    C6 0.031(3) 0.011(2) 0.022(2) -0.002(2) -0.0101(19) -0.0047(17)
    C7 0.024(4) 0.011(4) 0.035(4) 0.002(3) -0.020(3) -0.004(3)
    C8 0.031(3) 0.011(2) 0.022(2) -0.002(2) -0.0101(19) -0.0047(17)
    Br2 0.0247(4) 0.0210(4) 0.0385(5) -0.0073(4) -0.0041(3) -0.0127(3)
_geom_special_details
;
 All esds (except the esd in the dihedral angle between two l.s. planes)
 are estimated using the full covariance matrix.  The cell esds are taken
 into account individually in the estimation of esds in distances, angles
 and torsion angles; correlations between esds in cell parameters are only
 used when they are defined by crystal symmetry.  An approximate (isotropic)
 treatment of cell esds is used for estimating esds involving l.s. planes.
;
loop_
    _geom_bond_atom_site_label_1
    _geom_bond_atom_site_label_2
    _geom_bond_site_symmetry_2
    _geom_bond_distance
    _geom_bond_publ_flag
    Cu1 N1 . 2.046(6) y
    Cu1 S1 . 2.346(2) y
    Cu1 S2 . 2.4549(18) y
    Cu1 S3 . 2.333(2) y
    Cu1 Br1 . 2.3672(11) y
    S1 C3 . 1.811(7) ?
    S1 C4 . 1.822(7) ?
    S2 C6 . 1.815(8) ?
    S2 C5 . 1.814(7) ?
    S3 C7 . 1.802(7) ?
    S3 C8 . 1.808(7) ?
    N1 C1 . 1.342(9) ?
    N1 C2 . 1.340(9) ?
    C1 C2 2_665 1.394(10) ?
    C1 C8 . 1.482(11) ?
    C2 C3 . 1.497(9) ?
    C3 H3A . 0.9800 ?
    C3 H3B . 0.9800 ?
    C4 C5 . 1.536(10) ?
    C4 H4A . 0.9800 ?
    C4 H4B . 0.9800 ?
    C5 H5A . 0.9800 ?
    C5 H5B . 0.9800 ?
    C6 C7 . 1.542(9) ?
    C6 H6A . 0.9800 ?
    C6 H6B . 0.9800 ?
    C7 H7A . 0.9800 ?
    C7 H7B . 0.9800 ?
    C8 H8A . 0.9800 ?
    C8 H8B . 0.9800 ?
loop_
    _geom_angle_atom_site_label_1
    _geom_angle_atom_site_label_2
    _geom_angle_atom_site_label_3
    _geom_angle_site_symmetry_1
    _geom_angle_site_symmetry_3
    _geom_angle
    _geom_angle_publ_flag
    N1 Cu1 S1 . . 85.26(18) y
    N1 Cu1 S3 . . 85.38(18) y
    S3 Cu1 S1 . . 168.54(7) y
    N1 Cu1 Br1 . . 145.45(15) y
    S1 Cu1 Br1 . . 96.48(6) y
    S3 Cu1 Br1 . . 94.97(6) y
    N1 Cu1 S2 . . 104.48(15) y
    S1 Cu1 S2 . . 88.79(7) y
    S3 Cu1 S2 . . 87.17(7) y
    Br1 Cu1 S2 . . 110.05(6) y
    C3 S1 C4 . . 102.4(3) ?
    C3 S1 Cu1 . . 98.5(2) ?
    C4 S1 Cu1 . . 101.4(3) ?
    C6 S2 C5 . . 104.4(3) ?
    C6 S2 Cu1 . . 93.8(2) ?
    C5 S2 Cu1 . . 96.5(2) ?
    C7 S3 C8 . . 100.9(4) ?
    C7 S3 Cu1 . . 101.0(2) ?
    C8 S3 Cu1 . . 97.8(3) ?
    C1 N1 C2 . . 119.4(6) ?
    C1 N1 Cu1 . . 119.9(5) ?
    C2 N1 Cu1 . . 120.7(5) ?
    N1 C1 C2 . 2_665 120.2(7) ?
    N1 C1 C8 . . 119.9(6) ?
    C2 C1 C8 2_665 . 119.9(6) ?
    N1 C2 C1 . 2_665 120.4(6) ?
    N1 C2 C3 . . 120.1(6) ?
    C1 C2 C3 2_665 . 119.5(7) ?
    C2 C3 S1 . . 115.3(5) ?
    C2 C3 H3A . . 108.4 ?
    S1 C3 H3A . . 108.4 ?
    C2 C3 H3B . . 108.4 ?
    S1 C3 H3B . . 108.4 ?
    H3A C3 H3B . . 107.5 ?
    C5 C4 S1 . . 115.1(5) ?
    C5 C4 H4A . . 108.5 ?
    S1 C4 H4A . . 108.5 ?
    C5 C4 H4B . . 108.5 ?
    S1 C4 H4B . . 108.5 ?
    H4A C4 H4B . . 107.5 ?
    C4 C5 S2 . . 109.4(4) ?
    C4 C5 H5A . . 109.8 ?
    S2 C5 H5A . . 109.8 ?
    C4 C5 H5B . . 109.8 ?
    S2 C5 H5B . . 109.8 ?
    H5A C5 H5B . . 108.3 ?
    C7 C6 S2 . . 105.4(5) ?
    C7 C6 H6A . . 110.7 ?
    S2 C6 H6A . . 110.7 ?
    C7 C6 H6B . . 110.7 ?
    S2 C6 H6B . . 110.7 ?
    H6A C6 H6B . . 108.8 ?
    C6 C7 S3 . . 115.5(5) ?
    C6 C7 H7A . . 108.4 ?
    S3 C7 H7A . . 108.4 ?
    C6 C7 H7B . . 108.4 ?
    S3 C7 H7B . . 108.4 ?
    H7A C7 H7B . . 107.5 ?
    C1 C8 S3 . . 115.4(5) ?
    C1 C8 H8A . . 108.4 ?
    S3 C8 H8A . . 108.4 ?
    C1 C8 H8B . . 108.4 ?
    S3 C8 H8B . . 108.4 ?
    H8A C8 H8B . . 107.5 ?
loop_
    _geom_torsion_atom_site_label_1
    _geom_torsion_atom_site_label_2
    _geom_torsion_atom_site_label_3
    _geom_torsion_atom_site_label_4
    _geom_torsion_site_symmetry_1
    _geom_torsion_site_symmetry_2
    _geom_torsion_site_symmetry_3
    _geom_torsion_site_symmetry_4
    _geom_torsion
    _geom_torsion_publ_flag
    C2 N1 C1 C2 . . . 2_665 0.2(10) ?
    Cu1 N1 C1 C2 . . . 2_665 -179.9(4) ?
    C2 N1 C1 C8 . . . . -177.6(5) ?
    Cu1 N1 C1 C8 . . . . 2.3(8) ?
    C1 N1 C2 C1 . . . 2_665 -0.2(10) ?
    Cu1 N1 C2 C1 . . . 2_665 179.9(4) ?
    C1 N1 C2 C3 . . . . 178.9(6) ?
    Cu1 N1 C2 C3 . . . . -1.0(8) ?
    N1 C2 C3 S1 . . . . 3.6(8) ?
    C1 C2 C3 S1 2_665 . . . -177.3(5) ?
    C4 S1 C3 C2 . . . . 99.9(5) ?
    Cu1 S1 C3 C2 . . . . -3.8(5) ?
    C3 S1 C4 C5 . . . . -71.0(6) ?
    Cu1 S1 C4 C5 . . . . 30.4(6) ?
    S1 C4 C5 S2 . . . . -59.9(6) ?
    C6 S2 C5 C4 . . . . 148.0(5) ?
    Cu1 S2 C5 C4 . . . . 52.4(4) ?
    C5 S2 C6 C7 . . . . -158.1(5) ?
    Cu1 S2 C6 C7 . . . . -60.3(5) ?
    S2 C6 C7 S3 . . . . 62.3(6) ?
    C8 S3 C7 C6 . . . . 74.9(6) ?
    Cu1 S3 C7 C6 . . . . -25.4(6) ?
    N1 C1 C8 S3 . . . . -11.6(8) ?
    C2 C1 C8 S3 2_665 . . . 170.6(5) ?
    C7 S3 C8 C1 . . . . -89.9(6) ?
    Cu1 S3 C8 C1 . . . . 13.0(5) ?
loop_
    _geom_hbond_atom_site_label_D
    _geom_hbond_atom_site_label_H
    _geom_hbond_atom_site_label_A
    _geom_hbond_site_symmetry_A
    _geom_hbond_distance_DH
    _geom_hbond_distance_HA
    _geom_hbond_distance_DA
    _geom_hbond_angle_DHA
    _geom_hbond_publ_flag
    C6 H6B S1 1_655 0.98 2.85 3.753(9) 154 yes
    C5 H5A S3 1_565 0.98 2.81 3.634(8) 143 yes
    C3 H3A Br2 2_565 0.98 2.86 3.814(8) 165 yes
    C3 H3B Br2 1_565 0.98 2.83 3.770(7) 160 yes
    C5 H5B Br2 2_665 0.98 2.87 3.821(7) 164 yes
    C7 H7B Br2 1_655 0.98 2.82 3.646(8) 142 yes
    C8 H8A Br2 1_655 0.98 2.84 3.769(9) 159 yes
    C8 H8B Br2 2_655 0.98 2.89 3.713(7) 142 yes
_shelx_space_group_comment
;
The symmetry employed for this shelxl refinement is uniquely defined
by the following loop, which should always be used as a source of
symmetry information in preference to the above space-group names.
They are only intended as comments.
;
_shelx_estimated_absorpt_T_min     0.288
_shelx_estimated_absorpt_T_max     0.789
_shelx_hkl_file
;
   8   4  -1   32.68    8.41
  -8  -4   1   18.23    8.56
  -8  -4   1   25.71   12.39
  -8  -3   1    6.01    9.24
  -8  -3   1    7.00    8.84
   8   3  -1   12.08    8.66
  -8  -3   2   76.96    9.64
   8   3  -2   63.74    8.85
  -8  -3   2   75.30    9.06
   8   2  -1  121.88   14.08
  -8  -2   1  100.54   10.65
  -8  -2   1   85.49   10.32
   8   2  -2  490.21   20.37
  -8  -2   2  495.05   20.22
  -8  -2   2  506.30   21.10
  -8  -1   1  140.65   11.96
  -8  -1   1  163.36   16.80
   8   1  -1  131.25   11.46
  -8  -1   2   49.84   16.13
   8   1  -2   61.71   14.72
  -8  -1   2   93.11   15.08
  -8   0   1   19.79   17.64
  -8   0   1   52.48   16.26
   8   0  -1   33.89   11.23
  -8   1   0  103.65   20.99
  -7  -6   1    1.78   11.87
  -7  -6   1    1.01    8.42
  -7  -6   2  160.06   10.09
  -7  -5   1    5.44   10.22
  -7  -5   1    4.92    7.21
   7   5  -1    3.53    7.28
  -7  -5   2  114.92   10.92
   7   5  -2  104.63   10.65
  -7  -5   2  111.67   10.86
  -7  -5   3   52.69    8.52
   7   5  -3   59.77    8.42
  -7  -5   3   62.08    8.60
  -7  -4   1   32.02    9.15
  -7  -4   1   20.35    6.39
   7   4  -1   21.17    6.35
  -7  -4   2  132.25   10.89
   7   4  -2   99.67    7.72
  -7  -4   2  139.98   11.13
  -7  -4   3   13.82    9.75
   7   4  -3   12.51    9.73
  -7  -4   3   25.39   10.19
   7   4  -4   -2.76   11.24
  -7  -4   4   -1.26   11.21
  -7  -4   4  -12.85   11.85
  -7  -3   1  234.04   11.54
   7   3  -1  240.17   11.73
  -7  -3   1  182.65    8.75
  -7  -3   2  265.73   10.02
   7   3  -2  332.49   13.38
  -7  -3   2  350.58   13.94
  -7  -3   3   74.34    7.84
  -7  -3   3   93.80   10.32
   7   3  -3   94.77   10.23
  -7  -3   4  248.91   13.13
  -7  -3   4  204.09    9.52
   7   3  -4  245.36   12.93
   7   3  -5   11.95   11.74
  -7  -3   5   -8.26    9.02
  -7  -2   1  148.40    8.63
  -7  -2   1  207.83   11.63
   7   2  -1  181.75   11.39
  -7  -2   2  320.21   14.04
  -7  -2   2  305.97   13.19
   7   2  -2  301.85   13.38
   7   2  -3   54.67    6.67
  -7  -2   3   88.40   11.01
  -7  -2   3   55.11    6.83
   7   2  -4   31.30   10.29
  -7  -2   4   28.70   11.49
   7   2  -5    9.52   12.10
  -7  -2   5   12.92    9.33
  -7  -1   1    0.23   10.40
   7   1  -1   -1.33   10.10
  -7  -1   1   -1.43   10.57
  -7  -1   2  190.22   12.02
   7   1  -2  177.58   11.60
  -7  -1   2  175.37   12.32
   7   1  -3   14.54    6.67
  -7  -1   3    8.12   10.77
  -7  -1   4   18.69   12.53
   7   1  -4   25.51   11.17
  -7  -1   5  121.93   11.11
   7   1  -5  152.92   14.50
  -7   0   1   20.86    8.17
  -7   0   1   30.01   12.07
   7   0  -1   45.80   11.04
  -7   0   2  223.08   13.98
  -7   0   2  175.53   10.60
   7   0  -2  222.16   13.53
  -7   0   3   40.26   13.92
   7   0  -3   45.79   12.18
  -7   0   4  307.17   16.97
   7   0  -4  390.72   18.01
   7   0  -5   -4.38   14.89
  -7   0   5   -7.92   11.30
  -7   1   0   54.40   14.40
   7  -1   0   84.16   13.07
  -7   1   0   80.52   13.30
   7  -1  -1   -4.43    8.33
  -7   1   1    0.81   12.08
  -7   1   1   -4.70   13.69
   7  -1  -2   48.56    9.64
  -7   1   2   37.73   15.80
  -7   1   2   52.82    9.79
  -7   1   3   87.95   16.14
   7  -1  -3  130.11   14.65
  -7   1   4   27.95   17.57
   7  -1  -4   43.96   15.72
   7  -1  -5  348.97   16.92
  -7   1   5  284.97   15.33
  -7   2   0  372.12   22.33
   7  -2   0  354.43   21.85
  -7   2   0  193.17   21.88
   7  -2  -1    5.62   14.13
  -7   2   1   -2.77   18.01
  -7   2   1    6.66   14.43
  -7   2   2   17.03   10.20
   7  -2  -2   23.18   14.08
  -7   2   2   12.85   17.83
   7  -2  -3   67.00   16.25
  -7   2   3   42.09   19.96
   7  -2  -4  316.94   22.01
  -7   2   4  222.52   22.02
  -7   3   0   14.33   18.96
  -7   3   0    3.24   23.89
  -7   3   1    9.65   20.06
  -7   3   1    6.71   17.56
   7  -3  -1    2.66   17.10
   7  -3  -2  197.04   20.93
  -7   3   2  152.46   24.09
  -7   3   2  200.99   21.53
  -6  -7   1   23.36    7.63
  -6  -7   1   33.99   11.36
  -6  -7   2    2.22   12.12
  -6  -7   2    6.09    9.18
   6   6  -1    1.10    6.45
  -6  -6   1    6.06    6.52
  -6  -6   1    3.19    6.78
  -6  -6   2   81.31   10.95
   6   6  -2   88.70   10.97
  -6  -6   2   69.74    7.97
  -6  -6   3   48.97   10.76
  -6  -6   3   32.18   11.01
   6   6  -3   33.74    7.62
  -6  -6   4  327.27   15.73
   6   6  -4  297.08   15.31
  -6  -6   4  351.77   15.93
  -6  -5   1    1.02    7.95
   6   5  -1   -0.57    7.98
  -6  -5   1   12.42    7.89
  -6  -5   2  102.07    9.75
  -6  -5   2  102.79    9.67
   6   5  -2  103.52    9.69
  -6  -5   3    0.93    6.27
  -6  -5   3  -14.91    8.97
   6   5  -3   -8.38    8.91
   6   5  -4   -4.76   10.32
  -6  -5   4   22.28   10.21
  -6  -5   4    7.90   10.20
   6   5  -5   57.56   12.60
  -6  -5   5   64.71   12.55
  -6  -5   5   49.94    8.98
   6   4  -1   74.21    6.08
  -6  -4   1   67.44    6.02
  -6  -4   1   77.86    6.26
  -6  -4   2  658.59   18.49
   6   4  -2  866.12   24.22
  -6  -4   2  933.59   26.07
   6   4  -3   -0.15    5.92
  -6  -4   3    6.32    8.49
  -6  -4   3    5.11    8.62
  -6  -4   4   31.45    6.32
  -6  -4   4   46.91    8.81
   6   4  -4   35.12    8.76
  -6  -4   5   28.30   10.45
   6   4  -5   32.25   10.39
  -6  -4   6  280.60   15.04
   6   4  -6  191.46   10.57
  -6  -3   1  212.97    8.94
  -6  -3   1  170.19    6.81
   6   3  -1  153.25    6.41
  -6  -3   2  143.08    8.64
   6   3  -2  121.85    8.49
  -6  -3   2  141.95    8.66
  -6  -3   3   61.40    7.74
  -6  -3   3   53.58    5.59
   6   3  -3   63.15    7.52
  -6  -3   4  266.79   11.82
   6   3  -4  242.88   11.27
  -6  -3   5    0.17    9.12
   6   3  -5    4.50    8.77
  -6  -3   6    8.04   11.14
   6   3  -6   11.37   10.81
  -6  -3   7  177.05   14.46
   6   3  -7  120.79   10.22
  -6  -2   1  105.20    7.47
  -6  -2   1  100.93    7.51
   6   2  -1   93.61    7.36
  -6  -2   2  437.64   12.30
  -6  -2   2  577.55   18.00
   6   2  -2  529.40   16.59
  -6  -2   3   37.75    7.90
   6   2  -3   20.69    5.17
   6   2  -4   93.04    8.03
  -6  -2   4   90.01    8.61
   6   2  -5   95.72    9.51
  -6  -2   5   91.89   10.15
  -6  -2   6   90.88   11.96
   6   2  -6   99.35   11.48
  -6  -2   7    2.72    9.65
   6   2  -7    8.59   13.48
  -6  -1   1   78.42    7.69
  -6  -1   1   62.20    5.52
   6   1  -1   61.16    5.52
  -6  -1   2  171.68    7.22
   6   1  -2  219.61    9.88
   6   1  -3   58.41    5.82
  -6  -1   3   72.53    8.85
  -6  -1   4  841.78   21.23
   6   1  -4 1043.06   31.32
   6   1  -5   -5.24    6.83
  -6  -1   5    1.13   10.31
   6   1  -6    8.31   11.82
  -6  -1   6   15.41   12.15
   6   1  -7   87.82   13.95
  -6  -1   7   73.92   12.81
  -6   0   1    5.67    7.37
  -6   0   1   11.44    7.46
   6   0  -1   -1.09    7.26
  -6   0   2   27.53    8.70
   6   0  -2   19.21    8.61
  -6   0   3    6.70    9.25
   6   0  -3    3.70    8.25
  -6   0   4   85.19   10.00
   6   0  -4   79.99    9.28
  -6   0   5   71.86    8.42
   6   0  -5  114.49   11.47
  -6   0   6  182.46   10.64
   6   0  -6  282.98   15.75
   6   0  -7  529.10   21.21
  -6   0   7  355.75   13.34
  -6   1   0  600.77   22.85
   6  -1   0  726.74   25.70
  -6   1   0  759.09   27.05
   6  -1  -1   19.47    9.56
  -6   1   1    8.92    9.96
  -6   1   1   10.34   10.91
  -6   1   2  112.90   12.07
   6  -1  -2  153.26   11.23
  -6   1   3  161.41    9.57
   6  -1  -3  170.18    9.33
  -6   1   4  217.01   14.57
   6  -1  -4  318.52   15.53
  -6   1   5    9.99    8.83
   6  -1  -5   30.05   11.93
   6  -1  -6  259.70   16.75
  -6   1   6  174.54   15.27
  -6   1   7   93.37   11.79
   6  -1  -7  107.25   12.93
  -6   2   0    8.98   10.81
   6  -2   0    9.28   13.26
  -6   2   0    2.46   13.19
   6  -2  -1  112.75   11.63
  -6   2   1   66.54   13.27
  -6   2   1  108.58   12.18
  -6   2   2  403.16   19.79
   6  -2  -2  482.78   20.73
  -6   2   3   13.52   14.24
   6  -2  -3   22.52   11.79
  -6   2   4   41.61   10.20
   6  -2  -4   68.16   12.77
  -6   2   5    0.04   15.60
   6  -2  -5    7.73   14.80
  -6   2   6  193.27   17.02
   6  -2  -6  244.72   18.06
   6  -2  -7  161.81   19.74
  -6   2   7  134.82   17.81
  -6   3   0  213.78   17.17
   6  -3   0  192.96   16.03
  -6   3   0  226.46   23.76
  -6   3   1  114.96   14.36
  -6   3   1   95.82   16.57
   6  -3  -1  120.97   16.77
  -6   3   2  303.83   21.65
   6  -3  -2  392.99   24.94
   6  -3  -3   72.17   13.65
  -6   3   3   41.11   16.36
  -6   3   4    2.64   16.52
   6  -3  -4   11.13   14.55
  -6   3   5   72.74   16.89
   6  -3  -5  107.79   16.45
   6  -3  -6   60.34   19.20
  -6   3   6   31.87   18.50
  -6   4   0  140.74   38.57
  -6   4   1   42.96   19.45
   6  -4  -1   33.54   18.40
  -6   4   1   34.20   20.24
   6  -4  -2   20.71   17.01
  -6   4   2   21.68   14.93
  -6   4   3    5.12   20.84
   6  -4  -3   -6.15   15.38
  -6   4   4  272.79   25.31
   6  -4  -4  283.48   24.54
  -5  -8   1   52.66   13.92
  -5  -8   1   46.02    8.73
  -5  -8   2  160.59   14.70
  -5  -8   2  119.55    9.72
  -5  -7   1   99.57   10.69
  -5  -7   1   82.10    9.69
  -5  -7   2  271.64   13.10
  -5  -7   2  275.60   13.96
  -5  -7   3   16.25   10.91
  -5  -7   3   26.73   11.62
   5   7  -3   15.01    7.72
  -5  -7   4   51.88    9.80
  -5  -7   4   58.19   13.10
   5   7  -4   69.15   13.01
  -5  -6   1  137.13    7.00
   5   6  -1  133.84    6.99
  -5  -6   1  127.47    7.35
  -5  -6   2   36.90    6.31
  -5  -6   2   53.92    8.90
   5   6  -2   33.47    8.88
   5   6  -3   89.55    7.12
  -5  -6   3   98.50    7.26
  -5  -6   3   85.87    7.47
   5   6  -4   -1.57   10.75
  -5  -6   4   -0.96    7.90
  -5  -6   4    4.24   10.79
   5   6  -5   10.60   12.63
  -5  -6   5   12.86   12.83
  -5  -6   5    5.42   12.74
   5   5  -1  180.04    8.50
  -5  -5   1  134.06    6.40
  -5  -5   1  174.24    8.58
  -5  -5   2  256.92    9.25
  -5  -5   2  317.53   11.96
   5   5  -2  230.11    8.63
  -5  -5   3  127.37    8.94
   5   5  -3   97.70    6.45
  -5  -5   3   94.96    6.52
   5   5  -4  248.28   11.79
  -5  -5   4  253.49   12.09
  -5  -5   4  249.87   11.97
  -5  -5   5   50.32   10.41
  -5  -5   5   52.93    9.83
   5   5  -5   41.77   10.41
   5   5  -6  164.09    9.44
  -5  -5   6  217.25   12.94
  -5  -5   6  182.64    9.73
  -5  -5   7  107.98   10.34
  -5  -4   1  178.09    8.50
   5   4  -1  190.11    8.61
  -5  -4   1  179.61    8.62
  -5  -4   2  812.39   22.24
   5   4  -2  819.69   22.53
  -5  -4   2  870.34   24.09
  -5  -4   3  174.39    8.54
   5   4  -3  180.80    8.50
  -5  -4   3  137.92    6.44
   5   4  -4   88.78    6.28
  -5  -4   4   89.28    6.28
  -5  -4   5   19.09    9.15
   5   4  -5    5.93    6.41
   5   4  -6   39.15    7.15
  -5  -4   6   47.54    7.16
  -5  -4   7  166.20   13.08
   5   4  -7  133.61    9.27
   5   3  -1    7.55    5.29
  -5  -3   1    1.47    5.41
  -5  -3   1    2.40    5.25
  -5  -3   2  290.47    9.23
  -5  -3   2  404.04   12.77
   5   3  -2  384.70   12.18
  -5  -3   3   18.35    6.17
   5   3  -3    9.73    4.35
  -5  -3   4   75.16    5.25
   5   3  -4   92.83    7.06
   5   3  -5  567.63   17.52
  -5  -3   5  610.79   18.56
  -5  -3   6   26.37    6.95
   5   3  -6   39.50    9.59
   5   3  -7   56.97   11.64
  -5  -3   7   49.42    8.53
   5   3  -8  118.16   14.07
  -5  -3   8   92.51   10.61
   5   2  -1   84.88    4.76
  -5  -2   1  112.32    6.42
  -5  -2   1   93.21    4.98
  -5  -2   2  288.73    9.38
   5   2  -2  300.10    9.77
   5   2  -3   28.34    4.37
  -5  -2   3   35.23    6.53
   5   2  -4  910.86   24.19
  -5  -2   4 1298.91   32.30
  -5  -2   5   39.24    6.06
   5   2  -5   35.78    5.74
   5   2  -6   42.43    6.13
  -5  -2   6   47.46    6.31
  -5  -2   7   99.17    8.08
   5   2  -7   94.98    7.91
  -5  -2   8    5.02   12.34
   5   2  -8    6.57   12.22
  -5  -2   9   16.89   10.19
   5   2  -9    7.94   10.24
   5   1  -1  246.11    9.14
  -5  -1   1  229.40    8.51
   5   1  -2    9.52    3.59
  -5  -1   2    8.04    3.74
   5   1  -3  228.16    8.20
  -5  -1   3  342.96   10.87
  -5  -1   4   52.53    5.42
   5   1  -4   53.84    5.05
  -5  -1   5  851.12   20.28
   5   1  -5  763.11   19.94
   5   1  -6   99.59    7.17
  -5  -1   6  109.40    7.25
  -5  -1   7  226.63   12.37
   5   1  -7  198.74    9.45
  -5  -1   8    1.87   12.69
   5   1  -8   28.53   12.84
  -5  -1   9  141.56   11.27
   5   1  -9  122.70   11.18
  -5   0   1   21.67    6.14
   5   0  -1   25.06    5.84
   5   0  -2  240.64    9.62
  -5   0   2  205.73    7.71
  -5   0   3  310.91   11.65
   5   0  -3  318.16   11.99
   5   0  -4  321.09   11.98
  -5   0   4  261.67    9.18
   5   0  -5   24.97    7.57
  -5   0   5   18.93    7.85
   5   0  -6  171.45   11.01
  -5   0   6  126.94   10.29
   5   0  -7  100.88   12.17
  -5   0   7   80.63    8.27
  -5   0   8    4.81    7.93
   5   0  -8    0.75    9.54
  -5   0   9   68.27   14.07
   5   0  -9   68.35   14.88
   5  -1   0   10.50    6.46
  -5   1   0   15.39    6.56
  -5   1   0   12.69    7.00
   5  -1  -1   38.49    6.51
  -5   1   1   42.87    7.48
   5  -1  -2  404.96   14.96
  -5   1   2  383.31   14.66
   5  -1  -3  248.25   11.14
  -5   1   3  207.27   11.09
   5  -1  -4  269.23   11.62
  -5   1   4  207.03   10.87
   5  -1  -5   12.36    6.94
  -5   1   5    6.93    7.23
   5  -1  -6    3.74   10.42
  -5   1   6    2.85   10.06
  -5   1   7  118.52   12.60
   5  -1  -7  150.43   13.56
  -5   1   8   45.73    9.88
   5  -1  -8   75.37   14.63
  -5   1   9   27.41   14.94
   5  -1  -9   35.54   16.51
   5  -2   0  162.28   10.82
  -5   2   0  107.77   14.14
  -5   2   0  181.75   11.38
   5  -2  -1   81.24    8.92
  -5   2   1   53.68   10.75
  -5   2   2  407.35   16.90
   5  -2  -2  645.52   23.46
   5  -2  -3   35.34    8.60
  -5   2   3   16.26   10.05
  -5   2   4    1.84   11.39
   5  -2  -4    6.61   10.49
   5  -2  -5  186.29   12.84
  -5   2   5  121.61    9.35
  -5   2   6   64.36    8.37
   5  -2  -6   66.65    9.87
  -5   2   7  220.18   14.52
   5  -2  -7  194.49   11.48
   5  -2  -8   14.20   15.46
  -5   2   8   11.28   13.78
  -5   2   9  205.36   16.91
   5  -2  -9  174.72   13.59
   5  -3   0    6.43   10.55
  -5   3   0    4.66   11.30
  -5   3   0    3.77   10.98
   5  -3  -1  228.04   13.59
  -5   3   1  215.38   14.70
  -5   3   2  422.66   20.91
   5  -3  -2  559.47   26.13
  -5   3   3  130.29   13.58
   5  -3  -3  168.26   13.22
   5  -3  -4  356.28   17.51
  -5   3   4  255.63   15.33
   5  -3  -5  237.53   16.48
  -5   3   5  174.22   15.24
  -5   3   6   15.83   13.38
   5  -3  -6   20.86   10.19
  -5   3   7  145.21   15.86
   5  -3  -7  132.47   12.67
   5  -3  -8  118.34   19.35
  -5   3   8  112.10   16.10
  -5   4   0   64.16   22.48
  -5   4   0   52.16   19.79
   5  -4  -1    1.84   12.81
  -5   4   1    1.92   12.04
   5  -4  -2   31.83   10.83
  -5   4   2   32.75   12.91
   5  -4  -3    1.08   12.69
  -5   4   3   -2.33   12.62
   5  -4  -4   14.56   13.64
  -5   4   4    7.62   12.97
   5  -4  -5  216.59   13.96
  -5   4   5  206.72   13.50
  -5   4   6    3.73   15.05
   5  -4  -6    5.59   11.83
   5  -4  -7   35.35   19.50
  -5   4   7   26.40   16.97
   5  -5  -1    2.47   27.06
  -5   5   1    1.23   33.71
  -5   5   2  301.04   36.32
   5  -5  -2  262.74   25.61
  -5   5   3   10.94   13.56
   5  -5  -3    5.07   13.55
  -5   5   4  121.24   16.82
   5  -5  -4  112.31   16.58
   5  -5  -5   29.79   17.63
  -5   5   5   27.79   16.81
   5  -5  -6   -4.77   18.82
  -5   5   6    8.55   17.19
   5  -6  -2    3.10   30.36
  -4  -8   1   12.27    7.88
  -4  -8   1   17.46   12.02
  -4  -8   2   44.13    8.60
  -4  -8   2   43.41   11.58
  -4  -8   3   -6.37    9.43
  -4  -8   3    0.51   13.60
  -4  -7   1    1.11    8.21
  -4  -7   1    4.75    6.46
  -4  -7   2  176.66   11.60
  -4  -7   2  151.92   10.74
   4   7  -3   23.90    9.73
  -4  -7   3   30.46    9.64
  -4  -7   3   24.79    7.25
  -4  -7   4    2.19   11.18
  -4  -7   4    1.13   11.51
   4   7  -4    2.10    7.81
  -4  -7   5   23.04   13.69
   4   7  -5   28.78    9.47
  -4  -7   5   32.51   13.40
  -4  -6   1    8.80    6.60
  -4  -6   1   -1.79    5.31
  -4  -6   2  827.81   20.82
  -4  -6   2  763.55   18.11
   4   6  -2  759.68   19.37
   4   6  -3   -2.25    5.73
  -4  -6   3   -5.76    8.05
  -4  -6   3    0.29    8.64
  -4  -6   4   59.61    6.93
  -4  -6   4   46.85   10.17
   4   6  -4   42.79    6.97
  -4  -6   5  107.69    7.78
   4   6  -5  121.61    8.74
  -4  -6   5  131.41   11.46
   4   6  -6  284.70   15.42
  -4  -6   6  230.58   10.37
  -4  -6   6  286.21   11.97
  -4  -5   1  214.17    8.17
   4   5  -1  207.90    7.98
  -4  -5   1  165.92    6.44
  -4  -5   2  251.64    8.29
  -4  -5   2  319.21   10.73
   4   5  -2  303.83   10.39
   4   5  -3  241.89    9.40
  -4  -5   3  258.28    9.78
  -4  -5   3  210.88    7.67
  -4  -5   4  620.55   18.36
  -4  -5   4  450.56   12.20
   4   5  -4  586.79   17.52
  -4  -5   5   -9.42    5.85
   4   5  -5   -4.61    5.70
  -4  -5   5    7.47    8.21
   4   5  -6    2.11    9.72
  -4  -5   6    1.44   10.20
  -4  -5   7   72.18    8.92
   4   5  -7   66.99    8.83
  -4  -5   8  237.93   16.25
   4   5  -8  193.42   11.87
   4   4  -1   44.29    5.76
  -4  -4   1   54.77    5.89
  -4  -4   1   63.17    6.01
   4   4  -2 2186.22   53.37
  -4  -4   2 2268.28   56.54
  -4  -4   2 1731.42   42.04
   4   4  -3   15.02    6.45
  -4  -4   3   18.64    6.75
  -4  -4   4   73.99    7.19
   4   4  -4   65.87    7.00
  -4  -4   5 1045.23   26.62
   4   4  -5  984.04   26.03
  -4  -4   6   49.69    8.68
   4   4  -6   35.65    8.63
   4   4  -7   29.56   10.16
  -4  -4   7   28.29    7.42
  -4  -4   8   10.52   12.62
   4   4  -8   -5.17   12.10
  -4  -4   9  576.49   20.53
   4   4  -9  441.75   15.76
  -4  -3   1  247.19    8.16
  -4  -3   1  196.71    6.60
   4   3  -1  189.26    6.31
  -4  -3   2   34.96    4.15
   4   3  -2   38.59    4.11
   4   3  -3   55.72    5.62
  -4  -3   3   44.01    4.17
  -4  -3   4 1682.29   44.90
   4   3  -4 1572.55   40.74
   4   3  -5  104.30    5.82
  -4  -3   5  158.89    8.38
  -4  -3   6   68.10    9.02
   4   3  -6   46.28    6.24
   4   3  -7   36.06    6.46
  -4  -3   7   44.61    6.58
  -4  -3   8  -11.17    7.90
   4   3  -8   -0.65    7.51
   4   3  -9   -0.60   12.42
  -4  -3   9    2.58   12.89
  -4  -2   1   26.77    4.37
   4   2  -1   22.45    3.20
   4   2  -2  133.69    5.09
  -4  -2   2  172.58    6.58
  -4  -2   3   60.24    5.58
   4   2  -3   36.48    3.92
  -4  -2   4   73.94    4.69
   4   2  -4   67.08    4.56
  -4  -2   5   44.91    5.25
   4   2  -5   54.14    7.12
   4   2  -6  115.24    6.44
  -4  -2   6  168.79    9.03
   4   2  -7 1002.24   24.24
  -4  -2   7 1023.51   25.23
  -4  -2   8    0.82   10.94
   4   2  -8    9.72    7.50
  -4  -2   9   56.70    9.29
   4   2  -9   54.15   12.68
   4   2 -10    3.65   14.32
  -4  -2  10    4.33   14.89
  -4  -1   1  348.29    9.76
   4   1  -1  460.23   13.13
   4   1  -2  788.68   20.55
  -4  -1   2 1073.68   26.21
   4   1  -3  315.13    9.26
  -4  -1   3  348.36    9.88
  -4  -1   4  104.27    5.31
   4   1  -4  132.84    6.85
   4   1  -5    0.32    5.79
  -4  -1   5   -2.46    6.02
   4   1  -6  230.77    7.99
  -4  -1   6  332.09   11.23
  -4  -1   7  111.16    6.45
   4   1  -7  103.15    7.26
  -4  -1   8   35.98    9.58
   4   1  -8   38.92    9.61
  -4  -1   9   79.94    8.35
   4   1  -9   74.42    8.30
  -4  -1  10   12.58   12.88
   4   1 -10    2.86    9.05
   4   0  -1    2.14    4.31
  -4   0   1   -0.11    4.46
  -4   0   2  870.11   22.66
   4   0  -2 1079.40   30.02
   4   0  -3  378.43   11.18
  -4   0   3  408.31   11.54
  -4   0   4    8.01    6.35
   4   0  -4    4.91    4.12
  -4   0   5    3.92    4.58
   4   0  -5    5.19    6.17
   4   0  -6  664.38   16.95
  -4   0   6  611.12   15.73
  -4   0   7  247.22    8.69
   4   0  -7  323.06   11.53
   4   0  -8    3.20    6.81
  -4   0   8    0.35    6.69
   4   0  -9   33.33    8.23
  -4   0   9   36.53    8.14
   4   0 -10   31.05    9.37
  -4   0  10   33.65   13.04
  -4   0  11  351.02   17.03
   4   0 -11  342.90   17.06
   4  -1   0  143.14    7.27
  -4   1   0  136.61    7.90
   4  -1  -1  186.00    8.19
  -4   1   1  177.10    8.73
   4  -1  -2  900.18   26.97
  -4   1   2  880.33   24.91
  -4   1   3   85.54    6.22
   4  -1  -3  113.72    7.36
   4  -1  -4    4.73    6.38
  -4   1   4   -2.00    7.08
   4  -1  -5  312.24   11.18
  -4   1   5  207.44    7.95
   4  -1  -6  344.06   12.64
  -4   1   6  267.01    9.42
   4  -1  -7  282.27   12.09
  -4   1   7  235.99   10.85
   4  -1  -8   34.37    7.36
  -4   1   8   34.18    7.34
   4  -1  -9  848.41   22.43
  -4   1   9  897.60   23.42
  -4   1  10    0.10    8.99
   4  -1 -10    1.95   13.45
   4  -1 -11   -2.17   15.13
  -4   1  11   -6.61   14.19
  -4   2   0  708.61   25.00
   4  -2   0 1039.08   32.41
   4  -2  -1   14.58    6.45
  -4   2   1   11.71    8.25
   4  -2  -2  247.74   10.77
  -4   2   2  167.34   10.37
   4  -2  -3    3.03    6.72
  -4   2   3    3.66    7.82
   4  -2  -4  452.88   13.99
  -4   2   4  463.20   15.29
   4  -2  -5   15.02    6.50
  -4   2   5   12.23    9.41
   4  -2  -6   12.73    9.21
  -4   2   6   23.39    9.11
   4  -2  -7    9.08    7.57
  -4   2   7   14.14   10.59
   4  -2  -8   46.80    8.09
  -4   2   8   63.87    7.90
   4  -2  -9   48.45    9.13
  -4   2   9   55.13    8.59
  -4   2  10   62.89    9.31
   4  -2 -10   61.79   14.35
   4  -2 -11  117.03   11.66
  -4   2  11  117.19   10.79
  -4   3   0    4.15    8.38
   4  -3   0    2.52    8.29
   4  -3  -1    2.82    6.82
  -4   3   1    4.98    7.37
   4  -3  -2   55.55    7.73
  -4   3   2   45.72    8.52
  -4   3   3   76.76   10.22
   4  -3  -3   94.83   10.00
  -4   3   4   22.63    9.48
   4  -3  -4   23.46    9.82
  -4   3   5  729.02   22.39
   4  -3  -5  704.47   20.95
   4  -3  -6   23.49   11.80
  -4   3   6   13.06    7.84
  -4   3   7   10.26   10.78
   4  -3  -7    3.11   11.75
  -4   3   8   34.35    8.86
   4  -3  -8   29.23    9.75
  -4   3   9  371.02   14.49
   4  -3  -9  433.96   19.53
   4  -3 -10   19.77   12.03
  -4   3  10   25.48   14.74
  -4   4   0 1353.60   70.12
   4  -4   0 1322.21   55.16
  -4   4   0 1440.29   60.88
   4  -4  -1  383.63   20.55
  -4   4   1  362.30   21.49
  -4   4   2   44.55    8.67
   4  -4  -2   47.97    9.63
   4  -4  -3   -3.33    9.75
  -4   4   3   -1.54    8.44
  -4   4   4 1152.45   44.29
   4  -4  -4 1224.83   42.35
  -4   4   5   10.34   10.55
   4  -4  -5    9.34    8.77
  -4   4   6  101.72   11.46
   4  -4  -6  100.63   13.32
   4  -4  -7  520.89   21.80
  -4   4   7  477.48   19.68
   4  -4  -8   16.85   16.30
  -4   4   8   25.47   13.83
   4  -4  -9   37.13   16.10
  -4   4   9   39.96    9.86
  -4   4  10    1.29   15.18
   4  -4 -10   -4.99   12.60
  -4   5   1   48.41   14.97
   4  -5  -1   54.36   17.51
  -4   5   2   92.41   13.77
   4  -5  -2   86.07   14.62
  -4   5   3    1.67   11.94
   4  -5  -3    1.36   11.44
   4  -5  -4   29.06   14.34
  -4   5   4   35.00   10.86
   4  -5  -5   73.92   18.39
  -4   5   5   62.04   12.37
  -4   5   6  119.26   13.64
   4  -5  -6  113.52   15.87
   4  -5  -7  189.77   14.40
  -4   5   7  252.12   17.74
   4  -5  -8   -0.97   13.53
  -4   5   8   -7.19   15.31
   4  -5  -9    8.94   13.33
   4  -6  -2   51.02   17.78
  -4   6   2   59.67   18.46
  -4   6   3  130.37   20.04
   4  -6  -3  118.90   19.95
   4  -6  -4   21.56   18.47
  -4   6   4   25.65   13.28
  -4   6   5   66.46   14.28
   4  -6  -5   57.17   16.43
  -4   6   6  186.91   22.44
   4  -6  -6  122.74   20.50
  -4   6   7   34.85   16.46
   4  -6  -7   19.05   19.30
   4  -7  -3   46.92   18.60
  -4   7   3   82.93   24.46
  -3  -9   1    7.22   10.54
  -3  -9   1    7.84   13.76
  -3  -8   1   86.27   11.54
  -3  -8   1   85.80   11.21
  -3  -8   2   37.19   12.07
  -3  -8   2   37.58   12.64
  -3  -8   3  114.80   13.32
  -3  -8   3   71.39    8.98
  -3  -8   4   -3.18   14.72
  -3  -8   4    0.90   13.76
  -3  -7   1  266.80   11.77
  -3  -7   1  213.39    9.25
  -3  -7   2  680.17   20.13
  -3  -7   2  681.89   20.30
  -3  -7   3  298.28   11.49
  -3  -7   3  344.86   14.30
  -3  -7   4   19.68    7.36
  -3  -7   4   20.33   10.35
   3   7  -4   31.49   11.12
  -3  -7   5    8.90   11.87
   3   7  -5    6.71    8.55
  -3  -7   5    3.67   11.98
  -3  -7   6  384.16   19.68
   3   7  -6  355.22   19.15
  -3  -7   6  308.31   14.29
  -3  -6   1  290.61   10.69
  -3  -6   1  344.31   11.67
  -3  -6   2  445.73   11.76
  -3  -6   2  540.22   15.30
   3   6  -2  527.04   14.99
  -3  -6   3  732.45   18.38
  -3  -6   3  698.01   19.65
   3   6  -3  586.73   16.23
   3   6  -4  161.42    9.86
  -3  -6   4  176.26    9.94
  -3  -6   4  181.58   10.04
   3   6  -5   20.27    7.14
  -3  -6   5   18.77    7.07
  -3  -6   5   16.58    7.28
  -3  -6   6    2.83   11.53
   3   6  -6    2.05    8.12
  -3  -6   6    1.39   12.07
   3   6  -7   53.27   14.34
  -3  -6   7   66.92   10.27
  -3  -6   7   73.38   15.02
   3   5  -1   21.29    4.13
  -3  -5   1   28.84    4.07
  -3  -5   1   26.37    4.55
  -3  -5   2  307.61    8.43
   3   5  -2  372.61   10.73
  -3  -5   2  378.97   10.88
   3   5  -3   81.99    7.13
  -3  -5   3   93.96    7.74
  -3  -5   3   84.67    7.19
  -3  -5   4  334.60   10.41
   3   5  -4  245.82    8.68
  -3  -5   4  296.80   10.88
  -3  -5   5  458.27   13.48
   3   5  -5  436.48   15.01
   3   5  -6  203.56   10.84
  -3  -5   6  233.10   10.91
   3   5  -7  316.52   14.43
  -3  -5   7  349.60   14.27
  -3  -5   8   44.74   13.41
   3   5  -8   34.08   12.42
  -3  -4   1    1.46    3.29
   3   4  -1    5.53    4.24
  -3  -4   1    1.69    3.03
  -3  -4   2  142.90    5.74
   3   4  -2  122.89    5.33
  -3  -4   2  175.83    7.64
  -3  -4   3   54.27    6.01
   3   4  -3   43.73    5.54
   3   4  -4  805.15   20.83
  -3  -4   4  885.99   20.11
   3   4  -5  384.42   12.51
  -3  -4   5  408.52   11.97
   3   4  -6  267.71   11.16
  -3  -4   6  279.05   10.25
   3   4  -7   43.16    6.50
  -3  -4   7   57.38    9.66
   3   4  -8   10.82    7.47
  -3  -4   8    1.99    7.94
   3   4  -9   -1.93   12.40
  -3  -4   9   -7.08   13.39
   3   4 -10   -3.31   10.26
   3   3  -1  601.35   16.88
  -3  -3   1  440.05   12.56
  -3  -3   1  495.48   14.32
  -3  -3   2  339.87   10.43
   3   3  -2  324.93   10.08
  -3  -3   3   54.04    4.90
   3   3  -3   44.48    3.54
  -3  -3   4   70.28    4.76
   3   3  -4   90.48    6.22
   3   3  -5  547.16   13.97
  -3  -3   5  781.05   19.13
  -3  -3   6  273.29   10.24
   3   3  -6  191.38    7.56
  -3  -3   7  321.94   11.30
   3   3  -7  310.03   11.73
   3   3  -8    9.03    9.34
  -3  -3   8   14.82    6.68
  -3  -3   9  183.09   12.66
   3   3  -9  186.13   12.33
   3   3 -10  137.95   13.52
  -3  -3  10  141.68   14.06
   3   2  -1  295.96    9.49
  -3  -2   1  388.10   12.15
   3   2  -2 1085.04   28.86
  -3  -2   2 1530.86   40.11
   3   2  -3  354.53   10.18
  -3  -2   3  500.65   14.16
  -3  -2   4  587.33   15.60
   3   2  -4  570.26   14.81
   3   2  -5   -1.10    5.96
  -3  -2   5    3.12    4.18
  -3  -2   6  163.78    6.50
   3   2  -6  213.73    8.42
   3   2  -7  432.62   12.51
  -3  -2   7  436.23   12.93
   3   2  -8   32.74    6.81
  -3  -2   8   45.34    9.65
  -3  -2   9  111.62    7.68
   3   2  -9  145.66   11.02
  -3  -2  10   30.96   12.16
   3   2 -10   31.53   11.68
  -3  -2  11   31.64   10.76
   3   2 -11   32.62   10.11
   3   1  -1  249.75    8.47
  -3  -1   1  259.67    8.54
   3   1  -2  257.32    8.05
  -3  -1   2  351.14   10.78
   3   1  -3  470.75   12.90
  -3  -1   3  375.13   10.54
  -3  -1   4  476.79   12.14
   3   1  -4  480.25   12.12
  -3  -1   5  231.11    8.81
   3   1  -5  164.01    6.34
   3   1  -6   10.08    6.36
  -3  -1   6   15.04    4.56
   3   1  -7  438.68   12.33
  -3  -1   7  327.53    9.57
  -3  -1   8  113.52    8.73
   3   1  -8   92.52    6.13
  -3  -1   9   35.11    6.85
   3   1  -9   45.55    9.49
  -3  -1  10  280.43   13.44
   3   1 -10  301.72   13.17
  -3  -1  11    8.62   12.60
   3   1 -11    2.87    8.63
  -3   0   1    0.63    3.48
   3   0  -1    0.27    3.38
   3   0  -2  519.14   14.93
  -3   0   2  552.35   16.01
   3   0  -3  155.51    6.63
  -3   0   3  128.10    5.59
  -3   0   4   50.50    4.48
   3   0  -4   78.13    5.70
  -3   0   5  257.95    7.62
   3   0  -5  355.23   10.54
  -3   0   6  315.29   10.03
   3   0  -6  331.42   10.21
   3   0  -7  339.13    9.11
  -3   0   7  360.01    9.57
   3   0  -8   27.44    5.70
  -3   0   8   21.30    5.94
   3   0  -9  723.07   16.82
  -3   0   9  779.95   18.06
  -3   0  10    7.23    7.88
   3   0 -10    7.06   10.91
   3   0 -11   18.84   12.10
  -3   0  11    8.78   12.45
  -3   0  12  -14.55   13.91
   3   0 -12    2.75   13.38
  -3   1   0  268.27   11.57
   3  -1   0  258.14   10.24
   3  -1  -1  529.96   17.34
  -3   1   1  538.76   17.59
  -3   1   2 2303.16   57.31
   3  -1  -2 2330.66   64.62
   3  -1  -3  606.79   17.21
  -3   1   3  509.26   14.94
  -3   1   4  863.91   20.69
   3  -1  -4 1038.96   25.04
  -3   1   5  351.22   11.62
   3  -1  -5  290.44    9.09
   3  -1  -6  132.18    8.03
  -3   1   6  128.97    8.43
   3  -1  -7  247.87    8.68
  -3   1   7  276.73    8.60
   3  -1  -8  184.17    7.66
  -3   1   8  266.15   11.00
  -3   1   9   38.94    7.20
   3  -1  -9   40.08   10.05
   3  -1 -10  438.77   15.47
  -3   1  10  422.83   15.32
  -3   1  11  196.58   13.69
   3  -1 -11  204.42   13.56
  -3   1  12   14.36    9.55
   3  -1 -12   16.60   13.39
  -3   2   0    0.18    7.91
   3  -2   0    1.38    5.94
  -3   2   1   68.47    7.83
   3  -2  -1   95.74    6.62
  -3   2   2  163.80    9.35
   3  -2  -2  245.58   10.13
  -3   2   3   21.88    6.69
   3  -2  -3   33.82    6.16
   3  -2  -4    2.37    6.75
  -3   2   4    3.07    6.19
  -3   2   5 1272.11   30.34
   3  -2  -5  974.45   24.13
   3  -2  -6  121.76    8.51
  -3   2   6  114.63    8.71
  -3   2   7  185.88    8.51
   3  -2  -7  206.31   10.84
  -3   2   8  210.17   10.64
   3  -2  -8  156.01    7.81
  -3   2   9   98.49   10.59
   3  -2  -9   99.89   10.92
  -3   2  10   24.24    8.09
   3  -2 -10   33.69   11.60
   3  -2 -11  410.92   16.55
  -3   2  11  311.85   12.24
   3  -2 -12   17.95    9.68
  -3   2  12   15.78    9.47
  -3   3   0  504.99   21.07
   3  -3   0  470.09   18.89
   3  -3  -1   43.51    6.31
  -3   3   1   46.44    6.10
  -3   3   2  738.40   24.88
   3  -3  -2  813.50   25.53
  -3   3   3   20.18    7.53
   3  -3  -3   21.98    8.38
  -3   3   4  515.16   17.04
   3  -3  -4  443.11   14.21
   3  -3  -5    2.49    5.73
  -3   3   5   -1.17    5.16
   3  -3  -6  127.97   10.75
  -3   3   6  120.62    9.87
  -3   3   7  254.23   11.85
   3  -3  -7  216.16    9.58
  -3   3   8  100.64   11.02
   3  -3  -8  123.92   11.86
  -3   3   9   97.93   10.82
   3  -3  -9  129.03   11.70
   3  -3 -10   10.23   12.16
  -3   3  10   15.91   11.20
  -3   3  11    7.06    8.80
   3  -3 -11   13.37   13.17
  -3   3  12   72.41   14.01
   3  -3 -12   65.17   10.38
   3  -4   0  107.38   14.84
  -3   4   0  106.26   14.27
  -3   4   1 1097.15   39.88
   3  -4  -1 1018.65   38.81
   3  -4  -2  211.63   12.64
  -3   4   2  212.71   11.47
  -3   4   3   51.24    7.02
   3  -4  -3   56.28    9.39
   3  -4  -4   96.97   11.53
  -3   4   4  103.38    9.29
  -3   4   5  127.45    9.61
   3  -4  -5  107.47    8.57
  -3   4   6  394.83   13.78
   3  -4  -6  375.56   13.51
  -3   4   7  351.39   15.02
   3  -4  -7  429.41   17.53
  -3   4   8  109.61   10.82
   3  -4  -8  115.47    9.28
  -3   4   9    8.21   11.45
   3  -4  -9   11.15    9.39
  -3   4  10   14.35    9.13
   3  -4 -10   17.29   10.29
  -3   4  11   89.67   15.29
   3  -4 -11  110.94   16.53
  -3   5   1  637.26   31.39
   3  -5  -1  634.95   32.93
   3  -5  -2   22.96   13.32
  -3   5   2   21.95   10.78
   3  -5  -3  925.73   35.00
  -3   5   3 1040.71   43.68
   3  -5  -4    2.39   10.93
  -3   5   4    8.07    9.60
   3  -5  -5    9.44   12.91
  -3   5   5    3.21    9.50
  -3   5   6  394.67   18.10
   3  -5  -6  297.10   14.12
  -3   5   7  382.12   16.86
   3  -5  -7  408.67   18.52
  -3   5   8   34.78   11.61
   3  -5  -8   24.69   14.46
  -3   5   9   72.20    9.94
   3  -5  -9   88.19   16.59
  -3   5  10   56.09   11.07
   3  -5 -10   99.44   17.92
   3  -6  -1   -1.10   16.07
  -3   6   1    2.13   17.08
   3  -6  -1   -2.23   18.41
   3  -6  -2  434.62   28.99
  -3   6   2  475.93   30.15
  -3   6   3   29.81   10.02
   3  -6  -3   23.90   15.87
  -3   6   4  130.07   14.16
   3  -6  -4  100.02   17.11
   3  -6  -5    2.50   15.28
  -3   6   5   -5.90   11.29
  -3   6   6    0.49    8.00
   3  -6  -6  -15.33   15.34
  -3   6   7   -2.70   12.22
   3  -6  -7   15.03   15.95
   3  -6  -8    3.42   16.81
  -3   6   8    0.62   13.38
   3  -6  -9    5.16   19.03
  -3   6   9   12.50   15.75
  -3   7   2   84.28   22.54
   3  -7  -2   81.54   21.27
   3  -7  -2   59.41   20.55
   3  -7  -3   16.79   18.80
  -3   7   3   23.28   13.61
  -3   7   4   26.69   15.74
   3  -7  -4   17.63   20.09
  -3   7   5  168.67   17.27
   3  -7  -5   96.81   18.34
   3  -7  -6   -0.04   18.48
  -3   7   6    4.86   13.72
  -3   7   7  124.38   16.91
   3  -7  -7   94.07   20.31
  -2  -9   1   81.97   11.70
  -2  -9   1   68.79   14.81
  -2  -8   1   37.97   12.09
  -2  -8   1   34.95   10.78
  -2  -8   2  666.59   24.13
  -2  -8   2  733.06   27.00
  -2  -8   3   -5.27    9.69
  -2  -8   3    5.26   12.31
  -2  -8   4   -0.26   14.75
  -2  -8   4    0.60   15.88
  -2  -7   1  176.75    8.92
  -2  -7   1  251.66   12.79
  -2  -7   2    6.42    9.87
  -2  -7   2    7.37    6.43
  -2  -7   3  104.91    7.64
  -2  -7   3  154.86   11.39
  -2  -7   4  680.27   24.47
  -2  -7   4  711.42   23.13
   2   7  -5  149.00   14.79
  -2  -7   5  166.58   14.24
  -2  -7   5  157.64   11.09
  -2  -7   6    3.99   15.09
   2   7  -6    0.11   10.84
  -2  -7   6   -7.59   15.90
  -2  -6   1  140.82    7.85
  -2  -6   1  125.22    6.20
  -2  -6   2 1271.55   32.33
  -2  -6   2 1252.74   30.32
  -2  -6   3  250.93   10.67
   2   6  -3  230.61   10.48
  -2  -6   3  250.55   10.45
  -2  -6   4    2.30    8.85
  -2  -6   4    4.51    8.79
   2   6  -4    1.62    8.86
   2   6  -5  515.36   18.18
  -2  -6   5  541.88   18.63
  -2  -6   5  547.43   18.46
  -2  -6   6    6.96   10.39
  -2  -6   6   10.51   11.32
   2   6  -6    4.96    7.38
  -2  -6   7   27.60   12.47
  -2  -6   7   21.19   13.91
   2   6  -7   27.74    8.93
  -2  -6   8   -3.70   10.62
  -2  -6   8   -5.53   16.94
   2   6  -8   -5.42   15.16
  -2  -5   1    2.89    5.90
  -2  -5   1    2.37    6.30
   2   5  -2   11.49    4.09
  -2  -5   2   14.86    5.67
  -2  -5   2   11.02    6.22
  -2  -5   3   40.14    5.81
   2   5  -3   31.58    4.26
  -2  -5   3   37.56    6.28
  -2  -5   4 1428.62   36.44
   2   5  -4 1311.23   33.73
  -2  -5   4 1104.18   24.88
  -2  -5   5   51.18    7.86
   2   5  -5   41.05    7.23
   2   5  -6  112.09    7.44
  -2  -5   6  137.06   10.57
   2   5  -7   40.44    7.82
  -2  -5   7   45.30   11.81
  -2  -5   8   -2.97   13.28
   2   5  -8   17.84   12.48
   2   5  -9   39.39   14.80
  -2  -5   9   27.33   11.67
  -2  -4   1    0.24    4.39
   2   4  -1   -0.51    3.05
  -2  -4   1    2.90    3.35
  -2  -4   2  174.56    5.95
  -2  -4   2  165.83    5.66
   2   4  -2  190.35    6.90
   2   4  -3  395.82   10.92
  -2  -4   3  402.41    9.89
   2   4  -4   -2.96    5.52
  -2  -4   4    0.12    4.16
  -2  -4   5  152.22    7.68
   2   4  -5  141.64    7.42
   2   4  -6   39.22    5.28
  -2  -4   6   49.73    7.98
   2   4  -7  845.50   25.21
  -2  -4   7  908.43   24.30
   2   4  -8    1.98    6.68
  -2  -4   8   -0.97   10.04
  -2  -4   9   65.55   12.24
   2   4  -9   65.46   11.57
   2   4 -10   -2.17   14.86
  -2  -4  10   -1.03   15.21
  -2  -3   1  257.29    8.65
  -2  -3   1  257.17    8.61
   2   3  -1  244.41    8.24
  -2  -3   2 1529.47   37.33
   2   3  -2 1450.29   37.51
  -2  -3   3  176.68    6.87
   2   3  -3  177.08    6.88
   2   3  -4  539.24   14.44
  -2  -3   4  578.26   14.71
   2   3  -5    5.07    5.99
  -2  -3   5    7.52    4.30
   2   3  -6  223.54    7.84
  -2  -3   6  290.81   10.00
  -2  -3   7  480.45   14.31
   2   3  -7  457.16   14.54
   2   3  -8  144.20   10.52
  -2  -3   8  100.69    7.63
   2   3  -9  201.11   11.46
  -2  -3   9  136.21    8.29
   2   3 -10   12.78   11.78
  -2  -3  10   10.96    8.28
  -2  -3  11   23.60   15.65
   2   3 -11   18.81   14.59
  -2  -2   1   22.08    2.83
   2   2  -1   20.59    2.82
  -2  -2   2 1280.42   34.60
   2   2  -2 1648.30   45.14
  -2  -2   3 1160.23   29.71
   2   2  -3 1129.68   28.43
  -2  -2   4   62.01    5.26
   2   2  -4   59.31    5.34
   2   2  -5    5.82    3.48
  -2  -2   5    4.63    4.95
  -2  -2   6  468.49   11.62
   2   2  -6  673.30   16.02
   2   2  -7 1115.46   23.74
  -2  -2   7 1563.20   31.96
   2   2  -8   16.64    7.70
  -2  -2   8   18.59    7.80
  -2  -2   9   32.38    9.56
   2   2  -9   19.65    9.56
   2   2 -10  294.46   11.38
  -2  -2  10  270.28   10.79
   2   2 -11  175.23   13.50
  -2  -2  11  141.93   13.77
   2   2 -12    2.92   13.75
  -2  -2  12  -12.80   14.66
   2   1  -1   12.90    2.76
  -2  -1   1   12.44    2.71
  -2  -1   2 1420.25   39.19
   2   1  -2 1335.52   36.06
  -2  -1   3  204.51    7.05
   2   1  -3  273.84    8.96
  -2  -1   4   74.60    5.67
   2   1  -4   52.18    4.08
  -2  -1   5  520.25   12.56
   2   1  -5  543.52   12.84
  -2  -1   6  358.54    9.92
   2   1  -6  367.88    9.92
  -2  -1   7   72.56    6.91
   2   1  -7   61.54    5.06
  -2  -1   8   15.97    5.65
   2   1  -8   13.68    5.60
  -2  -1   9 1143.76   24.59
   2   1  -9 1207.12   25.77
   2   1 -10  172.84    8.12
  -2  -1  10  216.04   11.03
   2   1 -11   85.86   10.89
  -2  -1  11   60.51    7.89
   2   1 -12   37.00   11.73
  -2  -1  12   36.54   12.16
   2   0  -1    3.93    3.60
  -2   0   1    2.87    2.73
   2   0  -2 1179.45   33.98
  -2   0   2  940.17   26.94
  -2   0   3  252.38    8.81
   2   0  -3  182.74    6.64
  -2   0   4 1423.01   31.92
   2   0  -4 1418.35   32.34
  -2   0   5   44.86    6.00
   2   0  -5   39.50    4.19
  -2   0   6    5.75    5.43
   2   0  -6    2.25    5.20
  -2   0   7  114.87    7.76
   2   0  -7   81.60    5.60
   2   0  -8    8.01    6.65
  -2   0   8   19.17    6.68
  -2   0   9  189.71    9.63
   2   0  -9  190.29    9.47
  -2   0  10    9.23    9.29
   2   0 -10   15.45    6.34
  -2   0  11   79.93    8.00
   2   0 -11  103.86   11.00
  -2   0  12  467.27   16.75
   2   0 -12  479.67   16.86
   2   0 -13   -7.76    8.90
  -2   0  13   -4.86    9.05
   2  -1   0  134.69    7.91
  -2   1   0  122.33    8.41
  -2   1   1  205.56    9.85
   2  -1  -1  203.62    9.01
  -2   1   2  832.95   21.83
   2  -1  -2  864.90   24.90
  -2   1   3    4.56    4.86
   2  -1  -3    3.62    4.53
   2  -1  -4   -0.17    4.12
  -2   1   4    0.40    6.05
  -2   1   5 2667.31   50.15
   2  -1  -5 3455.80   65.04
  -2   1   6  272.01    9.20
   2  -1  -6  264.92    8.94
   2  -1  -7   74.72    5.71
  -2   1   7   77.78    5.99
   2  -1  -8  120.02    6.08
  -2   1   8  119.39    6.12
   2  -1  -9  276.30    9.02
  -2   1   9  362.13   12.11
   2  -1 -10   66.10    7.04
  -2   1  10   90.56    9.89
  -2   1  11  129.74    8.55
   2  -1 -11  211.37   12.01
   2  -1 -12  189.54    9.87
  -2   1  12  187.57    9.93
  -2   1  13   15.38    8.78
   2  -1 -13   -2.00   12.42
  -2   2   1  190.27    9.82
   2  -2  -1  198.68    9.90
  -2   2   2  103.36    7.27
   2  -2  -2  108.60    7.28
  -2   2   3  137.98    7.28
   2  -2  -3  172.30    9.08
  -2   2   4 1705.36   38.20
   2  -2  -4 1666.64   37.16
  -2   2   5  322.51    9.75
   2  -2  -5  332.24   10.02
  -2   2   6    2.52    4.29
   2  -2  -6    9.68    7.01
   2  -2  -7 1732.07   34.37
  -2   2   7 1367.50   27.39
   2  -2  -8    2.41    5.19
  -2   2   8   11.44    7.16
  -2   2   9   14.15    5.95
   2  -2  -9   17.77    8.44
  -2   2  10   -9.29    9.57
   2  -2 -10    5.53    9.47
   2  -2 -11  387.31   14.66
  -2   2  11  342.28   14.05
  -2   2  12  167.45    9.61
   2  -2 -12  171.32    9.76
   2  -2 -13   41.33   12.70
  -2   2  13   21.36    9.07
   2  -3   0  207.26   15.00
  -2   3   0  223.05   13.37
  -2   3   1  376.37   15.20
   2  -3  -1  289.82   14.29
   2  -3  -2  758.16   23.26
  -2   3   2  981.05   32.22
   2  -3  -3   83.72    8.17
  -2   3   3   90.51    6.73
  -2   3   4   14.67    4.16
   2  -3  -4   15.25    4.95
  -2   3   5  132.10    7.52
   2  -3  -5  137.61    8.55
  -2   3   6   45.94    5.43
   2  -3  -6   48.83    6.22
  -2   3   7  465.52   12.78
   2  -3  -7  658.26   17.57
  -2   3   8    5.71    8.40
   2  -3  -8   22.22    9.13
   2  -3  -9  122.53    9.76
  -2   3   9   99.97    8.92
  -2   3  10   77.76   10.16
   2  -3 -10   81.87    7.71
  -2   3  11  124.08   11.46
   2  -3 -11  125.16   11.81
  -2   3  12  100.28   12.47
   2  -3 -12  114.92   12.54
  -2   3  13   -0.03    9.35
   2  -3 -13   -9.86   13.12
   2  -4   0  757.98   30.76
  -2   4   0  973.33   34.05
  -2   4   1   51.90    7.80
   2  -4  -1   30.84    9.63
  -2   4   2  864.56   26.74
   2  -4  -2  468.42   17.54
   2  -4  -3  257.52   13.18
  -2   4   3  366.40   13.97
  -2   4   4    5.11    6.15
   2  -4  -4    6.03    8.74
   2  -4  -5  591.36   18.66
  -2   4   5  581.61   18.59
   2  -4  -6  141.34    9.99
  -2   4   6  123.40    6.65
  -2   4   7  172.37   10.00
   2  -4  -7  156.55    8.81
   2  -4  -8   12.11    9.79
  -2   4   8    6.46    7.94
  -2   4   9  281.27   10.76
   2  -4  -9  407.91   15.62
   2  -4 -10    6.61    8.62
  -2   4  10  -21.69   10.61
   2  -4 -11    5.67    8.44
  -2   4  11   16.93    7.89
  -2   4  12   -8.95   12.74
   2  -4 -12   -1.44   12.80
   2  -5   0   10.55    9.39
   2  -5   0    6.03   13.19
  -2   5   1  623.83   24.44
   2  -5  -1  324.24   18.62
   2  -5  -2  758.18   28.16
  -2   5   2 1393.95   45.37
  -2   5   3  442.14   16.55
   2  -5  -3  254.86   13.85
  -2   5   4  275.47   12.00
   2  -5  -4  190.43   11.97
   2  -5  -5   20.77    7.80
  -2   5   5   24.62    7.92
  -2   5   6   12.98    5.39
   2  -5  -6    3.90   10.55
   2  -5  -7  254.41   13.41
  -2   5   7  248.03   11.68
   2  -5  -8   -6.51   12.13
  -2   5   8   -6.00    9.50
   2  -5  -9   80.50   10.29
  -2   5   9   79.64   11.08
   2  -5 -10  235.68   11.85
  -2   5  10  217.47   10.66
   2  -5 -11   55.48   14.56
  -2   5  11   44.72    9.27
   2  -5 -12    8.11   15.65
  -2   5  12   -4.11   14.97
   2  -6   0  146.09   14.95
   2  -6   0   87.64   17.91
   2  -6  -1   37.00   10.37
   2  -6  -1   20.27   13.99
  -2   6   1   34.81    9.07
   2  -6  -2  571.28   27.69
  -2   6   2  953.90   39.21
   2  -6  -3  108.60   14.99
  -2   6   3  186.65   11.97
  -2   6   4   73.54    7.07
   2  -6  -4   50.72   11.61
  -2   6   5  617.75   25.29
   2  -6  -5  431.42   20.56
  -2   6   6  291.98   15.01
   2  -6  -6  243.80   15.97
  -2   6   7    1.97    6.63
   2  -6  -7   11.99    8.84
   2  -6  -8   37.34   14.90
  -2   6   8   44.85   11.34
   2  -6  -9  886.29   29.25
  -2   6   9  777.20   26.18
   2  -6 -10    5.22   15.98
  -2   6  10    3.22    9.35
   2  -6 -11   75.24   17.96
  -2   6  11   48.59   15.71
   2  -7   0  270.17   24.97
   2  -7   0  157.56   28.18
   2  -7  -1   48.64   14.06
   2  -7  -1   18.64   21.39
   2  -7  -2  147.75   14.67
   2  -7  -2   76.32   17.53
  -2   7   2  152.37   16.19
   2  -7  -3   -1.28   14.61
  -2   7   3    4.04   11.31
   2  -7  -4   67.68   16.45
  -2   7   4  120.54   13.22
  -2   7   5   58.69   11.78
   2  -7  -5   38.33   16.05
  -2   7   6   -6.88   11.01
   2  -7  -6    2.43   15.51
  -2   7   7    7.00   12.56
   2  -7  -7   13.34   17.49
  -2   7   8   32.50   12.69
   2  -7  -8   14.38   17.50
  -2   7   9    5.05   10.26
   2  -7  -9    3.89   13.70
   2  -8  -1   -0.48   20.75
   2  -8  -1    1.10   22.55
   2  -8  -2   16.63   17.19
   2  -8  -2    4.91   20.92
   2  -8  -3   51.42   22.25
  -2   8   3  114.74   19.48
   2  -8  -3  114.77   18.47
   2  -8  -4    5.92   18.16
  -2   8   4   32.26   16.24
   2  -8  -5   59.73   23.77
  -2   8   5   96.92   15.55
  -2   8   6   21.32   14.60
   2  -8  -6    8.08   20.80
  -2   8   7   48.48   14.72
   2  -8  -7   29.58   20.87
  -1  -9   1  142.29   17.08
  -1  -9   1  155.60   17.56
  -1  -8   1  580.12   23.17
  -1  -8   1  591.86   26.86
  -1  -8   2   28.23   12.14
  -1  -8   2   17.57   11.57
  -1  -8   3  203.52   16.11
  -1  -8   3  225.91   18.07
  -1  -8   4  336.65   23.83
  -1  -8   4  290.32   20.51
  -1  -7   1  201.53   11.35
  -1  -7   1  220.94   13.14
  -1  -7   2   17.31    9.38
  -1  -7   2   23.79   10.45
  -1  -7   3    1.07   10.48
  -1  -7   3   -5.65    9.52
  -1  -7   4  439.36   20.38
  -1  -7   4  367.31   18.33
  -1  -7   5   72.71   14.68
  -1  -7   5   69.92   14.58
  -1  -7   6   41.47   16.85
  -1  -7   6   61.34   15.58
   1   7  -6   39.57   15.69
  -1  -6   1   44.42    6.83
  -1  -6   1   48.24    7.47
  -1  -6   2  393.78   13.48
  -1  -6   2  363.32   13.36
  -1  -6   3   51.54    8.70
  -1  -6   3   41.04    8.00
  -1  -6   4  318.90   14.53
   1   6  -4  335.43   15.07
  -1  -6   4  391.35   15.93
  -1  -6   5  106.18   10.70
  -1  -6   5   93.97   10.85
   1   6  -5   87.03   10.75
   1   6  -6  119.97   12.70
  -1  -6   6  141.38   12.75
  -1  -6   6  115.82   13.52
  -1  -6   7   69.88   13.66
   1   6  -7   53.76    9.92
  -1  -6   7   62.14   15.59
  -1  -6   8    1.53   18.33
   1   6  -8    2.50   15.69
  -1  -6   8   -9.54   15.62
  -1  -5   1  103.72    7.01
  -1  -5   1  111.83    7.96
  -1  -5   2  252.79    9.55
  -1  -5   2  267.67   10.36
  -1  -5   3   31.35    6.31
   1   5  -3   30.85    6.38
  -1  -5   3   26.12    6.39
  -1  -5   4  177.11    9.35
   1   5  -4  169.70    9.40
  -1  -5   4  173.82    9.26
   1   5  -5  907.24   27.11
  -1  -5   5  929.71   27.43
  -1  -5   5  838.99   24.50
  -1  -5   6  168.93    9.22
   1   5  -6  214.49   12.03
   1   5  -7  543.81   20.94
  -1  -5   7  547.08   19.39
   1   5  -8   78.20    8.81
  -1  -5   8   91.79   13.69
  -1  -5   9   13.85   11.09
   1   5  -9    5.34   13.52
  -1  -4   1    4.31    4.83
   1   4  -1    3.99    4.81
  -1  -4   1    6.31    4.84
   1   4  -2 1606.98   37.46
  -1  -4   2 1711.33   39.67
  -1  -4   2 1771.90   36.94
   1   4  -3  174.61    7.04
  -1  -4   3  182.65    7.22
  -1  -4   3  191.92    7.56
   1   4  -4  316.06   10.73
  -1  -4   4  338.23   11.69
   1   4  -5   55.33    6.30
  -1  -4   5   62.30    6.86
   1   4  -6  138.95    8.98
  -1  -4   6   98.77    7.06
   1   4  -7  176.41    9.96
  -1  -4   7  173.80   10.35
  -1  -4   8  183.09    9.64
   1   4  -8  229.29   10.36
  -1  -4   9  366.17   16.71
   1   4  -9  382.29   17.05
   1   4 -10    4.09   13.39
  -1  -4  10   12.49   14.83
  -1  -4  11    0.14   17.58
   1   4 -11   -1.66   11.35
  -1  -3   1    9.55    2.78
   1   3  -1    9.63    3.53
  -1  -3   1   10.79    3.61
  -1  -3   2  409.41   11.73
   1   3  -2  301.31    9.47
   1   3  -3  476.64   14.05
  -1  -3   3  492.03   13.93
  -1  -3   4  387.31   12.18
   1   3  -4  325.86   10.00
  -1  -3   5   88.65    6.11
   1   3  -5   94.83    6.64
   1   3  -6    1.45    6.37
  -1  -3   6    3.97    6.51
  -1  -3   7  523.63   16.18
   1   3  -7  569.10   17.47
  -1  -3   8  353.44   13.02
   1   3  -8  396.06   14.20
  -1  -3   9  199.25   12.01
   1   3  -9  173.35    9.00
  -1  -3  10  337.02   15.52
   1   3 -10  243.59   11.46
  -1  -3  11  131.36   14.86
   1   3 -11  130.35   13.99
   1   2  -1    1.07    2.46
  -1  -2   1    1.41    3.76
   1   2  -2 1729.86   48.79
  -1  -2   2 2282.71   59.66
  -1  -2   3  228.70    8.18
   1   2  -3  241.88    8.38
  -1  -2   4   35.60    3.86
   1   2  -4   49.16    5.50
  -1  -2   5 1273.56   30.95
   1   2  -5  998.00   23.69
  -1  -2   6  108.32    6.43
   1   2  -6   99.22    5.17
   1   2  -7   36.05    4.87
  -1  -2   7   36.75    6.78
  -1  -2   8   -2.63    8.04
   1   2  -8   -4.05    7.78
  -1  -2   9  662.06   17.60
   1   2  -9  767.02   21.11
  -1  -2  10  215.31   11.77
   1   2 -10  223.70   11.83
  -1  -2  11   66.06    8.40
   1   2 -11   65.27    8.16
   1   2 -12   12.06    8.48
  -1  -2  12    3.78    8.97
  -1  -1   1  737.95   24.45
   1   1  -1  702.37   23.48
   1   1  -2 2713.82   76.46
  -1  -1   2 2611.37   76.23
  -1  -1   3 1132.98   32.13
   1   1  -3 1598.18   43.31
  -1  -1   4 3033.48   71.95
   1   1  -4 3267.73   75.99
  -1  -1   5  154.77    7.09
   1   1  -5  108.58    5.37
   1   1  -6  284.75    9.06
  -1  -1   6  242.99    8.42
  -1  -1   7   -4.28    6.65
   1   1  -7    1.23    6.46
   1   1  -8  192.08    8.58
  -1  -1   8  119.35    6.04
  -1  -1   9   41.52    8.23
   1   1  -9   49.20    7.96
  -1  -1  10  278.56   12.26
   1   1 -10  214.29    9.04
   1   1 -11  246.42   12.35
  -1  -1  11  249.03   12.26
  -1  -1  12   20.66    8.45
   1   1 -12   30.17   11.40
  -1  -1  13   18.04   13.26
   1   1 -13    5.01    9.12
   1   0  -1  220.22   10.03
  -1   0   1  210.65    9.86
   1   0  -2  250.87    9.81
  -1   0   2  323.83   12.18
   1   0  -3   10.05    4.88
  -1   0   3    6.71    4.86
  -1   0   4  173.85    7.45
   1   0  -4  124.37    5.66
  -1   0   5 1562.54   33.17
   1   0  -5 1631.26   33.66
  -1   0   6  338.79   10.28
   1   0  -6  236.20    7.52
  -1   0   7  907.04   19.01
   1   0  -7  959.35   19.70
   1   0  -8   72.83    5.49
  -1   0   8   68.00    5.54
  -1   0   9  234.55    9.65
   1   0  -9  166.74    7.29
  -1   0  10    5.47    5.45
   1   0 -10    0.77    7.53
  -1   0  11  296.34   11.93
   1   0 -11  228.85    8.96
  -1   0  12   57.85   10.12
   1   0 -12   60.91   10.05
  -1   0  13    4.55    7.61
   1   0 -13   -7.81   10.74
  -1   1   0 1876.58   58.20
   1  -1   0 2090.74   68.10
  -1   1   1   40.14    5.64
   1  -1  -1   46.38    5.78
   1  -1  -2 1639.05   39.37
  -1   1   2 1934.38   45.38
  -1   1   3  456.18   13.77
   1  -1  -3  470.78   14.14
   1  -1  -4  245.02    9.11
  -1   1   4  228.00    8.73
  -1   1   5   36.67    5.54
   1  -1  -5   33.15    5.45
   1  -1  -6  608.60   14.02
  -1   1   6  589.12   13.65
  -1   1   7   88.28    6.78
   1  -1  -7   92.28    6.78
  -1   1   8  230.04    9.43
   1  -1  -8  168.43    7.00
  -1   1   9  483.14   13.08
   1  -1  -9  377.01   10.07
   1  -1 -10   22.10    7.70
  -1   1  10   27.41    7.76
   1  -1 -11   32.22    9.00
  -1   1  11   33.17    8.88
  -1   1  12  136.29    8.06
   1  -1 -12  214.63   11.56
  -1   1  13   73.24    8.09
   1  -1 -13  109.58   11.44
  -1   1  14    5.72    8.33
  -1   2   0    2.15    5.56
   1  -2   0    4.70    6.28
   1  -2  -1 1229.79   35.93
  -1   2   1 1305.59   41.20
  -1   2   2 2350.78   67.39
   1  -2  -2 2208.72   53.96
  -1   2   3  492.61   15.16
   1  -2  -3  367.40   11.78
   1  -2  -4    2.24    3.58
  -1   2   4   -0.45    4.64
  -1   2   5   37.52    6.23
   1  -2  -5   39.19    6.64
  -1   2   6  196.54    8.16
   1  -2  -6  165.84    6.72
   1  -2  -7  886.75   18.41
  -1   2   7 1007.30   20.98
  -1   2   8  173.76    6.98
   1  -2  -8  260.75    9.72
  -1   2   9   67.52    5.58
   1  -2  -9   97.99    7.61
  -1   2  10  108.70    8.63
   1  -2 -10  127.57    8.85
  -1   2  11  457.83   14.55
   1  -2 -11  455.62   14.62
  -1   2  12   39.65    7.36
   1  -2 -12   41.29    7.48
  -1   2  13  111.34   11.67
   1  -2 -13   94.93    8.55
  -1   2  14  291.75   14.98
   1  -2 -14  232.82   11.31
  -1   3   0 2914.31   80.96
   1  -3   0 2519.82   76.13
  -1   3   1 1792.56   49.34
   1  -3  -1 1545.24   46.02
   1  -3  -2 1822.56   49.46
  -1   3   2 1911.44   53.59
   1  -3  -3 2394.49   58.62
  -1   3   3 2401.02   67.54
   1  -3  -4    9.74    6.53
  -1   3   4   11.07    5.02
   1  -3  -5  283.98    9.18
  -1   3   5  359.61   11.36
   1  -3  -6  488.91   12.38
  -1   3   6  539.09   13.51
  -1   3   7  831.29   19.33
   1  -3  -7  699.18   15.80
  -1   3   8  401.75   10.46
   1  -3  -8  539.39   13.90
  -1   3   9  166.92    9.24
   1  -3  -9  144.13    7.31
   1  -3 -10  179.23    9.68
  -1   3  10  121.43    6.56
  -1   3  11   15.14    9.27
   1  -3 -11    5.71    9.55
   1  -3 -12  109.28    8.43
  -1   3  12  131.48   11.33
   1  -3 -13  425.44   16.43
  -1   3  13  433.43   16.34
  -1   3  14    6.93    8.92
   1  -4   0  190.80   10.57
   1  -4   0  165.51    9.51
  -1   4   0  194.94   10.69
   1  -4  -1    2.62    5.80
  -1   4   1    4.10    6.86
   1  -4  -2  690.04   21.60
  -1   4   2  789.02   22.80
   1  -4  -3  236.53   10.55
  -1   4   3  253.00    9.98
  -1   4   4  250.20    9.65
   1  -4  -4  237.55   10.34
  -1   4   5   20.44    5.00
   1  -4  -5   14.17    6.42
  -1   4   6   40.47    6.46
   1  -4  -6   32.98    5.69
   1  -4  -7   76.39    6.01
  -1   4   7   86.07    7.35
   1  -4  -8    0.59    8.14
  -1   4   8   -4.77    7.27
   1  -4  -9   -1.70    8.70
  -1   4   9    1.97    5.47
   1  -4 -10  335.02   11.09
  -1   4  10  271.44    9.81
   1  -4 -11   29.76   10.92
  -1   4  11   27.93    6.66
   1  -4 -12   21.32    8.02
  -1   4  12   21.08   11.03
   1  -4 -13  126.42   13.84
  -1   4  13  111.78   13.94
   1  -5   0  200.39   11.49
   1  -5   0  193.46   12.47
  -1   5   0  199.74   11.71
   1  -5  -1  129.89   10.95
  -1   5   1  125.50    9.13
   1  -5  -2   10.37    7.77
  -1   5   2   13.56    8.73
  -1   5   3  765.68   22.43
   1  -5  -3  711.79   22.27
  -1   5   4  108.17    8.05
   1  -5  -4  100.13    7.09
   1  -5  -5  308.51   12.59
  -1   5   5  328.41   12.19
   1  -5  -6   28.47    5.95
  -1   5   6   33.92    6.42
   1  -5  -7  310.34   11.25
  -1   5   7  402.42   14.60
   1  -5  -8    4.33    6.68
  -1   5   8   12.13    7.63
   1  -5  -9  332.42   14.52
  -1   5   9  307.97   11.52
   1  -5 -10    2.64   10.75
  -1   5  10   -0.72    9.43
   1  -5 -11   90.17    9.37
  -1   5  11   79.53    8.67
   1  -5 -12  141.40   14.57
  -1   5  12   93.83    9.72
  -1   5  13    4.43   10.55
   1  -5 -13   -1.54   10.89
   1  -6   0  912.39   35.79
   1  -6   0  961.00   35.14
   1  -6  -1   46.64   11.84
   1  -6  -1   50.31    8.36
  -1   6   1   47.85    9.00
  -1   6   2   84.40    9.46
   1  -6  -2   80.40   10.41
   1  -6  -3  154.04   11.61
  -1   6   3  166.87   10.71
  -1   6   4  422.69   15.91
   1  -6  -4  393.17   16.42
   1  -6  -5  232.41   13.04
  -1   6   5  256.31   12.01
  -1   6   6  111.39    7.09
   1  -6  -6  115.90   11.05
  -1   6   7  203.18   11.24
   1  -6  -7  208.29   12.91
   1  -6  -8  274.37   14.46
  -1   6   8  292.28   13.50
   1  -6  -9   60.81    8.64
  -1   6   9   75.45    9.81
  -1   6  10  117.51    8.97
   1  -6 -10  119.11   14.12
  -1   6  11  179.48   11.05
   1  -6 -11  193.21   16.36
   1  -6 -12   81.09   17.09
  -1   6  12   59.11   15.34
   1  -7   0  116.74   13.67
   1  -7   0  105.42   15.22
   1  -7  -1  285.99   17.87
   1  -7  -1  308.67   18.13
   1  -7  -2    9.29   11.63
   1  -7  -2   14.43   11.27
  -1   7   2   14.00    9.82
  -1   7   3  148.76   11.91
   1  -7  -3  136.92   13.66
   1  -7  -4   -0.02   12.14
  -1   7   4    9.67    9.81
   1  -7  -5  914.70   31.88
  -1   7   5  995.60   36.10
   1  -7  -6  179.25   14.31
  -1   7   6  196.31   12.44
   1  -7  -7   39.99   10.39
  -1   7   7   53.22    7.98
  -1   7   8  688.22   26.26
   1  -7  -8  622.11   23.10
   1  -7  -9    7.40   16.22
  -1   7   9   20.16    8.52
  -1   7  10   -0.50    8.63
   1  -7 -10    3.07   16.14
  -1   7  11  302.02   17.97
   1  -7 -11  253.86   20.14
   1  -8   0  220.16   25.13
   1  -8   0  255.00   21.02
   1  -8  -1  194.65   17.76
   1  -8  -1  153.67   17.58
   1  -8  -2   34.53   11.24
   1  -8  -2   23.09   17.51
  -1   8   2   28.20   11.97
   1  -8  -3   51.94   14.70
   1  -8  -3   54.44   11.04
  -1   8   3   53.60   11.71
   1  -8  -4  231.43   18.05
  -1   8   4  228.94   16.48
   1  -8  -5   54.14   15.32
  -1   8   5   55.72   11.76
   1  -8  -6   16.47   12.23
  -1   8   6   42.09   12.70
   1  -8  -7  160.56   18.37
  -1   8   7  205.65   15.52
  -1   8   8   15.03   12.90
   1  -8  -8  -10.92   13.93
   1  -8  -9   74.81   19.93
  -1   8   9  112.32   14.90
   1  -9  -2   72.86   17.26
   1  -9  -2   58.99   24.95
   1  -9  -3   12.69   20.09
   1  -9  -3   18.21   18.30
  -1   9   3   18.69   19.19
  -1   9   4   32.49   15.08
   1  -9  -4   29.91   14.29
   1  -9  -4   19.79   20.52
   1  -9  -5   10.77   20.19
  -1   9   5    7.59   14.54
   0  -9   1   39.26   15.80
   0  -9   1   32.90   17.42
   0  -8   1  213.76   15.34
   0  -8   1  215.15   18.72
   0  -8   2  215.83   19.01
   0  -8   2  260.50   21.21
   0  -8   3    8.86   12.65
   0  -8   3    6.14   17.84
   0  -8   4   14.27   17.67
   0  -8   4    5.83   17.68
   0  -7   1   29.24   12.30
   0  -7   1   24.72    9.87
   0  -7   2   57.12   10.42
   0  -7   2   60.70   12.99
   0  -7   3    6.85   10.72
   0  -7   3   -1.10   11.36
   0  -7   4  431.15   23.20
   0  -7   4  496.50   28.19
   0  -7   5   24.25   14.03
   0  -7   5   15.27   15.98
   0  -7   6   -5.73   18.83
   0  -7   6    5.12   16.10
   0  -6   1   19.43   10.32
   0  -6   1   14.67    7.89
   0  -6   2   10.81    8.09
   0  -6   2   13.59    8.44
   0  -6   3  190.19   11.82
   0  -6   3  152.65   10.58
   0  -6   4    5.77   10.50
   0  -6   4   -7.66   10.74
   0  -6   5  117.91   13.20
   0  -6   5  141.71   12.64
   0   6  -6   91.98   16.02
   0  -6   6   98.21   13.38
   0  -6   6   88.47   18.05
   0  -6   7  590.04   29.04
   0  -6   7  799.84   37.66
   0   6  -7  746.65   37.06
   0  -6   8   15.35   19.59
   0  -6   8   16.47   16.42
   0   6  -8   14.83   16.44
   0  -5   1   61.90    7.18
   0  -5   1   69.30    7.77
   0  -5   2 1036.09   30.25
   0  -5   2  863.39   25.89
   0  -5   3  170.30    9.29
   0  -5   3  230.38   10.97
   0   5  -4   93.13    9.63
   0  -5   4  102.40    9.50
   0  -5   4   84.03    9.39
   0  -5   5    2.68    7.96
   0   5  -5    6.04    9.88
   0  -5   5    2.47    9.12
   0   5  -6  387.18   17.47
   0  -5   6  355.27   16.93
   0  -5   6  386.14   17.02
   0   5  -7   46.02   10.25
   0  -5   7   39.46   12.48
   0  -5   8  155.80   12.25
   0   5  -8  238.20   16.36
   0   5  -9  373.67   22.88
   0  -5   9  399.39   22.91
   0  -5  10   14.53   19.40
   0   5 -10   12.66   16.90
   0  -4   1  121.70    7.43
   0  -4   1   92.34    6.48
   0  -4   2 2165.57   55.62
   0  -4   2 1857.56   47.73
   0  -4   3 1143.28   34.42
   0   4  -3 1268.03   33.37
   0  -4   3 1350.34   34.65
   0  -4   4   17.37    6.65
   0   4  -4   13.94    6.09
   0   4  -5  177.63    8.95
   0  -4   5  172.51    9.78
   0   4  -6  279.86   12.43
   0  -4   6  250.58   12.42
   0   4  -7  908.73   30.50
   0  -4   7  790.18   24.23
   0   4  -8  132.38    9.20
   0  -4   8  149.78   13.26
   0   4  -9    7.43   11.84
   0  -4   9    4.26   14.15
   0   4 -10  230.45   17.48
   0  -4  10  277.31   19.25
   0   4 -11   61.13   17.20
   0  -4  11   87.12   19.01
   0  -3   1  677.88   17.87
   0  -3   1  765.30   22.02
   0   3  -2 2299.77   57.80
   0  -3   2 2337.27   61.22
   0  -3   2 2469.56   61.97
   0   3  -3   92.43    5.89
   0  -3   3   90.51    6.33
   0   3  -4  175.51    7.84
   0  -3   4  158.10    8.00
   0   3  -5 1861.50   50.16
   0  -3   5 1555.45   42.61
   0  -3   6   89.54    6.36
   0   3  -6  147.66    8.56
   0  -3   7  160.25    9.26
   0   3  -7  174.99    9.24
   0  -3   8   19.50    6.73
   0   3  -8   31.37    8.44
   0  -3   9  531.05   16.97
   0   3  -9  626.45   21.32
   0  -3  10  178.89   14.73
   0   3 -10  125.00   12.95
   0  -3  11  181.91   16.45
   0   3 -11  130.22   14.86
   0  -3  12  -16.99   17.36
   0   3 -12    3.86   11.08
   0  -2   1    2.33    3.94
   0  -2   1    2.31    3.76
   0   2  -1    1.36    3.75
   0   2  -2  524.72   18.09
   0  -2   2  532.98   17.96
   0  -2   3   35.44    4.39
   0   2  -3   41.05    4.47
   0  -2   4 1265.57   35.91
   0   2  -4 1437.08   39.05
   0  -2   5  433.07   13.20
   0   2  -5  711.17   20.51
   0  -2   6   77.49    5.27
   0   2  -6  119.62    7.09
   0  -2   7  120.57    6.81
   0   2  -7  135.78    6.85
   0  -2   8  175.14    9.44
   0   2  -8  125.13    6.63
   0  -2   9    6.05    9.08
   0   2  -9    7.03    7.97
   0   2 -10    3.31    6.78
   0  -2  10    5.80   10.75
   0  -2  11   10.56    8.65
   0   2 -11   10.64    7.77
   0  -2  12  309.70   14.09
   0   2 -12  328.50   14.31
   0  -2  13   23.69   15.79
   0  -1   1 1071.92   35.16
   0   1  -1 1014.88   36.27
   0  -1   2  137.81    7.40
   0   1  -2  163.07    8.60
   0  -1   3    1.60    4.77
   0   1  -3    3.17    4.53
   0  -1   4  201.68    8.56
   0   1  -4  236.83    9.09
   0   1  -5 2431.77   56.35
   0  -1   5 1660.72   38.52
   0  -1   6  246.94    9.57
   0   1  -6  242.22    9.22
   0  -1   7  772.25   19.35
   0   1  -7  503.24   13.84
   0  -1   8   94.67    8.19
   0   1  -8   64.65    5.47
   0  -1   9  624.40   18.11
   0   1  -9  626.11   18.82
   0  -1  10   44.48    6.19
   0   1 -10   47.31    7.93
   0  -1  11  220.06   12.07
   0   1 -11  172.22    8.60
   0   1 -12  324.72   14.96
   0  -1  12  236.90   10.95
   0   1 -13   17.53   12.31
   0  -1  13   12.59   12.73
   0   0   2   14.99    3.81
   0   0  -2   20.95    4.81
   0   0   3 1378.87   33.93
   0   0  -3 2098.95   48.83
   0   0   4 1096.56   26.56
   0   0  -4 1180.65   27.95
   0   0   5 1125.58   25.82
   0   0  -5 1153.42   26.08
   0   0   6    7.96    6.16
   0   0  -6    3.94    4.23
   0   0   7 1704.87   35.38
   0   0  -7 1227.39   26.04
   0   0   8   66.08    7.92
   0   0  -8   43.85    5.39
   0   0   9   18.02    7.23
   0   0  -9   13.42    4.75
   0   0  10    6.85    8.14
   0   0 -10    5.33    5.39
   0   0  11  484.48   15.93
   0   0 -11  371.14   12.20
   0   0  12  951.13   27.59
   0   0 -12  726.44   21.97
   0   0  13   -6.66   11.72
   0   0 -13   -2.12    7.92
   0   0  14   31.49   13.31
   0   0 -14   25.19   12.66
   0  -1   0  504.79   21.23
   0   1   0  521.18   21.74
   0   1   1  681.13   24.65
   0  -1  -1  641.98   23.76
   0  -1  -2 1422.31   45.30
   0   1   2 1332.50   43.15
   0  -1  -3 1660.96   44.95
   0   1   3 1196.13   33.26
   0   1   4   74.89    6.22
   0  -1  -4   74.24    6.12
   0   1   5  626.41   16.18
   0  -1  -5  593.58   15.61
   0   1   6   95.85    6.88
   0  -1  -6   68.69    5.01
   0   1   7  402.59   10.51
   0  -1  -7  518.08   13.09
   0   1   8   54.14    4.66
   0  -1  -8   55.63    4.55
   0   1   9   36.07    7.14
   0  -1  -9   35.77    7.02
   0   1  10   84.40    8.71
   0  -1 -10   99.57    8.44
   0   1  11  144.77    7.04
   0  -1 -11  204.27    9.61
   0   1  12   26.55    9.10
   0  -1 -12   31.41    6.35
   0   1  13    3.13   10.04
   0  -1 -13    2.23    9.99
   0   1  14  332.19   13.39
   0  -1 -14  368.92   13.99
   0   2   0 3980.25  100.21
   0   2   1  219.45   10.03
   0  -2  -1  238.53   10.50
   0   2   2 1539.68   43.21
   0  -2  -2 1526.22   44.04
   0   2   3  466.24   14.91
   0  -2  -3  559.56   17.57
   0   2   4  545.18   16.22
   0  -2  -4  573.46   16.74
   0   2   5  532.57   14.23
   0  -2  -5  696.34   17.96
   0   2   6   11.34    5.54
   0  -2  -6    7.99    4.06
   0   2   7  929.23   20.37
   0  -2  -7  708.17   16.04
   0   2   8   68.45    6.63
   0  -2  -8   62.84    7.32
   0   2   9  345.32    9.39
   0  -2  -9  546.09   13.65
   0  -2 -10    5.86    7.93
   0   2  10    0.84    8.08
   0   2  11    6.72    7.70
   0  -2 -11    2.91    7.75
   0  -2 -12   15.29    6.38
   0   2  12    3.21    9.15
   0  -2 -13   55.26   10.59
   0   2  13   57.60   10.48
   0  -2 -14   72.12    9.56
   0   2  14   68.06    9.36
   0  -3   0  568.00   16.84
   0   3   0  519.37   15.96
   0  -3   0  523.08   16.54
   0  -3  -1  756.51   22.21
   0   3   1  760.65   22.55
   0   3   2 1884.47   48.21
   0  -3  -2 1964.40   50.74
   0   3   3 1130.20   29.01
   0  -3  -3 1222.40   31.95
   0  -3  -4  160.84    6.79
   0   3   4  147.60    6.27
   0  -3  -5   12.41    5.39
   0   3   5    9.99    4.77
   0  -3  -6   38.23    5.79
   0   3   6   38.89    5.29
   0  -3  -7  661.91   14.93
   0   3   7  844.80   18.87
   0  -3  -8  125.42    6.36
   0   3   8  169.27    8.22
   0  -3  -9  128.77    7.89
   0   3   9   86.75    5.67
   0  -3 -10  693.89   16.97
   0   3  10  438.86   11.46
   0  -3 -11   60.75    9.15
   0   3  11   35.95    5.89
   0  -3 -12   -2.15    9.36
   0   3  12    1.47    9.20
   0  -3 -13  101.14   11.30
   0   3  13   94.55   11.20
   0  -3 -14  264.49   12.06
   0   3  14  320.87   15.30
   0  -4   0  334.15   11.88
   0  -4   0  343.28   11.69
   0   4   0  322.67   11.69
   0   4   1  511.58   16.27
   0  -4  -1  511.21   16.35
   0  -4  -2 1493.31   39.40
   0   4   2 1561.90   40.97
   0   4   3  324.48   10.91
   0  -4  -3  291.63    9.76
   0  -4  -4  715.52   19.10
   0   4   4  711.04   18.96
   0  -4  -5 2587.84   57.63
   0   4   5 2438.09   57.79
   0  -4  -6  291.86    9.52
   0   4   6  285.89    9.08
   0  -4  -7   17.37    5.14
   0   4   7   23.11    6.26
   0  -4  -8   71.61    5.62
   0   4   8   87.21    7.09
   0  -4  -9 2044.01   39.62
   0   4   9 2080.75   42.05
   0  -4 -10   11.91    6.00
   0   4  10   13.91    8.00
   0  -4 -11   31.79    7.11
   0   4  11   34.32    9.59
   0  -4 -12  343.39   11.77
   0   4  12  417.24   15.11
   0  -4 -13    7.00    8.97
   0   4  13   -3.71    8.91
   0  -4 -14   -1.67   14.49
   0   4  14    4.10   14.30
   0  -5   0 1052.43   29.15
   0  -5   0 1051.63   28.78
   0   5   1  271.84   10.65
   0  -5  -1  279.97   10.90
   0  -5  -1  287.42   10.76
   0   5   2  839.26   23.43
   0  -5  -2  958.94   27.02
   0   5   3   32.16    5.83
   0  -5  -3   29.69    6.02
   0  -5  -4 1076.81   28.15
   0   5   4 1158.04   30.10
   0  -5  -5  173.03    9.04
   0   5   5  157.24    6.93
   0  -5  -6  119.78    8.39
   0   5   6  102.46    5.62
   0  -5  -7  280.45    9.06
   0   5   7  288.43   10.36
   0  -5  -8    5.96    6.33
   0   5   8    8.21    7.36
   0  -5  -9   26.73    8.73
   0   5   9    4.56    5.47
   0  -5 -10   13.12    7.18
   0   5  10    0.93    9.34
   0  -5 -11   13.61   10.36
   0   5  11   10.93    6.71
   0  -5 -12  200.39   13.19
   0   5  12  205.39   12.64
   0  -5 -13    8.79   13.38
   0   5  13   12.02   12.99
   0  -6   0  181.60    9.66
   0  -6   0  186.44    9.95
   0   6   1   97.59    8.04
   0  -6  -1   97.10    8.03
   0  -6  -1   98.97    8.31
   0   6   2    4.03    7.04
   0  -6  -2    3.52    7.18
   0   6   3   12.96    7.01
   0  -6  -3    7.55    5.16
   0   6   4   15.45    7.12
   0  -6  -4    9.19    7.34
   0   6   5  977.62   27.28
   0  -6  -5  972.47   26.64
   0   6   6   41.49    8.15
   0  -6  -6   46.85    9.33
   0  -6  -7  391.04   14.27
   0   6   7  352.46   13.13
   0  -6  -8  330.43   12.93
   0   6   8  284.03   11.63
   0  -6  -9   46.59    7.92
   0   6   9   50.49    8.94
   0  -6 -10   88.18    8.40
   0   6  10   89.57    7.23
   0  -6 -11   93.29   13.12
   0   6  11  105.47   11.38
   0  -6 -12   63.29   14.65
   0   6  12   56.44    9.51
   0  -6 -13   15.73   16.37
   0   6  13   12.48   15.03
   0  -7   0  750.27   27.91
   0  -7   0  910.93   34.65
   0  -7  -1   12.00    7.64
   0  -7  -1    2.50    8.64
   0  -7  -2    7.31    8.68
   0   7   2    8.05    8.21
   0  -7  -2    9.33    7.64
   0   7   3 1766.72   52.95
   0  -7  -3 1722.08   53.01
   0   7   4  573.59   18.44
   0  -7  -4  623.20   21.24
   0   7   5   46.56    8.80
   0  -7  -5   48.36    6.72
   0  -7  -6  230.68   13.22
   0   7   6  225.65   12.35
   0  -7  -7  715.34   20.72
   0   7   7  735.65   24.05
   0   7   8  292.84   13.17
   0  -7  -8  307.81   14.77
   0  -7  -9    2.84    9.35
   0   7   9    3.41    9.99
   0  -7 -10   90.64   13.93
   0   7  10   94.94   10.88
   0  -7 -11   49.51   15.45
   0   7  11   39.75    8.73
   0  -7 -12   57.06   12.66
   0   7  12   85.14   14.73
   0  -8   0    9.62   13.87
   0  -8   0    3.95   11.50
   0  -8  -1  129.71   13.62
   0  -8  -1  123.71   12.52
   0   8   2  803.14   36.44
   0  -8  -2  800.12   35.57
   0  -8  -2  753.31   33.96
   0  -8  -3  191.13   14.98
   0  -8  -3  175.22   12.56
   0   8   3  180.44   13.20
   0  -8  -4  261.85   16.28
   0   8   4  238.86   15.01
   0  -8  -5   46.45   12.84
   0   8   5   37.28   11.85
   0   8   6   10.19   11.34
   0  -8  -6    2.30    9.13
   0  -8  -7  331.16   17.14
   0   8   7  288.23   13.13
   0  -8  -8   18.54   15.60
   0   8   8   26.31    8.81
   0  -8  -9   -0.47   11.17
   0   8   9    0.86   11.83
   0   8  10   36.46   13.52
   0  -8 -10   31.69   13.03
   0  -9   0  134.87   17.81
   0  -9   0  111.77   18.02
   0  -9  -1   15.68   18.77
   0  -9  -1    8.51   15.60
   0  -9  -2   37.49   13.99
   0  -9  -2   42.22   12.61
   0  -9  -3  210.23   18.02
   0  -9  -3  224.41   19.24
   0   9   3  225.39   17.91
   0  -9  -4    0.28   11.75
   0  -9  -4   -2.22   14.32
   0   9   4    6.49   12.06
   0  -9  -5  154.90   16.54
   0   9   5  155.02   14.94
   0   9   6   41.71   14.62
   0  -9  -6   31.47   17.10
   0  -9  -7  116.08   18.30
   0   9   7  138.67   16.10
   0  -9  -8   26.63   18.15
   0   9   8   23.60   14.56
   1  -8   1   15.28   17.37
   1  -8   1    7.75   18.94
   1  -8   2  109.38   20.52
   1  -8   2  102.85   22.35
   1  -8   3    4.57   21.10
   1  -8   3    1.84   19.85
   1  -7   1  167.14   17.09
   1  -7   1  182.67   16.40
   1  -7   2  124.83   17.23
   1  -7   2  114.08   13.26
   1  -7   3   12.70   14.83
   1  -7   3    9.24   16.47
   1  -7   4  207.25   22.36
   1  -7   4  155.27   21.49
   1  -7   5  122.43   19.93
   1  -7   5   72.46   21.44
   1  -7   6  259.84   39.17
   1  -7   6  326.25   41.45
   1  -6   1   64.26   11.98
   1  -6   1   61.23   11.14
   1  -6   2  574.52   27.60
   1  -6   2  560.92   25.91
   1  -6   3  356.48   20.18
   1  -6   3  344.60   19.21
   1  -6   4   15.23   12.53
   1  -6   4   18.48   11.97
   1  -6   5   11.72   12.96
   1  -6   5    6.63   12.86
   1  -6   6  306.22   25.03
   1  -6   6  231.13   23.59
   1  -6   7   10.91   20.65
   1  -6   7   20.56   14.09
   1  -6   8   65.30   17.19
   1  -6   8   45.96   18.78
  -1   6  -8   61.22   17.21
   1  -5   1   -1.08    6.56
   1  -5   1    2.48    7.55
   1  -5   2  107.95   10.50
   1  -5   2  103.07   10.26
   1  -5   3  428.02   18.98
   1  -5   3  526.36   21.61
   1  -5   4  540.69   22.54
   1  -5   4  478.20   22.43
  -1   5  -5  177.92   14.62
   1  -5   5  113.17   12.59
   1  -5   5  200.17   14.42
  -1   5  -6  117.75   14.71
   1  -5   6   82.68   14.44
   1  -5   6  122.90   12.29
   1  -5   7   17.70   13.75
   1  -5   7   17.83   10.45
  -1   5  -7   25.37   12.81
  -1   5  -8  107.15   14.14
   1  -5   8  107.35   16.71
  -1   5  -9  342.20   25.48
   1  -5   9  353.11   26.34
   1  -4   1    6.20    6.15
   1  -4   1    7.52    7.46
   1  -4   2 1465.77   48.32
   1  -4   2 1451.84   42.73
   1  -4   3    1.83    7.29
   1  -4   3    1.16    7.25
  -1   4  -4    6.91    7.22
   1  -4   4    8.07   10.35
   1  -4   4   11.32    7.03
  -1   4  -5 1545.56   48.87
   1  -4   5 1321.87   39.97
  -1   4  -6    1.88    7.96
   1  -4   6    2.56   11.10
  -1   4  -7  120.78   10.49
   1  -4   7  126.80   13.01
  -1   4  -8   21.06   10.42
   1  -4   8   22.58   13.69
  -1   4  -9  481.16   25.33
   1  -4   9  572.24   27.14
  -1   4 -10   78.25   15.73
   1  -4  10   94.43   17.86
  -1   4 -11   24.79   17.57
   1  -4  11   37.37   18.70
   1  -3   1 1678.48   45.24
   1  -3   1 1796.25   54.56
   1  -3   2   12.78    7.00
   1  -3   2    8.17    6.02
   1  -3   3  273.56   11.14
   1  -3   3  232.09   12.46
  -1   3  -3  262.21   11.29
  -1   3  -4 3565.15   97.65
   1  -3   4 2452.04   63.54
  -1   3  -5  275.32   12.74
   1  -3   5  215.28   11.91
   1  -3   6  421.30   17.71
  -1   3  -6  376.27   14.64
   1  -3   7   -2.63    9.27
  -1   3  -7   -7.55    6.90
   1  -3   8   10.03    7.90
  -1   3  -8    6.52    8.72
  -1   3  -9  124.48   12.02
   1  -3   9  108.60   10.48
   1  -3  10  440.23   21.50
  -1   3 -10  337.13   18.43
   1  -3  11  523.95   25.66
  -1   3 -11  472.09   24.06
   1  -3  12   71.32   18.81
  -1   3 -12   41.07   12.18
   1  -2   1 1877.72   62.42
   1  -2   1 2005.16   65.51
  -1   2  -2    4.53    4.45
   1  -2   2    4.00    6.19
  -1   2  -3  330.92   13.43
   1  -2   3  283.55   14.11
   1  -2   4  317.67   13.84
  -1   2  -4  437.51   16.60
   1  -2   5  899.36   26.07
  -1   2  -5  909.94   27.83
  -1   2  -6  141.69    7.94
   1  -2   6  158.28    9.80
   1  -2   7  512.65   16.04
  -1   2  -7  637.10   19.92
   1  -2   8    5.76    8.74
  -1   2  -8    3.12    6.84
   1  -2   9  307.65   14.34
  -1   2  -9  250.04   11.90
   1  -2  10   25.71   12.38
  -1   2 -10   24.23    7.11
   1  -2  11  271.75   16.88
  -1   2 -11  242.71   14.67
   1  -2  12  132.08   16.56
  -1   2 -12   92.34   14.06
   1  -2  13   39.88   18.08
  -1   2 -13   36.16   15.00
   1  -1   2 2413.77   72.99
  -1   1  -2 2480.90   71.57
   1  -1   3   22.46    6.24
  -1   1  -3   22.76    6.93
   1  -1   4  265.31   11.55
  -1   1  -4  250.19   10.75
   1  -1   5  276.89   11.48
  -1   1  -5  347.85   12.85
   1  -1   6   57.16    7.41
  -1   1  -6   46.97    4.96
  -1   1  -7   94.51    7.03
   1  -1   7   98.98    8.01
   1  -1   8  109.52    9.48
  -1   1  -8  118.95    8.47
   1  -1   9  161.43   10.10
  -1   1  -9  142.93    8.59
  -1   1 -10   20.23    8.16
   1  -1  10   38.65    9.90
   1  -1  11   50.50   11.63
  -1   1 -11   48.18    9.58
   1  -1  12  356.22   17.21
  -1   1 -12  242.23   11.55
   1  -1  13  276.07   17.59
  -1   1 -13  265.60   15.61
   1   0   0  437.74   18.23
  -1   0   0  573.48   22.22
   1   0   1  284.83   14.06
  -1   0  -1  308.14   14.85
   1   0   2  945.95   31.46
  -1   0  -2  755.24   26.30
  -1   0  -3 1408.39   42.09
   1   0   3 2084.80   61.12
   1   0   4   53.31    5.81
  -1   0  -4   34.30    4.16
   1   0   5  124.36    6.26
  -1   0  -5  164.58    7.65
   1   0   6  296.27   10.95
  -1   0  -6  246.05    8.68
  -1   0  -7 1305.25   31.31
   1   0   7 1117.76   27.65
   1   0   8   87.38    8.60
  -1   0  -8   87.15    7.85
   1   0   9   30.74    8.01
  -1   0  -9   35.89    7.10
   1   0  10  377.18   14.12
  -1   0 -10  378.59   13.48
   1   0  11  203.10    9.13
  -1   0 -11  212.95    9.58
   1   0  12   10.93   10.63
  -1   0 -12    6.29    9.13
  -1   0 -13   19.66    8.40
   1   0  13   18.59   13.41
  -1   0 -14  513.83   21.74
   1   0  14  361.62   15.89
   1   1   0   10.09    2.24
  -1  -1   0   11.17    2.28
  -1  -1   0   11.47    2.31
   1   1   1 1001.54   31.60
  -1  -1  -1 1018.03   31.77
   1   1   2 1397.89   43.54
  -1  -1  -2 1893.49   58.03
   1   1   3  631.46   20.35
  -1  -1  -3  909.81   28.14
  -1  -1  -4   10.03    3.02
   1   1   4   15.18    4.25
  -1  -1  -5  998.39   26.45
   1   1   5 1009.39   26.64
  -1  -1  -6 1464.09   33.81
   1   1   6  954.78   23.06
   1   1   7  999.33   23.22
  -1  -1  -7  957.87   21.90
   1   1   8  584.98   14.40
  -1  -1  -8  765.70   17.75
   1   1   9 1085.35   25.15
  -1  -1  -9 1235.58   26.86
   1   1  10   43.03    8.21
  -1  -1 -10   31.97    7.80
   1   1  11   43.38    8.90
  -1  -1 -11   38.78    5.93
  -1  -1 -12    1.71    6.74
   1   1  12   -5.27   10.27
  -1  -1 -13  318.31   14.47
   1   1  13  324.33   15.29
  -1  -1 -14   14.96   12.09
   1   1  14   10.21    9.34
  -1  -2   0 1275.36   36.00
  -1  -2   0 1380.59   39.22
   1   2   0 1520.46   42.65
   1   2   0 1369.74   38.83
  -1  -2  -1   11.97    4.65
   1   2   1   11.65    4.82
  -1  -2  -2 3802.49  106.50
   1   2   2 3497.00   97.71
   1   2   3  527.19   16.71
  -1  -2  -3  715.66   22.03
   1   2   4  293.34   10.28
  -1  -2  -4  243.65    8.57
  -1  -2  -5   53.69    4.57
   1   2   5   51.90    4.54
  -1  -2  -6   40.02    5.37
   1   2   6   24.91    3.93
   1   2   7  372.37   10.90
  -1  -2  -7  382.99   10.93
  -1  -2  -8   53.29    5.84
   1   2   8   42.31    4.48
  -1  -2  -9   94.65    7.54
   1   2   9  102.30    7.76
  -1  -2 -10  673.57   15.71
   1   2  10  512.80   12.59
  -1  -2 -11  126.44    6.87
   1   2  11  161.85    9.72
  -1  -2 -12  265.97    9.85
   1   2  12  235.03    9.63
  -1  -2 -13   63.40   11.48
   1   2  13   42.62    8.49
  -1  -2 -14   22.11   12.69
   1   2  14   17.11    9.25
  -1  -3   0  581.32   15.71
  -1  -3   0  583.82   16.32
   1   3   0  558.20   15.49
  -1  -3  -1   60.23    4.33
   1   3   1   64.64    5.52
  -1  -3  -1   74.38    5.32
  -1  -3  -2  176.24    6.82
   1   3   2  163.90    6.58
   1   3   3 1127.40   29.64
  -1  -3  -3 1191.30   31.34
   1   3   4   11.22    2.94
  -1  -3  -4   13.45    2.98
   1   3   5 2167.65   54.28
  -1  -3  -5 2300.03   57.16
  -1  -3  -6   -1.87    4.88
   1   3   6    0.20    4.74
  -1  -3  -7  474.63   12.92
   1   3   7  474.67   12.80
  -1  -3  -8  363.33   10.71
   1   3   8  340.74    9.93
  -1  -3  -9  324.33    9.18
   1   3   9  283.35    8.54
  -1  -3 -10   11.26    5.76
   1   3  10   11.60    5.87
  -1  -3 -11  299.33    9.21
   1   3  11  277.68    9.09
  -1  -3 -12   92.42   10.17
   1   3  12   69.04    7.28
  -1  -3 -13   14.40   11.45
   1   3  13   13.05   11.62
  -1  -3 -14   35.66    9.39
   1   3  14   24.59    9.55
  -1  -4   0 1902.05   40.41
  -1  -4   0 2233.03   52.57
  -1  -4  -1  467.74   13.43
   1   4   1  446.27   13.29
  -1  -4  -1  427.77   12.01
   1   4   2  456.37   13.58
  -1  -4  -2  472.66   13.52
  -1  -4  -3  175.08    7.61
   1   4   3  155.36    6.25
   1   4   4 2756.03   61.21
  -1  -4  -4 2784.08   62.73
   1   4   5   79.88    5.66
  -1  -4  -5   74.59    5.85
  -1  -4  -6  220.20    7.90
   1   4   6  205.89    7.48
  -1  -4  -7 1059.88   24.03
   1   4   7 1267.96   29.53
  -1  -4  -8    7.85    6.43
   1   4   8   -0.61    6.11
   1   4   9  204.49    8.56
  -1  -4  -9  170.60    6.85
  -1  -4 -10  177.96    7.65
   1   4  10  230.72   10.09
  -1  -4 -11   60.14    6.37
   1   4  11   70.68    8.67
  -1  -4 -12  282.14   12.22
   1   4  12  272.19   12.13
  -1  -4 -13   71.28    8.53
   1   4  13   98.50   12.10
  -1  -4 -14    6.25    9.24
   1   4  14    3.04   13.10
  -1  -5   0  287.61    9.72
  -1  -5   0  285.32    9.94
  -1  -5  -1 2319.75   52.82
  -1  -5  -1 2526.93   58.14
   1   5   1 2141.95   49.67
  -1  -5  -2   78.21    6.23
   1   5   2   74.66    6.35
   1   5   3   95.12    5.24
  -1  -5  -3  101.27    6.61
  -1  -5  -4  585.30   15.73
   1   5   4  490.80   13.02
   1   5   5 1712.02   38.63
  -1  -5  -5 1745.10   39.28
   1   5   6  474.84   13.18
  -1  -5  -6  426.91   11.32
  -1  -5  -7  947.70   21.82
   1   5   7  879.71   21.32
  -1  -5  -8  789.74   18.59
   1   5   8  718.76   18.10
  -1  -5  -9    3.09    5.78
   1   5   9    3.02    5.14
  -1  -5 -10    7.03    5.85
   1   5  10    7.17    5.30
  -1  -5 -11  110.25    7.84
   1   5  11   99.16    7.39
  -1  -5 -12  207.98   12.96
   1   5  12  147.51    9.15
  -1  -5 -13   31.81    9.53
   1   5  13   29.43   13.18
  -1  -5 -14   42.02   15.38
   1   5  14   27.38   15.28
  -1  -6   0 1452.71   39.39
  -1  -6   0 1646.97   41.68
  -1  -6  -1   50.56    7.19
  -1  -6  -1   38.87    6.98
   1   6   1   42.67    7.26
   1   6   2   78.07    7.70
  -1  -6  -2   75.97    5.65
  -1  -6  -2   83.27    7.71
   1   6   3  708.05   19.97
  -1  -6  -3  719.87   20.24
   1   6   4   40.49    5.35
  -1  -6  -4   44.49    7.21
   1   6   5  224.48    9.58
  -1  -6  -5  221.03    9.55
   1   6   6  129.89    6.33
  -1  -6  -6  153.08    8.29
  -1  -6  -7  171.75    9.66
   1   6   7  168.68    9.01
  -1  -6  -8   -0.03    5.71
   1   6   8    1.83    6.96
  -1  -6  -9  269.36    9.35
   1   6   9  241.54    8.67
  -1  -6 -10   34.13    7.38
   1   6  10   29.11    6.19
  -1  -6 -11   27.70    8.51
   1   6  11   22.76   10.42
  -1  -6 -12   -3.72   12.10
   1   6  12    5.39    7.65
  -1  -6 -13   -8.06    9.88
   1   6  13  -15.95   12.99
  -1  -7   0  166.65   10.23
  -1  -7   0  213.58   11.47
  -1  -7  -1  177.73   10.30
  -1  -7  -1  210.77   11.05
   1   7   2  323.86   11.85
  -1  -7  -2  368.41   13.80
  -1  -7  -2  354.44   12.19
  -1  -7  -3  199.21   10.43
   1   7   3  182.02    8.47
  -1  -7  -3  194.67   10.63
   1   7   4    9.44    8.45
  -1  -7  -4    6.52    8.33
   1   7   5   54.81    8.71
  -1  -7  -5   42.31    8.48
   1   7   6   52.88    6.28
  -1  -7  -6   67.59    8.62
  -1  -7  -7   33.94    7.11
   1   7   7   33.23    8.66
   1   7   8   33.31    8.80
  -1  -7  -8   35.46   10.27
   1   7   9   13.25    8.42
  -1  -7  -9   16.36   10.38
  -1  -7 -10  104.23    9.41
   1   7  10   88.61    7.64
  -1  -7 -11   69.86   13.63
   1   7  11   60.46    8.26
  -1  -7 -12   32.18   10.42
   1   7  12   37.25   12.13
  -1  -8   0   23.57   10.84
  -1  -8   0   22.23    8.30
  -1  -8  -1   11.73    8.96
  -1  -8  -1   13.00    6.99
   1   8   2  592.29   23.64
  -1  -8  -2  598.98   23.26
  -1  -8  -2  594.91   20.97
  -1  -8  -3  177.26   11.26
   1   8   3  188.34   11.99
  -1  -8  -3  174.12    9.57
   1   8   4  337.83   14.88
  -1  -8  -4  339.95   14.94
  -1  -8  -4  302.59   11.80
   1   8   5  326.63   14.59
  -1  -8  -5  321.66   14.37
   1   8   6  210.43   12.47
  -1  -8  -6  212.49   12.21
  -1  -8  -7   83.83   12.02
   1   8   7   74.85    8.52
  -1  -8  -8    3.97   11.71
   1   8   8    4.08    7.57
  -1  -8  -9  662.74   23.13
   1   8   9  585.89   21.45
  -1  -8 -10  192.38   11.85
   1   8  10  168.19   10.12
  -1  -8 -11   84.27   17.13
   1   8  11   55.60   13.27
  -1  -9   0   39.65   14.18
  -1  -9   0   51.01   14.96
  -1  -9  -1  242.37   16.89
  -1  -9  -1  269.76   18.38
  -1  -9  -2   45.53   12.04
  -1  -9  -2   45.41   12.94
  -1  -9  -3   30.71   11.48
   1   9   3   29.77   11.90
  -1  -9  -3   27.09   12.66
   1   9   4  160.14   11.15
  -1  -9  -4  171.06   14.60
  -1  -9  -4  175.27   13.94
   1   9   5  112.95   10.24
  -1  -9  -5  122.18   13.18
  -1  -9  -5  133.96   13.82
  -1  -9  -6   16.94   12.98
   1   9   6   18.83   12.90
  -1  -9  -7   10.05   13.37
   1   9   7   21.55   13.00
  -1  -9  -8   43.73   15.78
   1   9   8   56.87   14.71
  -1  -9  -9    8.17   11.44
   1   9   9   11.02   14.02
   2  -6   7  210.58   39.56
   2  -6   7  169.22   43.58
   2  -5   5  499.62   37.68
   2  -5   5  353.42   34.51
   2  -5   6    1.98   17.87
   2  -5   6   -0.62   13.65
   2  -5   7  180.62   20.33
   2  -5   7   93.13   18.79
  -2   5  -8    9.71   16.74
   2  -5   8    5.06   18.15
   2  -5   8    7.99   16.62
  -2   5  -9  182.83   26.17
   2  -5   9  103.72   21.67
   2  -5   9  202.88   26.31
   2  -4   5  119.34   16.50
   2  -4   5  188.50   16.48
   2  -4   6  115.02   14.65
   2  -4   6  206.85   15.08
  -2   4  -6  187.70   15.19
   2  -4   7   -0.24   11.90
  -2   4  -7    7.05   12.43
   2  -4   8   40.63   12.62
  -2   4  -8   68.87   13.86
  -2   4  -9    1.81   12.47
   2  -4   9    0.45   17.07
  -2   4 -10   54.84   18.83
   2  -4  10   32.93   16.08
  -2   3  -4   61.51   11.78
   2  -3   4   43.73   11.00
   2  -3   4   62.26   10.60
  -2   3  -5  755.73   28.53
   2  -3   5  549.81   24.97
  -2   3  -6  129.42   11.14
   2  -3   6   96.96   11.89
   2  -3   7  222.35   14.53
  -2   3  -7  298.74   15.95
   2  -3   8   15.75   10.35
  -2   3  -8   23.02   11.08
   2  -3   9  121.82   14.10
  -2   3  -9  148.16   15.74
  -2   3 -10   79.20   14.08
   2  -3  10   84.37   15.69
  -2   3 -11  286.10   21.63
   2  -3  11  237.12   21.17
   2  -3  12   63.83   19.02
  -2   3 -12   59.77   18.51
   2  -2   4  270.69   14.33
  -2   2  -4  318.79   16.29
  -2   2  -5  174.36   10.06
   2  -2   5  205.30   12.04
  -2   2  -6   20.81    7.49
   2  -2   6   28.29   10.22
   2  -2   7 1339.23   41.86
  -2   2  -7 1346.53   40.87
   2  -2   8   95.24   11.22
  -2   2  -8   99.05   10.01
  -2   2  -9   16.42    8.84
   2  -2   9    9.78   10.52
  -2   2 -10   54.91   11.01
   2  -2  10   41.43   13.10
  -2   2 -11   92.96   13.22
   2  -2  11   79.32   15.74
  -2   2 -12  678.79   33.71
   2  -2  12  447.29   21.97
  -2   2 -13   29.93   16.35
   2  -2  13   45.41   19.83
  -2   1  -1  220.07   11.91
   2  -1   1  207.35   11.24
  -2   1  -1  177.50   11.13
  -2   1  -2  590.35   22.86
  -2   1  -2  738.21   28.37
   2  -1   3  496.33   19.47
  -2   1  -3  388.55   17.20
  -2   1  -4    8.39    5.99
   2  -1   4    9.88    4.77
  -2   1  -5  330.93   13.37
   2  -1   5  411.53   15.44
  -2   1  -6  225.98   10.47
   2  -1   6  235.20   10.65
  -2   1  -7  937.88   27.11
   2  -1   7 1078.37   31.36
  -2   1  -8   55.59    8.12
   2  -1   8   63.22    8.58
  -2   1  -9    0.57    8.67
   2  -1   9   -2.72    9.99
  -2   1 -10  526.32   19.30
   2  -1  10  303.12   12.43
  -2   1 -11   41.47    9.99
   2  -1  11   45.78   12.69
  -2   1 -12    6.52    7.89
   2  -1  12    1.02   14.93
  -2   1 -13   18.59   12.69
   2  -1  13   18.59   17.12
   2   0   0 2377.09   71.54
  -2   0   0 2410.09   70.38
  -2   0  -1  119.07    6.75
  -2   0  -1  105.15    6.11
   2   0   1  149.70    7.76
  -2   0  -2  656.92   21.18
  -2   0  -2  666.25   20.85
   2   0   2  637.17   20.16
  -2   0  -3 1012.66   29.77
   2   0   3 1062.82   30.88
  -2   0  -4   73.48    5.58
   2   0   4   91.44    6.30
  -2   0  -5  439.47   14.91
   2   0   5  482.06   15.99
  -2   0  -6   73.52    5.37
   2   0   6  120.99    7.59
  -2   0  -7  357.48   12.33
   2   0   7  467.99   15.18
  -2   0  -8   50.07    7.65
   2   0   8   53.30    8.29
  -2   0  -9 1069.97   28.58
   2   0   9 1094.82   29.64
  -2   0 -10  131.33    7.70
   2   0  10  163.94   11.44
  -2   0 -11   58.59   10.24
   2   0  11   53.61   12.08
  -2   0 -12   69.50   11.16
   2   0  12   72.42   12.62
  -2   0 -13   11.15   12.58
   2   0  13    3.37   15.55
  -2   0 -14   26.84   10.20
   2   0  14   57.54   19.04
   2   1   0  705.06   23.28
  -2  -1   0  918.88   30.12
  -2  -1  -1  158.51    6.74
   2   1   1  248.96    9.62
  -2  -1  -1  183.08    7.57
   2   1   1  178.66    7.35
  -2  -1  -2 4383.19  111.70
   2   1   2 4214.65  108.14
  -2  -1  -3 1603.98   43.96
   2   1   3 1104.38   30.05
   2   1   4  296.32   10.48
  -2  -1  -4  300.76   10.35
   2   1   5   66.80    4.27
  -2  -1  -5   60.01    4.03
  -2  -1  -6  500.43   14.78
   2   1   6  502.23   15.03
  -2  -1  -7  598.27   16.61
   2   1   7  387.75   11.65
  -2  -1  -8  101.22    6.87
   2   1   8  107.43    7.26
  -2  -1  -9   11.03    5.18
   2   1   9   14.61    7.77
  -2  -1 -10  702.05   19.69
   2   1  10  807.52   22.63
  -2  -1 -11   47.81    8.80
   2   1  11   46.68    9.87
  -2  -1 -12  120.88    8.47
   2   1  12  103.88    9.03
  -2  -1 -13   33.51   11.89
   2   1  13   16.35   13.99
  -2  -1 -14  434.51   18.77
   2   1  14  438.99   20.55
  -2  -2   0   62.95    4.67
   2   2   0   61.73    4.52
  -2  -2   0   58.15    4.55
  -2  -2  -1  969.95   26.32
  -2  -2  -1 1402.36   37.50
   2   2   1 1020.55   28.04
  -2  -2  -2 6000.86  151.64
   2   2   2 7227.12  183.38
  -2  -2  -3  523.99   15.44
   2   2   3  488.58   14.58
   2   2   4  701.62   19.79
  -2  -2  -4  758.45   21.47
   2   2   5 4538.85  111.95
  -2  -2  -5 4751.07  116.03
   2   2   6   24.04    5.12
  -2  -2  -6   18.73    3.61
  -2  -2  -7   26.93    5.24
   2   2   7   23.26    5.35
  -2  -2  -8  271.49    8.94
   2   2   8  269.67    9.21
   2   2   9 1237.79   28.34
  -2  -2  -9 1249.24   27.44
  -2  -2 -10   67.03    7.72
   2   2  10   81.06    8.00
  -2  -2 -11   27.06    8.83
   2   2  11   20.90    6.55
  -2  -2 -12  242.02   12.32
   2   2  12  156.54    9.41
  -2  -2 -13    1.36    8.64
   2   2  13    9.92   13.04
  -2  -2 -14   18.69   13.91
   2   2  14   32.23   15.12
  -2  -2 -15   -7.73   11.17
   2   2  15   10.86   17.35
  -2  -3   0 2105.77   51.91
   2   3   0 1991.92   49.93
  -2  -3   0 2103.92   53.05
   2   3   1  207.51    7.66
  -2  -3  -1  206.78    7.56
  -2  -3  -1  213.88    7.65
  -2  -3  -2  139.82    5.66
  -2  -3  -2  165.03    6.23
   2   3   2  155.31    6.04
  -2  -3  -3    2.50    2.84
   2   3   3    1.88    2.82
  -2  -3  -4 1261.10   32.79
   2   3   4  876.30   23.24
   2   3   5   53.46    5.35
  -2  -3  -5   42.67    4.00
   2   3   6    0.92    4.81
  -2  -3  -6    2.31    4.73
  -2  -3  -7  486.26   13.22
   2   3   7  350.77    9.98
  -2  -3  -8  384.85   11.06
   2   3   8  349.81   10.29
  -2  -3  -9  102.48    5.79
   2   3   9  135.04    7.98
  -2  -3 -10   33.24    6.10
   2   3  10   32.67    5.07
  -2  -3 -11   -5.46    8.44
   2   3  11    0.00    6.18
  -2  -3 -12  124.26   11.01
   2   3  12  111.67   11.27
  -2  -3 -13    4.88    8.50
   2   3  13    3.71   12.46
  -2  -3 -14   86.98   14.24
   2   3  14   65.42   14.85
  -2  -3 -15   17.60   16.30
   2   3  15   25.80   12.02
  -2  -4   0  527.69   13.36
  -2  -4   0  510.85   13.44
  -2  -4  -1 1061.74   24.66
   2   4   1 1242.02   27.73
  -2  -4  -1  949.50   21.42
  -2  -4  -2   30.18    3.94
   2   4   2   29.50    3.97
  -2  -4  -2   25.42    3.80
  -2  -4  -3  425.89   12.05
   2   4   3  423.03   12.05
  -2  -4  -4   32.36    5.25
   2   4   4   26.58    5.24
  -2  -4  -5 1014.92   25.16
   2   4   5  779.98   19.32
   2   4   6   10.35    4.74
  -2  -4  -6    6.52    3.44
   2   4   7  771.25   20.05
  -2  -4  -7  832.01   21.41
  -2  -4  -8   53.62    6.36
   2   4   8   38.37    4.58
  -2  -4  -9  167.91    6.62
   2   4   9  206.24    8.53
   2   4  10  143.60    9.03
  -2  -4 -10  146.33    9.06
  -2  -4 -11    9.63    5.78
   2   4  11    7.51    5.84
  -2  -4 -12  209.35   11.52
   2   4  12  215.44   11.63
  -2  -4 -13    5.49    8.45
   2   4  13    6.04    8.55
  -2  -4 -14   98.37   10.18
   2   4  14   84.97   10.37
   2   4  15   15.27   11.52
  -2  -5   0 2544.79   56.58
  -2  -5   0 3003.43   61.54
  -2  -5  -1  545.94   13.71
   2   5   1  523.09   13.52
  -2  -5  -1  519.19   13.52
  -2  -5  -2   96.51    6.23
   2   5   2   87.16    6.33
  -2  -5  -2   86.56    4.69
  -2  -5  -3 3165.45   65.30
   2   5   3 3275.31   70.03
   2   5   4   34.52    5.74
  -2  -5  -4   19.87    5.31
  -2  -5  -5   13.97    5.15
   2   5   5   14.13    5.06
  -2  -5  -6  213.99    7.29
   2   5   6  204.44    7.02
   2   5   7  720.58   18.13
  -2  -5  -7  580.38   14.77
  -2  -5  -8  359.82   10.27
   2   5   8  429.47   12.50
  -2  -5  -9   39.59    5.50
   2   5   9   47.42    7.29
  -2  -5 -10  365.90   12.33
   2   5  10  337.77   11.63
  -2  -5 -11  112.40    7.63
   2   5  11  123.41    9.87
  -2  -5 -12  198.86    8.91
   2   5  12  246.54   11.71
  -2  -5 -13  138.46    9.19
   2   5  13  118.57    8.99
  -2  -5 -14   43.54   14.62
   2   5  14   30.94   13.93
  -2  -6   0   84.71    7.22
  -2  -6   0   82.40    7.13
  -2  -6  -1   11.84    6.65
  -2  -6  -1   14.96    4.65
  -2  -6  -2 1897.01   41.45
  -2  -6  -2 1876.01   43.05
   2   6   2 1879.24   43.17
  -2  -6  -3 1140.86   27.60
  -2  -6  -3 1114.72   25.60
   2   6   3 1100.35   26.87
   2   6   4   18.12    6.84
  -2  -6  -4   13.11    6.72
   2   6   5   60.19    6.96
  -2  -6  -5   52.34    6.86
   2   6   6    5.20    4.46
  -2  -6  -6   -0.27    6.35
  -2  -6  -7  301.62    8.98
   2   6   7  305.83    9.01
   2   6   8  139.66    8.01
  -2  -6  -8  132.01    8.44
  -2  -6  -9   73.60    7.95
   2   6   9   61.29    5.28
   2   6  10  397.77   13.49
  -2  -6 -10  447.49   14.72
  -2  -6 -11  328.68   10.83
   2   6  11  358.34   12.95
   2   6  12   20.13    7.35
  -2  -6 -12   11.72    7.90
  -2  -6 -13    8.53   13.12
   2   6  13    9.81    8.97
  -2  -6 -14  441.26   19.10
   2   6  14  468.30   18.81
  -2  -7   0  128.78    9.13
  -2  -7   0  129.34    9.55
  -2  -7  -1   15.92    8.13
  -2  -7  -1    9.16    5.52
   2   7   2   78.13    8.51
  -2  -7  -2   78.58    8.24
  -2  -7  -2   79.73    8.65
  -2  -7  -3  751.41   20.88
  -2  -7  -3  765.62   19.79
   2   7   3  747.98   21.09
  -2  -7  -4  137.20    9.21
  -2  -7  -4  134.93    9.25
   2   7   4  106.76    6.96
   2   7   5  195.20    8.29
  -2  -7  -5  208.88    8.31
   2   7   6   88.44    8.68
  -2  -7  -6   88.35    8.49
   2   7   7  683.50   18.74
  -2  -7  -7  839.07   22.68
   2   7   8   17.04    6.18
  -2  -7  -8   15.82    6.51
  -2  -7  -9  130.14   10.07
   2   7   9  117.05    9.10
   2   7  10   97.91    7.47
  -2  -7 -10  155.75   11.69
   2   7  11   12.62    9.36
  -2  -7 -11    0.75   10.91
  -2  -7 -12   48.85   12.96
   2   7  12   32.34    8.10
  -2  -7 -13   -3.92   15.28
   2   7  13    8.91   13.67
  -2  -8   0   95.54   11.55
  -2  -8   0  108.66    9.54
  -2  -8  -1   26.78    9.83
  -2  -8  -1   17.25    8.99
  -2  -8  -2  229.86   12.58
  -2  -8  -2  216.14   11.47
  -2  -8  -3    9.70    9.67
   2   8   3    2.33    9.32
  -2  -8  -3    0.22    6.38
   2   8   4   51.89    7.19
  -2  -8  -4   62.79    9.66
  -2  -8  -4   72.90   10.04
  -2  -8  -5  151.34    8.34
  -2  -8  -5  176.15    8.87
   2   8   5  177.36   11.61
   2   8   6    3.35    9.75
  -2  -8  -6   -4.62    9.33
   2   8   7   24.10    9.70
  -2  -8  -7   28.22    6.58
   2   8   8    4.84   10.52
  -2  -8  -8    1.18   10.63
  -2  -8  -9   14.61   10.74
   2   8   9    8.46    7.06
  -2  -8 -10  309.66   15.59
   2   8  10  284.92   14.22
  -2  -8 -11   14.43   13.83
   2   8  11   10.48    7.68
   2   8  12   35.12    9.17
  -2  -8 -12   42.62   10.99
  -2  -9   0   75.18   12.64
  -2  -9   0   66.98   10.20
  -2  -9  -1  233.80   15.56
  -2  -9  -1  271.06   13.96
  -2  -9  -2    3.63   11.34
  -2  -9  -2   -9.36    9.26
  -2  -9  -3   13.11   11.26
  -2  -9  -3   14.76   12.87
   2   9   4   47.09   11.80
  -2  -9  -4   35.76   11.14
  -2  -9  -4   44.88   12.06
   2   9   5  944.91   29.02
  -2  -9  -5 1007.10   31.30
  -2  -9  -5 1054.67   33.20
  -2  -9  -6   69.03   12.88
   2   9   6   48.86    9.61
  -2  -9  -6   63.70   12.68
   2   9   7    7.67   12.92
  -2  -9  -7    9.21   12.17
   2   9   8  397.85   18.14
  -2  -9  -8  426.41   17.83
  -2  -9  -9  204.73   15.84
   2   9   9  156.75   11.39
  -2  -9 -10   84.75   11.08
   2   9  10  102.73   13.96
  -3   4  -8   52.40   19.44
   3  -4   8   55.88   24.06
   3  -4   8   56.64   19.43
   3  -4   9   28.79   19.49
  -3   4  -9   30.63   19.34
  -3   4 -10    4.22   19.23
   3  -4  10    5.67   21.75
  -3   3  -6   17.14   18.87
   3  -3   6   11.86   14.99
  -3   3  -7  147.56   16.27
   3  -3   7  130.95   14.62
   3  -3   8  251.79   20.36
  -3   3  -8  237.03   21.58
   3  -3   9  130.83   16.34
  -3   3  -9  181.48   20.24
  -3   3 -10    6.82   17.36
   3  -3  10   -1.56   13.76
   3  -3  11    4.26   17.64
  -3   3 -11    2.89   22.30
  -3   2  -1  182.25   14.11
  -3   2  -1  225.77   13.48
   3  -2   1  193.06   11.53
   3  -2   5   70.48   11.51
  -3   2  -5   61.13   13.05
  -3   2  -6  118.63   11.95
   3  -2   6  165.01   13.90
   3  -2   7 1451.04   52.94
  -3   2  -7 1599.78   56.87
   3  -2   8    9.70   11.87
  -3   2  -8   12.58    9.30
   3  -2   9    9.15   11.53
  -3   2  -9   -0.02   11.25
   3  -2  10  335.78   20.89
  -3   2 -10  504.25   26.11
   3  -2  11   41.79   14.55
  -3   2 -11   44.65   13.63
   3  -2  12   -2.20   16.49
  -3   2 -12    4.33   17.03
  -3   1  -1  191.61    8.87
  -3   1  -1  167.79    8.92
   3  -1   1  216.30    9.78
  -3   1  -2 1850.66   54.46
  -3   1  -2 1900.06   55.61
  -3   1  -3 1501.77   43.95
  -3   1  -3 1584.21   47.35
   3  -1   4  209.95   11.36
  -3   1  -4  137.96    9.05
  -3   1  -5  689.05   23.60
   3  -1   5  758.79   24.63
   3  -1   6 1174.66   35.93
  -3   1  -6  689.46   23.23
   3  -1   7   12.98    7.92
  -3   1  -7   14.71    9.54
   3  -1   8  529.45   20.32
  -3   1  -8  556.21   20.29
  -3   1  -9  879.32   31.53
   3  -1   9  825.97   31.07
  -3   1 -10   98.82   11.91
   3  -1  10   80.48   12.56
  -3   1 -11   29.12   11.53
   3  -1  11   18.81   12.32
   3  -1  12   -0.30   14.80
  -3   1 -12   -2.21   12.81
   3  -1  13   91.98   14.89
  -3   1 -13  171.27   18.07
   3   0   0  485.72   14.80
  -3   0   0  451.36   13.90
  -3   0  -1   19.69    2.91
   3   0   1   31.27    4.40
  -3   0  -1   31.07    4.45
  -3   0  -2  962.32   26.96
  -3   0  -2 1196.67   32.27
   3   0   3 1081.83   29.48
  -3   0  -3 1120.77   32.31
  -3   0  -3 1135.01   30.87
   3   0   4  570.37   18.46
  -3   0  -4  520.63   17.05
   3   0   5   40.92    6.41
  -3   0  -5   36.01    5.88
  -3   0  -6  222.64    9.98
   3   0   6  276.34   11.15
  -3   0  -7    3.72    7.33
   3   0   7    3.27    7.45
  -3   0  -8   -1.52    7.47
   3   0   8   -5.39    7.65
  -3   0  -9   94.87    9.80
   3   0   9   78.83    7.69
  -3   0 -10  105.35   10.02
   3   0  10  114.89   11.02
  -3   0 -11   56.94   11.05
   3   0  11   62.24   12.51
  -3   0 -12  408.15   18.75
   3   0  12  309.00   18.45
  -3   0 -13    5.70    9.67
   3   0  13   -0.70   17.19
   3   0  14   50.49   14.83
  -3   0 -14   76.95   16.06
   3   1   0  110.88    5.49
  -3  -1   0   96.78    5.14
  -3  -1  -1  334.03   10.05
  -3  -1  -1  207.95    7.34
   3   1   1  317.13    9.72
  -3  -1  -2  444.08   12.88
   3   1   2  453.67   13.19
  -3  -1  -2  526.91   14.81
  -3  -1  -3  499.31   14.47
   3   1   3  515.03   14.78
  -3  -1  -3  556.53   15.94
  -3  -1  -4   52.27    5.06
   3   1   4   56.98    5.25
  -3  -1  -5 2561.01   64.96
   3   1   5 2554.74   63.87
   3   1   6  128.96    6.22
  -3  -1  -6  169.21    7.82
  -3  -1  -7 1134.67   31.21
   3   1   7 1033.10   28.90
  -3  -1  -8   89.74    8.06
   3   1   8   84.03    8.01
  -3  -1  -9  100.36    8.58
   3   1   9  110.66    8.68
  -3  -1 -10    7.30    8.97
   3   1  10    6.07    9.45
  -3  -1 -11   81.56    8.52
   3   1  11  118.20   10.79
  -3  -1 -12   36.10   10.91
   3   1  12   24.23    8.65
  -3  -1 -13    3.93    8.79
   3   1  13    1.55   14.60
  -3  -1 -14    9.96   15.33
   3   1  14    7.53   12.20
  -3  -2   0 3559.94   95.04
   3   2   0 2959.25   78.85
  -3  -2   0 3103.96   83.68
  -3  -2  -1    2.81    2.55
  -3  -2  -1    4.42    3.80
   3   2   1    4.65    3.76
  -3  -2  -2  300.88    9.28
   3   2   2  232.96    7.50
  -3  -2  -2  332.98   10.24
  -3  -2  -3   47.58    4.67
   3   2   3   48.23    4.67
  -3  -2  -3   53.18    4.96
  -3  -2  -4 1882.23   44.07
   3   2   4 1836.78   42.62
  -3  -2  -5  247.68    8.19
   3   2   5  246.66    8.14
   3   2   6   16.76    3.96
  -3  -2  -6   21.74    5.22
   3   2   7 1594.64   39.53
  -3  -2  -7 1177.13   28.25
  -3  -2  -8   86.50    7.34
   3   2   8   82.80    7.45
  -3  -2  -9   67.32    7.51
   3   2   9   61.41    7.50
   3   2  10  155.38   10.40
  -3  -2 -10  122.43    7.48
  -3  -2 -11  315.38   10.94
   3   2  11  286.72   10.98
  -3  -2 -12  496.46   17.25
   3   2  12  340.80   13.02
  -3  -2 -13   82.79   13.25
   3   2  13   83.25   14.28
  -3  -2 -14  108.21   15.36
   3   2  14  101.27   16.96
  -3  -3   0    4.06    4.43
   3   3   0    2.23    4.47
  -3  -3   0    0.85    4.47
  -3  -3  -1 2003.14   48.51
  -3  -3  -1 2831.16   69.08
  -3  -3  -2 2637.82   61.70
   3   3   2 2691.71   63.64
  -3  -3  -2 2976.73   69.75
  -3  -3  -3   17.90    3.65
   3   3   3   19.46    3.77
  -3  -3  -3   24.32    5.34
  -3  -3  -4  542.47   14.06
   3   3   4  704.24   17.90
  -3  -3  -5  684.82   17.41
   3   3   5  493.85   12.78
  -3  -3  -6  211.59    6.99
   3   3   6  287.47    9.21
   3   3   7 1509.64   34.90
  -3  -3  -7 1576.15   36.31
   3   3   8  790.80   19.99
  -3  -3  -8  851.26   20.51
  -3  -3  -9   37.04    6.58
   3   3   9   28.64    4.84
  -3  -3 -10   11.17    5.72
   3   3  10   -0.17    8.32
  -3  -3 -11  459.12   14.25
   3   3  11  302.30   10.48
  -3  -3 -12  280.94   10.76
   3   3  12  252.94   10.72
  -3  -3 -13  162.90   10.19
   3   3  13  185.17   14.52
  -3  -3 -14  223.69   12.29
   3   3  14  231.06   13.04
  -3  -3 -15   46.24   12.48
   3   3  15   46.89   13.25
  -3  -4   0 1657.50   37.92
   3   4   0 2101.81   48.58
  -3  -4   0 2180.23   50.80
  -3  -4  -1   15.62    4.68
  -3  -4  -1   17.03    4.86
   3   4   2  569.02   14.84
  -3  -4  -2  437.82   11.52
  -3  -4  -2  559.07   14.48
  -3  -4  -3  566.56   14.38
   3   4   3  602.28   15.22
  -3  -4  -3  760.29   18.85
   3   4   4  172.16    7.21
  -3  -4  -4  181.43    7.35
  -3  -4  -5  808.98   19.91
   3   4   5  783.55   19.43
  -3  -4  -6    8.63    3.59
   3   4   6   15.31    4.95
  -3  -4  -7  564.20   14.60
   3   4   7  738.27   18.91
   3   4   8    5.11    5.80
  -3  -4  -8    2.43    5.87
  -3  -4  -9   36.71    6.16
   3   4   9   29.23    4.46
  -3  -4 -10   -1.01    5.24
   3   4  10    2.13    7.49
   3   4  11   30.11    8.20
  -3  -4 -11   26.94    5.69
  -3  -4 -12  135.69   10.84
   3   4  12  127.06   10.95
  -3  -4 -13    7.80    8.67
   3   4  13   20.42   12.36
  -3  -4 -14    7.05    9.85
   3   4  14    6.55   14.62
  -3  -4 -15   40.39   12.04
   3   4  15   53.70   17.67
  -3  -5   0  199.13    8.19
  -3  -5   0  194.19    7.83
  -3  -5  -1  103.20    6.96
  -3  -5  -1  106.52    6.62
  -3  -5  -2  301.20    8.21
   3   5   2  306.42    8.44
  -3  -5  -2  374.64   10.29
   3   5   3  216.84    7.69
  -3  -5  -3  221.43    7.70
  -3  -5  -3  224.24    7.61
  -3  -5  -4   52.97    5.37
   3   5   4   53.20    5.39
   3   5   5  133.13    5.96
  -3  -5  -5  174.59    7.89
  -3  -5  -6    2.94    4.31
   3   5   6   -0.93    6.13
  -3  -5  -7  163.22    7.72
   3   5   7  158.33    7.48
  -3  -5  -8  170.73    7.78
   3   5   8  162.39    7.57
   3   5   9    9.87    6.78
  -3  -5  -9    7.90    4.91
  -3  -5 -10  530.54   14.80
   3   5  10  671.21   18.65
  -3  -5 -11   52.85    6.63
   3   5  11   69.83    9.22
   3   5  12   34.83    6.81
  -3  -5 -12   46.49   10.22
  -3  -5 -13  187.69   12.36
   3   5  13  139.41   12.50
  -3  -5 -14  202.32   14.53
   3   5  14  123.68   10.66
  -3  -6   0    4.47    6.31
  -3  -6   0    2.07    6.37
  -3  -6  -1  398.53   10.73
  -3  -6  -1  481.22   13.16
  -3  -6  -2  805.39   18.88
   3   6   2  797.44   18.91
  -3  -6  -2  629.28   14.88
  -3  -6  -3  234.27    7.41
  -3  -6  -3  287.03    9.63
   3   6   3  290.57    9.77
  -3  -6  -4   52.33    4.83
   3   6   4   47.73    4.86
  -3  -6  -4   44.68    4.83
   3   6   5 1197.16   26.40
  -3  -6  -5 1011.61   22.37
   3   6   6  311.85    8.93
  -3  -6  -6  342.52    9.57
   3   6   7  119.74    8.17
  -3  -6  -7  137.25    8.42
   3   6   8   -2.38    4.96
  -3  -6  -8    2.72    5.05
  -3  -6  -9 1372.14   35.48
   3   6   9 1251.91   32.33
  -3  -6 -10    1.51    5.96
   3   6  10    0.84    5.72
   3   6  11  213.70   10.35
  -3  -6 -11  211.22   10.83
  -3  -6 -12  120.54    8.25
   3   6  12   99.97    7.82
   3   6  13    5.31   12.26
  -3  -6 -13   12.64   12.19
  -3  -6 -14   75.96   10.65
   3   6  14   94.07   15.36
  -3  -7   0  495.56   15.77
  -3  -7   0  442.02   13.32
  -3  -7  -1   75.55    6.09
  -3  -7  -1   85.72    7.99
  -3  -7  -2   70.81    7.94
  -3  -7  -2   71.52    7.88
  -3  -7  -3  112.69    6.50
  -3  -7  -3  105.06    6.29
   3   7   3  105.41    6.52
   3   7   4  146.30    7.05
  -3  -7  -4  177.37    9.13
  -3  -7  -4  130.37    6.81
  -3  -7  -5  233.26   10.10
  -3  -7  -5  248.59   10.11
   3   7   5  244.12   10.29
   3   7   6  474.62   13.98
  -3  -7  -6  379.96   10.86
   3   7   7    7.65    5.34
  -3  -7  -7   10.42    5.27
   3   7   8   97.37    6.97
  -3  -7  -8  116.53    7.12
   3   7   9   97.51    8.75
  -3  -7  -9  103.48    9.07
  -3  -7 -10  488.43   16.31
   3   7  10  451.88   15.34
  -3  -7 -11  202.43   11.84
   3   7  11  146.00    8.07
   3   7  12   45.46    8.06
  -3  -7 -12   82.98   11.82
   3   7  13  122.86   13.89
  -3  -7 -13  141.78   14.44
  -3  -8   0   39.51   10.98
  -3  -8   0   37.99   11.20
  -3  -8  -1   47.10    6.45
  -3  -8  -1   43.64   10.44
  -3  -8  -2  155.84   10.53
  -3  -8  -2  138.32   10.10
  -3  -8  -3  262.87   12.08
  -3  -8  -3  227.93   11.07
   3   8   3  201.57    9.12
   3   8   4   64.36    9.75
  -3  -8  -4   71.70    7.13
  -3  -8  -4   63.65    6.81
   3   8   5  596.72   17.06
  -3  -8  -5  697.11   20.22
  -3  -8  -5  727.62   20.65
  -3  -8  -6   58.47    9.47
   3   8   6   45.71    7.05
   3   8   7   18.01    9.39
  -3  -8  -7   16.33    6.34
   3   8   8  309.66   13.52
  -3  -8  -8  298.85   13.10
   3   8   9   78.77    7.65
  -3  -8  -9   81.38    7.61
  -3  -8 -10   18.68    8.20
   3   8  10   28.07    7.72
  -3  -8 -11  108.62    8.74
   3   8  11  108.82   11.34
  -3  -8 -12   34.38    9.48
   3   8  12   18.21   12.28
  -3  -9   0   91.47   15.87
  -3  -9   0  111.13   14.59
  -3  -9  -1  241.93   14.77
  -3  -9  -1  265.82   16.05
  -3  -9  -2   65.69   11.82
  -3  -9  -2   72.02    9.55
  -3  -9  -3   10.16    8.10
  -3  -9  -3   19.83   12.63
   3   9   4  101.11   12.80
  -3  -9  -4   95.71   12.38
  -3  -9  -4  110.40   13.21
  -3  -9  -5   -1.00   11.99
   3   9   5   12.98   12.35
  -3  -9  -5   22.67   12.48
  -3  -9  -6   36.74   12.41
   3   9   6   46.87   12.85
  -3  -9  -6   53.49   12.35
  -3  -9  -7  127.78    9.73
   3   9   7  167.42   13.87
  -3  -9  -7  113.50    9.32
   3   9   8   12.57   12.60
  -3  -9  -8   20.13   11.69
   3   9   9   14.22    9.66
  -3  -9  -9    8.31   13.20
  -3  -9 -10   24.92   13.17
   3   9  10   11.28    9.31
  -4   3  -9   48.13   20.39
   4  -3   9   51.57   17.82
  -4   3 -10   99.61   21.81
   4  -3  10  109.32   22.62
   4  -2   1    0.88    8.31
  -4   2  -1    1.61    8.54
  -4   2  -1    1.04    8.17
  -4   2  -2  434.06   21.92
  -4   2  -2  271.68   20.49
  -4   2  -6    0.93   14.66
  -4   2  -6    3.39   15.94
   4  -2   7   61.67   11.25
  -4   2  -7   56.35   14.94
   4  -2   8   14.08   12.90
  -4   2  -8   10.52   14.43
  -4   2  -9  254.39   21.75
   4  -2   9  230.62   17.44
   4  -2  10  247.83   23.14
  -4   2 -10  235.06   23.90
   4  -2  11   99.98   21.09
  -4   2 -11   99.48   18.15
   4  -2  12    0.81   22.11
  -4   2 -12    4.34   18.20
  -4   1  -1  144.16    8.87
  -4   1  -1  145.28    7.79
   4  -1   1  151.18    7.64
  -4   1  -2  210.96   10.37
  -4   1  -2  168.82    8.74
  -4   1  -3 1239.04   39.07
  -4   1  -3  990.03   31.29
  -4   1  -4  720.56   25.70
  -4   1  -4  729.34   26.23
  -4   1  -5   58.29    9.57
  -4   1  -5   56.73    7.98
   4  -1   5   69.60    9.48
   4  -1   6  425.96   17.86
  -4   1  -6  347.59   17.20
  -4   1  -7    2.42   11.37
   4  -1   7    2.37   10.91
  -4   1  -8   11.35    9.49
   4  -1   8   14.02    9.39
   4  -1   9   12.20   11.19
  -4   1  -9    8.17   11.44
   4  -1  10  229.23   16.17
  -4   1 -10  229.16   16.16
   4  -1  11   85.72   14.77
  -4   1 -11  106.20   14.87
   4  -1  12   50.89   16.43
  -4   1 -12   54.74   15.44
   4  -1  13   52.56   18.88
  -4   1 -13   51.24   17.31
   4   0   0  314.89   10.33
  -4   0   0  288.85    9.85
   4   0   1 1230.75   25.92
  -4   0  -1 1262.86   26.86
  -4   0  -1 1084.82   29.28
  -4   0  -2  947.96   26.79
  -4   0  -2 1067.56   27.56
  -4   0  -3   14.61    5.24
  -4   0  -3   19.00    6.07
  -4   0  -4    8.70    5.35
  -4   0  -4   10.26    5.75
   4   0   4    9.73    5.35
  -4   0  -5 2467.26   65.17
   4   0   5 2954.20   77.24
  -4   0  -5 2435.58   65.44
   4   0   6  243.21   11.36
  -4   0  -6  235.30   11.17
  -4   0  -7  120.75    9.02
   4   0   7  135.01    9.45
  -4   0  -8  182.21   11.61
   4   0   8  183.12   11.74
   4   0   9  960.38   33.20
  -4   0  -9  764.47   26.06
   4   0  10    7.13   11.26
  -4   0 -10    0.60   11.04
   4   0  11   27.33   11.68
  -4   0 -11   23.11    7.73
   4   0  12  394.41   22.30
  -4   0 -12  393.26   20.67
   4   0  13   11.36   17.63
  -4   0 -13   25.24   15.55
   4   1   0 1890.84   43.85
  -4  -1   0 2133.48   49.55
  -4  -1   0 2496.41   61.03
  -4  -1  -1   74.21    5.44
   4   1   1   81.21    5.74
  -4  -1  -1   62.58    4.31
  -4  -1  -2  108.61    6.62
  -4  -1  -2   94.10    5.86
   4   1   3  100.57    6.16
  -4  -1  -3   96.29    6.16
  -4  -1  -3  112.57    7.09
   4   1   4  410.03   12.70
  -4  -1  -4  308.24   10.18
  -4  -1  -4  389.83   12.29
  -4  -1  -5    3.74    4.01
   4   1   5    6.36    5.77
   4   1   6   -0.35    5.81
  -4  -1  -6   -0.78    5.42
   4   1   7   62.80    8.02
  -4  -1  -7   61.03    7.43
  -4  -1  -8  113.54    8.35
   4   1   8  112.33    8.63
   4   1   9   56.22    9.46
  -4  -1  -9   43.28    6.83
   4   1  10  219.21   10.13
  -4  -1 -10  219.29    9.91
   4   1  11   55.08   11.54
  -4  -1 -11   46.09   11.44
   4   1  12  216.86   16.12
  -4  -1 -12  154.56   10.76
   4   1  13    6.33   16.12
  -4  -1 -13  -11.41   14.91
   4   1  14    7.76   13.68
  -4  -1 -14   -1.18   17.12
   4   2   0   84.85    5.43
  -4  -2   0   88.23    5.54
  -4  -2   0   60.47    3.88
  -4  -2  -1  369.92   10.37
   4   2   1  539.18   13.51
  -4  -2  -1  561.12   13.87
  -4  -2  -2  114.34    6.29
  -4  -2  -2  104.44    5.77
  -4  -2  -3  669.45   16.07
  -4  -2  -3  767.84   17.73
   4   2   3  922.37   21.55
  -4  -2  -4  143.51    7.27
  -4  -2  -4  124.24    6.73
   4   2   4  125.83    6.69
   4   2   5  889.63   22.59
  -4  -2  -5  970.48   24.23
   4   2   6   74.82    6.50
  -4  -2  -6   76.49    6.21
   4   2   7  338.89   12.14
  -4  -2  -7  347.45   11.93
  -4  -2  -8  144.76    8.25
   4   2   8  138.64    8.73
  -4  -2  -9  183.33    8.27
   4   2   9  244.65   11.17
  -4  -2 -10  142.25   10.09
   4   2  10  128.87   10.02
  -4  -2 -11  123.29   11.57
   4   2  11  104.65   11.49
   4   2  12  120.42   12.20
  -4  -2 -12  115.48   13.00
   4   2  13   10.26   13.87
  -4  -2 -13   15.97   14.13
   4   2  14  250.82   15.95
  -4  -2 -14  341.01   20.25
  -4  -3   0 1318.91   32.26
   4   3   0 1349.40   33.25
  -4  -3   0 1418.66   34.95
  -4  -3  -1   43.05    3.65
   4   3   1   53.76    5.25
  -4  -3  -1   61.65    5.37
  -4  -3  -2 1134.04   26.39
  -4  -3  -2  968.41   22.50
   4   3   3 2095.28   45.46
  -4  -3  -3 2009.85   43.08
  -4  -3  -3 1617.72   34.93
  -4  -3  -4   44.97    4.19
   4   3   4   68.55    5.72
  -4  -3  -4   64.90    6.06
   4   3   5  272.90    8.86
  -4  -3  -5  292.42    9.25
   4   3   6   78.82    6.20
  -4  -3  -6   81.68    6.20
   4   3   7  515.64   13.70
  -4  -3  -7  723.07   18.77
  -4  -3  -8  886.02   22.70
   4   3   8  866.29   22.75
   4   3   9  129.26    8.70
  -4  -3  -9  139.14    8.94
  -4  -3 -10  160.79    9.62
   4   3  10  166.75    9.91
  -4  -3 -11   37.61    7.25
   4   3  11   47.67   10.19
  -4  -3 -12  131.46    8.74
   4   3  12  151.11   11.86
   4   3  13  150.83   14.37
  -4  -3 -13  175.60   14.05
   4   3  14   25.29   16.08
  -4  -3 -14   28.86   10.82
  -4  -4   0    0.88    4.06
   4   4   0    0.01    3.91
  -4  -4   0    2.33    3.95
  -4  -4  -1    4.00    3.32
  -4  -4  -1    6.18    3.34
  -4  -4  -2  588.22   15.38
  -4  -4  -2  631.75   16.42
   4   4   3 1627.11   37.88
  -4  -4  -3 1560.64   35.83
  -4  -4  -3 1676.58   38.77
   4   4   4  114.26    6.13
  -4  -4  -4  100.21    6.01
  -4  -4  -4  113.30    6.31
  -4  -4  -5    1.25    4.53
   4   4   5    0.98    4.51
   4   4   6    6.31    6.50
  -4  -4  -6    7.35    6.54
   4   4   7  950.74   21.92
  -4  -4  -7 1049.98   24.23
   4   4   8    6.34    4.56
  -4  -4  -8    9.28    4.49
  -4  -4  -9  218.37    9.56
   4   4   9  191.59    9.45
  -4  -4 -10  914.38   22.52
   4   4  10 1089.30   28.05
  -4  -4 -11   21.12    9.26
   4   4  11    2.25    6.78
  -4  -4 -12    2.57   10.47
   4   4  12    5.65    6.85
   4   4  13   65.49   12.70
  -4  -4 -13   61.78    8.67
   4   4  14  221.03   16.52
  -4  -4 -14  252.81   15.96
  -4  -5   0  172.41    7.77
  -4  -5   0  156.11    7.24
  -4  -5  -1   39.10    4.50
  -4  -5  -1   51.84    6.01
  -4  -5  -2   75.45    6.42
  -4  -5  -2   86.91    6.45
  -4  -5  -3 1416.73   33.56
  -4  -5  -3 1492.33   35.38
   4   5   3 1442.86   34.41
  -4  -5  -4   26.94    6.17
  -4  -5  -4   26.95    6.09
   4   5   4   29.69    6.11
  -4  -5  -5  435.88   12.43
  -4  -5  -5  414.10   11.95
   4   5   5  429.15   12.26
   4   5   6  239.33    7.77
  -4  -5  -6  240.40    7.78
   4   5   7  221.25    7.45
  -4  -5  -7  235.88    7.73
   4   5   8    6.24    5.23
  -4  -5  -8    7.47    5.29
   4   5   9  498.32   14.49
  -4  -5  -9  399.09   11.46
   4   5  10    2.17    7.70
  -4  -5 -10   -4.14    8.42
   4   5  11   14.23    6.34
  -4  -5 -11   20.71    8.71
   4   5  12   92.58    8.15
  -4  -5 -12  137.33   11.26
   4   5  13   40.05   13.04
  -4  -5 -13   31.07    8.90
   4   5  14   11.33   15.84
  -4  -5 -14   17.35   10.52
  -4  -6   0   84.55    6.09
  -4  -6   0   99.83    7.49
  -4  -6  -1    7.27    7.19
  -4  -6  -1    0.26    6.58
  -4  -6  -2  661.25   17.00
  -4  -6  -2  643.33   16.96
   4   6   3  140.29    7.31
  -4  -6  -3  138.48    7.11
  -4  -6  -3  116.01    6.04
  -4  -6  -4   12.31    6.47
  -4  -6  -4   12.18    5.88
   4   6   4    5.79    6.01
  -4  -6  -5  167.62    7.15
  -4  -6  -5  234.49    9.71
   4   6   5  188.43    7.45
  -4  -6  -6  158.88    7.01
   4   6   6  148.49    6.89
   4   6   7   -1.29    7.22
  -4  -6  -7    5.36    7.35
   4   6   8   28.45    7.17
  -4  -6  -8   19.14    5.34
   4   6   9   40.07    8.31
  -4  -6  -9   37.28    8.62
   4   6  10  114.61    9.01
  -4  -6 -10  135.92    9.41
  -4  -6 -11    6.89    9.74
   4   6  11   15.12    9.45
  -4  -6 -12   96.71    7.75
   4   6  12   88.35    7.71
   4   6  13   -3.73   12.17
  -4  -6 -13   -5.24   11.88
   4   6  14   20.81   14.88
  -4  -6 -14   12.26   14.39
  -4  -7   0  116.39    9.84
  -4  -7   0  106.10    8.95
  -4  -7  -1  350.00   12.84
  -4  -7  -1  335.27   12.18
  -4  -7  -2   23.49    7.26
  -4  -7  -2   21.94    4.95
  -4  -7  -3    0.04    4.77
   4   7   3    7.29    5.03
  -4  -7  -3   -2.18    6.96
   4   7   4    8.40    7.15
  -4  -7  -4    4.27    5.06
  -4  -7  -4    7.94    7.06
   4   7   5 1331.84   30.46
  -4  -7  -5 1281.84   29.40
  -4  -7  -5 1447.57   33.01
  -4  -7  -6   35.53    5.33
  -4  -7  -6   33.96    5.45
   4   7   6   43.66    8.35
  -4  -7  -7   12.58    6.19
   4   7   7    1.99    6.29
   4   7   8  494.82   13.87
  -4  -7  -8  525.04   14.69
   4   7   9   20.92    8.40
  -4  -7  -9   22.64    6.06
   4   7  10    9.88    9.29
  -4  -7 -10   12.90    9.65
   4   7  11  114.40    7.43
  -4  -7 -11  112.38    7.84
  -4  -7 -12  405.45   15.98
   4   7  12  357.71   14.95
  -4  -7 -13    8.24    9.08
   4   7  13    6.82    8.98
  -4  -8   0  603.04   20.23
  -4  -8   0  607.06   19.20
  -4  -8  -1   94.22   10.93
  -4  -8  -1   89.65    7.58
  -4  -8  -2   10.08    7.17
  -4  -8  -2   18.01    7.01
  -4  -8  -3  400.57   13.90
  -4  -8  -3  388.05   13.57
   4   8   4  312.72   12.43
  -4  -8  -4  336.40   12.54
  -4  -8  -4  335.56   12.61
  -4  -8  -5   31.48    8.52
  -4  -8  -5   28.52    9.40
   4   8   5   32.97    8.73
  -4  -8  -6    9.95    9.32
  -4  -8  -6    2.88    7.03
   4   8   6    5.30    7.18
  -4  -8  -7  586.21   17.29
  -4  -8  -7  586.28   17.70
   4   8   7  577.70   17.42
  -4  -8  -8   89.71    7.44
   4   8   8   80.48    7.72
   4   8   9    7.87    9.74
  -4  -8  -9   -7.03    9.74
   4   8  10    4.13   10.67
  -4  -8 -10    1.64   10.81
   4   8  11  -10.10   11.32
  -4  -8 -11   -0.69    8.76
  -4  -8 -12   40.23    9.02
   4   8  12   29.02   12.28
  -4  -9   0  137.15   14.49
  -4  -9   0  149.10   14.76
  -4  -9  -1  387.27   18.39
  -4  -9  -1  400.94   17.78
  -4  -9  -2   24.28    8.26
  -4  -9  -2   38.54    8.43
  -4  -9  -3    5.37    7.87
  -4  -9  -3    2.47    8.25
  -4  -9  -4   44.95    8.22
  -4  -9  -4   49.37    8.52
  -4  -9  -5   74.65    8.58
  -4  -9  -5   87.35    8.91
   4   9   5   88.25   12.30
  -4  -9  -6   16.75   11.58
  -4  -9  -6   10.98    8.27
   4   9   6   10.44   11.90
  -4  -9  -7   31.94   11.84
   4   9   7   42.27   12.11
  -4  -9  -7   38.22    8.19
  -4  -9  -8   88.63   11.88
   4   9   8   67.38    8.92
  -4  -9  -8   87.29   12.43
  -4  -9  -9  105.88   13.23
   4   9   9  130.04   14.00
   4   9  10   49.48   12.93
  -5   3  -1  199.66   18.95
  -5   3  -1  174.96   18.47
   5  -2   1  164.01   12.98
  -5   2  -1   92.88   14.04
  -5   2  -1  172.99   13.43
  -5   2  -2   69.00   14.28
  -5   2  -2  106.61   12.44
  -5   2  -3  214.70   23.17
  -5   2  -3  293.39   22.05
  -5   2  -8   31.04   20.37
  -5   2  -8   32.40   25.98
  -5   2  -9    1.25   15.15
   5  -2   9    1.88   15.21
  -5   2  -9    1.38   19.59
  -5   2 -10  125.12   21.80
  -5   2 -10  129.58   25.40
   5  -2  10  156.53   25.25
   5  -2  11   14.13   20.49
  -5   2 -11   10.14   26.55
   5  -1   1  303.86   12.39
  -5   1  -1  310.43   12.73
  -5   1  -1  263.33   12.37
  -5   1  -2   12.30    8.98
  -5   1  -2    9.00    6.72
  -5   1  -3  306.42   15.22
  -5   1  -3  265.81   14.12
  -5   1  -4   45.38    9.18
  -5   1  -4   38.17    7.77
  -5   1  -5  322.83   16.56
  -5   1  -5  319.76   18.40
  -5   1  -6    3.24    8.20
  -5   1  -6    5.97   10.50
  -5   1  -7  596.89   30.78
   5  -1   7  634.78   31.50
  -5   1  -7  458.52   23.71
  -5   1  -8    9.78   11.96
  -5   1  -8    8.48   14.08
   5  -1   8    8.48    9.71
   5  -1   9  179.52   16.97
  -5   1  -9  111.89   15.02
   5  -1  10    9.16   13.03
  -5   1 -10   13.38   14.09
  -5   1 -11   20.34   19.74
   5  -1  11   19.91   15.56
  -5   1 -12   41.24   22.82
   5  -1  12   38.04   18.70
   5   0   0 1714.61   44.27
  -5   0   0 1714.96   45.46
  -5   0   0 2519.98   64.35
  -5   0  -1   29.37    5.08
   5   0   1   44.16    6.77
  -5   0  -1   31.55    6.44
  -5   0  -2   26.07    7.25
  -5   0  -2   27.13    6.55
  -5   0  -3  178.32    9.43
  -5   0  -3  200.26   10.33
  -5   0  -4  276.70   11.91
  -5   0  -4  287.32   12.62
  -5   0  -5    9.99    6.67
  -5   0  -5    7.62    7.06
  -5   0  -6   13.69    7.64
   5   0   6   17.46    8.90
  -5   0  -6   11.50    8.41
  -5   0  -7  510.07   22.41
  -5   0  -7  423.89   17.87
   5   0   7  430.79   17.90
   5   0   8  106.11   10.17
  -5   0  -8   93.66   10.04
  -5   0  -9  133.35   12.83
   5   0   9  172.89   13.49
  -5   0 -10   73.48   12.92
   5   0  10   87.63   13.26
  -5   0 -11   99.32   14.34
   5   0  11  115.48   14.92
  -5   0 -12  599.15   32.18
   5   0  12  670.65   37.18
   5   0  13   -2.81   18.28
   5   1   0  339.30   10.04
  -5  -1   0  394.19   11.32
  -5  -1   0  359.92   10.49
  -5  -1  -1 1043.98   23.34
   5   1   1  986.99   22.08
  -5  -1  -1  961.60   25.10
  -5  -1  -2 1141.38   30.02
  -5  -1  -2  885.43   19.88
  -5  -1  -3  415.93   12.61
  -5  -1  -3  474.74   13.66
  -5  -1  -4  459.20   15.25
  -5  -1  -4  390.43   13.08
  -5  -1  -5  519.59   16.33
  -5  -1  -5  561.21   18.06
   5   1   5  381.53   12.30
  -5  -1  -6  152.56    8.88
   5   1   6  166.78    9.18
  -5  -1  -6  173.60    9.39
  -5  -1  -7 1019.51   30.55
   5   1   7  818.23   24.08
   5   1   8  575.70   20.03
  -5  -1  -8  562.70   19.78
  -5  -1  -9  126.54   10.17
   5   1   9  161.66   11.18
  -5  -1 -10    9.26   10.66
   5   1  10   12.52   11.03
  -5  -1 -11  289.46   17.10
   5   1  11  318.99   18.48
  -5  -1 -12    1.49   15.01
   5   1  12    9.68   15.09
   5   1  13  108.51   19.04
  -5  -1 -13  111.05   18.13
   5   2   0  686.61   16.95
  -5  -2   0  708.06   17.50
  -5  -2   0  624.85   16.27
  -5  -2  -1   10.30    4.20
   5   2   1   16.69    6.17
  -5  -2  -1   13.42    4.44
  -5  -2  -2  338.68   10.05
  -5  -2  -2  279.61    9.70
  -5  -2  -3  266.16    8.45
  -5  -2  -3  409.21   11.54
  -5  -2  -4   46.61    4.95
   5   2   4   69.29    6.90
  -5  -2  -4   80.46    7.61
  -5  -2  -5  170.30    8.96
  -5  -2  -5  105.29    5.99
   5   2   5  148.31    8.24
  -5  -2  -6   -0.60    6.94
  -5  -2  -6    2.95    7.07
   5   2   6   -0.46    5.00
   5   2   7  780.63   22.34
  -5  -2  -7  731.13   21.30
   5   2   8  262.07   12.24
  -5  -2  -8  253.01   11.36
   5   2   9  203.11   11.44
  -5  -2  -9  172.22   10.01
  -5  -2 -10   -3.23   10.06
   5   2  10    1.53   10.71
  -5  -2 -11    6.08   10.63
   5   2  11    7.53   10.65
  -5  -2 -12    4.31   12.59
   5   2  12    8.57   12.82
   5   2  13    0.71   15.29
  -5  -2 -13   -4.55   15.18
   5   3   0  204.25    8.00
  -5  -3   0  216.80    8.25
  -5  -3   0  204.72    7.85
  -5  -3  -1  469.79   12.86
   5   3   1  368.80    9.91
  -5  -3  -1  383.73   10.17
  -5  -3  -2  328.91    9.26
  -5  -3  -2  508.45   12.84
  -5  -3  -3  227.62    8.42
  -5  -3  -3  262.08    9.01
  -5  -3  -4  103.00    5.46
   5   3   4  151.97    7.50
  -5  -3  -4  119.44    5.92
  -5  -3  -5   39.30    5.10
  -5  -3  -5   45.08    6.81
   5   3   5   49.17    6.86
  -5  -3  -6   -0.98    6.81
  -5  -3  -6   -0.81    6.99
   5   3   6    0.50    6.82
   5   3   7  385.62   11.71
  -5  -3  -7  550.16   15.96
   5   3   8   46.10    9.00
  -5  -3  -8   50.56    8.45
   5   3   9    9.91    8.73
  -5  -3  -9   10.39    7.85
   5   3  10  492.31   16.23
  -5  -3 -10  698.37   21.32
  -5  -3 -11   10.36    9.85
   5   3  11   15.48   10.22
  -5  -3 -12  130.28   12.66
   5   3  12   78.33    9.41
   5   3  13   14.84   14.68
  -5  -3 -13   12.33   10.30
   5   3  14   31.71   12.73
  -5  -3 -14   32.44   17.45
   5   4   0   15.16    4.06
  -5  -4   0   11.98    4.21
  -5  -4   0   21.46    5.65
  -5  -4  -1  258.96    8.97
  -5  -4  -1  209.50    7.24
  -5  -4  -2  438.17   12.44
  -5  -4  -2  489.41   13.60
  -5  -4  -3  255.62    8.89
  -5  -4  -3  286.38    9.55
  -5  -4  -4  567.03   14.37
   5   4   4  468.74   11.84
  -5  -4  -4  657.64   15.75
  -5  -4  -5 1127.30   23.71
  -5  -4  -5 1379.34   29.64
   5   4   5 1432.71   30.72
  -5  -4  -6  152.42    6.42
  -5  -4  -6  170.00    6.78
   5   4   6  157.69    6.53
  -5  -4  -7    2.93    8.32
   5   4   7   -0.97    5.85
   5   4   8   80.27    8.89
  -5  -4  -8   62.17    6.34
   5   4   9 1404.62   36.33
  -5  -4  -9 1438.69   36.05
   5   4  10   41.37    9.93
  -5  -4 -10   50.13    9.47
  -5  -4 -11   11.51    6.57
   5   4  11   20.37    9.69
  -5  -4 -12  214.34   13.05
   5   4  12  170.68   13.16
  -5  -4 -13    1.67   13.17
   5   4  13    2.66   13.88
   5   4  14   11.71   16.81
  -5  -4 -14    7.97   11.31
  -5  -5   0  559.12   15.71
   5   5   0  533.57   15.37
  -5  -5   0  551.41   15.90
  -5  -5  -1   51.74    5.22
  -5  -5  -1   49.61    5.30
  -5  -5  -2   37.75    5.12
  -5  -5  -2   40.37    5.21
  -5  -5  -3   57.78    6.13
  -5  -5  -3   74.59    6.89
  -5  -5  -4  780.10   19.67
   5   5   4  811.77   20.71
  -5  -5  -4  844.62   21.60
  -5  -5  -5   73.64    8.07
  -5  -5  -5   50.07    5.50
   5   5   5   54.58    5.63
  -5  -5  -6  684.14   17.54
   5   5   6  509.69   12.98
  -5  -5  -6  454.14   11.93
  -5  -5  -7  262.41   10.53
   5   5   7  251.43   10.05
   5   5   8    5.09    7.67
  -5  -5  -8   14.13    7.90
   5   5   9  245.13   11.50
  -5  -5  -9  183.82    8.52
   5   5  10  242.82   11.45
  -5  -5 -10  265.32   11.61
   5   5  11   30.39   10.63
  -5  -5 -11   20.07    7.49
  -5  -5 -12  151.80    8.72
   5   5  12  181.22   12.40
  -5  -5 -13   92.38   12.78
   5   5  13   77.93   13.59
   5   5  14   44.37   15.91
  -5  -6   0  200.84   10.29
  -5  -6   0  192.06    9.85
  -5  -6  -1  264.78    8.89
  -5  -6  -1  345.58   11.77
  -5  -6  -2  161.06    8.40
  -5  -6  -2  138.39    6.41
  -5  -6  -3   71.86    5.37
  -5  -6  -3   75.84    5.48
  -5  -6  -4    1.06    4.63
   5   6   4    2.62    4.81
  -5  -6  -4    5.33    4.77
  -5  -6  -5  981.63   25.69
  -5  -6  -5  881.48   23.16
   5   6   5  945.56   24.81
   5   6   6    0.25    5.04
  -5  -6  -6   -4.05    5.01
  -5  -6  -6    0.98    7.23
  -5  -6  -7  239.89    9.73
  -5  -6  -7  194.86    7.65
   5   6   7  246.93    9.94
   5   6   8  182.96   10.25
  -5  -6  -8  201.47   10.74
   5   6   9   50.44    6.43
  -5  -6  -9   54.96    6.70
   5   6  10  139.06    8.27
  -5  -6 -10  166.15    8.69
   5   6  11    3.81    6.99
  -5  -6 -11   -4.06    7.15
  -5  -6 -12   69.08   11.73
   5   6  12   55.01    8.42
  -5  -6 -13   13.54   13.38
   5   6  13   16.25    9.71
  -5  -7   0  593.58   18.32
  -5  -7   0  620.25   18.57
  -5  -7  -1  139.74    7.45
  -5  -7  -1  164.93    9.48
  -5  -7  -2    2.34    5.77
  -5  -7  -2    4.82    7.64
  -5  -7  -3  349.86   12.36
  -5  -7  -3  373.85   12.84
  -5  -7  -4   96.71    8.51
  -5  -7  -4   95.05    8.57
   5   7   4   89.10    8.75
  -5  -7  -5    3.36    5.66
  -5  -7  -5   -3.41    8.04
   5   7   5    9.40    5.55
  -5  -7  -6    7.16    5.70
  -5  -7  -6   -1.86    5.99
   5   7   6    4.02    8.18
  -5  -7  -7  175.83    7.96
  -5  -7  -7  169.65    7.98
   5   7   7  190.92    8.16
  -5  -7  -8   55.64    9.63
   5   7   8   33.14    6.09
   5   7   9   23.15    9.72
  -5  -7  -9   13.43   10.13
   5   7  10   -3.97    9.60
  -5  -7 -10    0.90    6.96
   5   7  11    6.94    7.62
  -5  -7 -11    6.74   11.04
   5   7  12  135.50   13.17
  -5  -7 -12  135.90   13.43
  -5  -8   0    1.21    7.37
  -5  -8   0   -5.14   12.09
  -5  -8  -1  250.99   13.78
  -5  -8  -1  231.32   12.42
  -5  -8  -2  276.48   12.60
  -5  -8  -2  249.59    9.63
  -5  -8  -3  263.61    9.73
  -5  -8  -3  317.41   12.98
  -5  -8  -4  216.29    9.01
  -5  -8  -4  207.30    8.88
   5   8   5   16.27    9.46
  -5  -8  -5   24.37    9.16
  -5  -8  -5    4.43    6.64
  -5  -8  -6    1.79    6.61
  -5  -8  -6   -2.63    9.41
   5   8   6    2.32    6.68
   5   8   7  355.72   11.51
  -5  -8  -7  308.82   10.69
  -5  -8  -7  355.43   11.72
  -5  -8  -8  115.79    7.77
   5   8   8  115.28    7.94
  -5  -8  -8  160.60   12.17
  -5  -8  -9    3.09    7.65
   5   8   9    4.84    7.70
   5   8  10  150.03    9.00
  -5  -8 -10  166.42    9.29
   5   8  11  219.46   10.87
  -5  -8 -11  305.78   15.23
  -5  -9  -1    7.73    9.49
  -5  -9  -2   91.13    9.13
  -5  -9  -2   95.28    9.92
  -5  -9  -3  315.73   15.84
  -5  -9  -3  334.78   15.08
  -5  -9  -4   17.27   11.68
  -5  -9  -4   27.15    8.44
  -5  -9  -5   99.26   11.97
  -5  -9  -5   84.95    8.95
  -5  -9  -6   31.65    7.85
  -5  -9  -6   57.67   11.69
   5   9   6   75.00   12.04
  -5  -9  -7   74.61    9.23
  -5  -9  -7  106.25   12.84
   5   9   7   94.64   13.22
   5   9   8   13.91   12.84
  -5  -9  -8   10.45   12.63
  -5  -9  -8    8.39   12.42
  -5  -9  -9    4.18    8.87
   5   9   9    5.41    8.96
  -5  -9  -9    4.77    8.75
  -6   3  -1   51.48   18.39
  -6   3  -1   58.48   19.14
  -6   2  -1 1246.61   43.74
  -6   2  -1  650.36   31.70
  -6   2  -2   36.74   16.83
  -6   2  -2   62.48   13.80
  -6   2  -3    7.76   19.17
  -6   2  -3   13.94   13.98
   6  -1   1   41.18    8.93
  -6   1  -1   25.46    9.38
  -6   1  -1   37.84    9.15
  -6   1  -2  106.80   10.25
  -6   1  -2   98.80   12.21
  -6   1  -3    0.85    8.69
  -6   1  -3    0.07    8.71
  -6   1  -4   32.07   12.47
  -6   1  -4   27.03   13.18
  -6   1  -5   11.67   11.88
  -6   1  -5   20.09   13.05
  -6   1  -6   24.92   14.13
  -6   1  -6   24.66   13.17
  -6   1  -7   76.77   15.76
  -6   1  -7   61.33   16.79
  -6   1  -8   54.42   14.41
  -6   1  -8   45.61   17.76
  -6   1  -9    0.33   14.56
  -6   1  -9    1.24   16.99
  -6   1 -10   21.74   17.25
   6  -1  10   23.62   17.35
  -6   1 -10   22.47   24.64
   6   0   0   32.98    8.06
  -6   0   0   42.76    8.23
  -6   0   0   37.67    7.96
   6   0   1  318.14   13.23
  -6   0  -1  332.21   13.69
  -6   0  -1  286.79   12.48
  -6   0  -2   10.14    8.53
  -6   0  -2   11.04    8.05
  -6   0  -3  276.81   14.53
  -6   0  -3  213.55   11.83
  -6   0  -4   10.45   10.42
  -6   0  -4    7.71   10.33
  -6   0  -5  763.32   29.87
  -6   0  -5  714.74   29.06
  -6   0  -6   20.57    9.67
  -6   0  -6   14.62    9.69
  -6   0  -7  143.18   12.16
  -6   0  -7  133.33   12.15
  -6   0  -8  108.52   11.94
  -6   0  -8   93.59   11.17
   6   0   8  108.39   11.43
   6   0   9   -0.13   11.22
  -6   0  -9   -3.61   11.16
  -6   0  -9    1.55   12.22
  -6   0 -10   94.34   15.13
  -6   0 -10   80.02   15.98
   6   0  10  102.00   15.22
  -6   0 -11   23.41   17.61
   6   0  11   23.28   16.75
   6   1   0  325.47   12.03
  -6  -1   0  339.66   12.46
  -6  -1   0  236.48    8.83
   6   1   1   14.26    7.70
  -6  -1  -1   10.92    7.84
  -6  -1  -1    6.14    7.53
  -6  -1  -2  246.12   11.17
  -6  -1  -2  226.28   10.82
  -6  -1  -3  729.78   21.84
  -6  -1  -3  682.32   21.73
  -6  -1  -4   12.14    8.18
  -6  -1  -4   15.46    8.68
  -6  -1  -5   15.61    7.96
  -6  -1  -5   19.20    8.64
  -6  -1  -6   98.70    9.12
  -6  -1  -6  111.94    9.77
  -6  -1  -7  123.87   10.43
  -6  -1  -7  127.72   11.26
   6   1   7  128.01   11.04
   6   1   8  595.94   24.36
  -6  -1  -8  536.24   22.94
  -6  -1  -8  574.85   24.28
  -6  -1  -9  424.54   20.70
  -6  -1  -9  452.61   21.26
   6   1   9  549.28   24.07
  -6  -1 -10    9.40   11.90
   6   1  10   30.11   12.62
   6   1  11   25.66   15.13
  -6  -1 -11   21.75   14.44
  -6  -1 -12    4.70   17.10
   6   1  12   14.40   17.49
   6   2   0   93.84    6.03
  -6  -2   0  102.57    6.14
  -6  -2   0  128.48    7.98
   6   2   1    0.71    7.46
  -6  -2  -1    5.70    7.50
  -6  -2  -1    4.71    5.04
  -6  -2  -2  284.94    9.26
  -6  -2  -2  367.28   12.67
  -6  -2  -3  734.78   20.84
  -6  -2  -3  585.00   14.85
  -6  -2  -4    6.88    7.60
  -6  -2  -4   13.04    8.32
  -6  -2  -5   45.37    8.77
  -6  -2  -5   36.04    7.96
  -6  -2  -6  124.27    9.11
  -6  -2  -6   94.45    7.23
   6   2   6  129.13    9.17
  -6  -2  -7  235.18   11.44
  -6  -2  -7  176.33    8.72
   6   2   7  238.43   11.59
  -6  -2  -8   24.24   10.26
   6   2   8   23.98   10.34
  -6  -2  -8   24.52    9.71
  -6  -2  -9   14.42    9.46
   6   2   9   10.06   10.86
  -6  -2 -10  725.54   27.30
   6   2  10  612.22   22.38
  -6  -2 -11    4.68    8.14
   6   2  11   -1.59   12.93
  -6  -2 -12  140.70   15.52
   6   2  12  145.91   16.58
   6   2  13   12.68   12.76
  -6  -3   0  166.01    8.47
   6   3   0  115.88    6.12
  -6  -3   0  164.64    8.13
   6   3   1    5.57    5.25
  -6  -3  -1    7.54    5.34
  -6  -3  -1   12.99    7.01
  -6  -3  -2  153.91    6.92
  -6  -3  -2  233.19    9.68
  -6  -3  -3  901.92   23.22
  -6  -3  -3  752.18   15.84
  -6  -3  -4   84.07    8.18
  -6  -3  -4   98.37    8.58
  -6  -3  -5  960.19   22.73
  -6  -3  -5  628.02   17.23
   6   3   5  669.27   18.13
   6   3   6   42.93    8.22
  -6  -3  -6   43.08    8.16
  -6  -3  -6   53.54    8.77
   6   3   7  147.74    9.70
  -6  -3  -7  139.70    9.75
  -6  -3  -7   94.01    7.15
  -6  -3  -8   15.85    7.45
   6   3   8   13.41    7.48
  -6  -3  -8   19.99   10.13
  -6  -3  -9  134.52   10.77
   6   3   9  127.05   11.68
   6   3  10    5.66   12.41
  -6  -3 -10    6.57   10.88
  -6  -3 -11   40.91    7.97
   6   3  11   49.23   12.84
  -6  -3 -12   16.97   13.01
   6   3  12   -3.49   14.61
  -6  -3 -13    0.80   15.76
   6   3  13    6.17   17.11
   6   4   0   71.92    5.48
  -6  -4   0   81.33    5.59
  -6  -4   0   63.46    5.34
  -6  -4  -1   85.02    5.64
  -6  -4  -1  118.67    8.06
  -6  -4  -2  172.91    8.50
  -6  -4  -2  174.93    8.86
  -6  -4  -3   70.17    7.34
  -6  -4  -3   81.86    7.85
  -6  -4  -4  187.82    7.36
  -6  -4  -4  283.79   10.00
  -6  -4  -5   10.42    7.90
  -6  -4  -5    5.55    5.27
   6   4   5   13.88    7.45
  -6  -4  -6  101.25    6.56
  -6  -4  -6  116.83    6.78
   6   4   6  138.94    9.03
   6   4   7   87.63    6.57
  -6  -4  -7   78.41    6.57
  -6  -4  -7  120.39    9.36
  -6  -4  -8  203.32    9.42
  -6  -4  -8  295.18   13.10
   6   4   8  279.10   12.97
  -6  -4  -9    7.22    9.79
   6   4   9    7.93    7.23
   6   4  10  143.17   13.00
  -6  -4 -10  125.22   12.09
   6   4  11    1.15   11.85
  -6  -4 -11    8.10   10.70
  -6  -4 -12   90.90    9.55
   6   4  12  129.49   14.84
  -6  -4 -13   22.38   10.47
   6   4  13   27.95   11.43
   6   5   0  123.97    6.98
  -6  -5   0  142.03    7.25
  -6  -5   0  108.36    6.78
  -6  -5  -1  569.05   15.78
  -6  -5  -1  676.97   18.31
  -6  -5  -2   -1.73    6.70
  -6  -5  -2    2.38    7.70
  -6  -5  -3   52.35    7.00
  -6  -5  -3   52.76    7.44
  -6  -5  -4  356.41   11.61
  -6  -5  -4  409.28   12.34
  -6  -5  -5  930.61   20.56
  -6  -5  -5 1137.47   26.94
   6   5   5 1173.22   27.99
  -6  -5  -6   22.70    9.38
  -6  -5  -6   13.45    6.45
   6   5   6   14.51    6.37
   6   5   7  340.09   12.77
  -6  -5  -7  338.53   12.83
  -6  -5  -7  363.62   13.19
  -6  -5  -8  351.38   13.41
  -6  -5  -8  289.78   10.29
   6   5   8  366.83   13.64
  -6  -5  -9    9.91    9.73
   6   5   9    7.99    9.58
   6   5  10   11.45   11.21
  -6  -5 -10    7.71    7.83
   6   5  11   43.56   12.26
  -6  -5 -11   41.07   11.66
   6   5  12  300.44   16.58
  -6  -5 -12  376.36   16.41
  -6  -5 -13   75.67   14.82
   6   5  13   81.23   15.88
  -6  -6   0 1149.99   30.92
  -6  -6   0 1092.06   28.95
  -6  -6  -1   10.85    8.14
  -6  -6  -1    9.52    5.85
  -6  -6  -2   17.38    7.93
  -6  -6  -2   12.24    5.84
  -6  -6  -3  526.54   16.72
  -6  -6  -3  565.84   17.86
  -6  -6  -4    8.47    5.52
  -6  -6  -4    8.81    5.71
  -6  -6  -5   10.53    5.82
  -6  -6  -5   10.57    7.94
   6   6   5    7.89    5.76
   6   6   6    2.33    8.38
  -6  -6  -6   13.38    8.27
  -6  -6  -6    5.22    6.09
  -6  -6  -7  215.80   10.59
  -6  -6  -7  190.10    8.37
   6   6   7  230.82   10.73
  -6  -6  -8   70.73   10.14
   6   6   8   83.42   10.25
  -6  -6  -8   74.08    8.09
  -6  -6  -9    6.10    7.40
  -6  -6  -9    9.12   10.77
   6   6   9   -3.45    7.36
  -6  -6 -10    4.76   10.69
   6   6  10   -3.98    7.54
   6   6  11   29.24   12.21
  -6  -6 -11   40.13   12.19
   6   6  12  117.72   10.68
  -6  -6 -12  123.02   10.51
  -6  -7   0   20.24    7.42
  -6  -7   0   13.86   11.19
  -6  -7  -1  255.75    9.89
  -6  -7  -1  323.33   13.19
  -6  -7  -2   94.63    9.91
  -6  -7  -2   88.98    7.08
  -6  -7  -3   69.31    9.24
  -6  -7  -3   47.28    6.59
  -6  -7  -4    6.12    6.23
  -6  -7  -4   12.62    6.26
  -6  -7  -5  184.39   10.85
  -6  -7  -5  181.30   10.44
  -6  -7  -6   48.27    9.37
  -6  -7  -6   37.82    6.98
   6   7   6   56.67    9.48
  -6  -7  -7    9.72    9.43
  -6  -7  -7   20.44    9.73
   6   7   7   16.61    9.56
   6   7   8  302.77   12.99
  -6  -7  -8  300.89   12.96
  -6  -7  -8  331.99   13.69
  -6  -7  -9   57.72    8.20
   6   7   9   43.76    8.26
  -6  -7  -9   55.05    8.43
  -6  -7 -10   47.79   11.73
   6   7  10   25.07    8.08
   6   7  11   31.24   13.10
  -6  -7 -11   54.40   13.23
  -6  -8   0  103.06    8.99
  -6  -8   0  118.68   13.75
  -6  -8  -1   21.19    9.05
  -6  -8  -1    7.16    8.29
  -6  -8  -2   12.31   10.75
  -6  -8  -2   12.31    7.04
  -6  -8  -3  147.69    8.53
  -6  -8  -3  192.00   11.56
  -6  -8  -4   21.81    9.86
  -6  -8  -4   10.66   10.05
  -6  -8  -5  101.85   10.70
  -6  -8  -5  115.68   10.74
  -6  -8  -6   10.07    7.19
  -6  -8  -6   16.88   10.12
   6   8   6   23.59   10.15
   6   8   7  212.62   12.37
  -6  -8  -7  214.95   12.23
  -6  -8  -7  159.83    9.04
  -6  -8  -8    4.79   10.57
  -6  -8  -8   14.63    7.59
   6   8   8   -2.20   10.73
  -6  -8  -9    3.45   12.13
   6   8   9    5.99   12.36
  -6  -8  -9   13.20   12.48
  -6  -8 -10    4.20   12.43
   6   8  10   17.74   12.47
  -6  -8 -10   19.17   12.63
  -7   3  -1   64.48   26.57
  -7   3  -1   73.71   27.28
  -7   2  -1   46.87   15.94
  -7   2  -1   23.30   22.80
  -7   2  -2    2.80   18.33
  -7   2  -2    1.39   18.87
  -7   2  -3    1.49   26.60
  -7   2  -3    5.91   19.33
  -7   1  -1  125.74   14.15
  -7   1  -1   95.82   14.88
  -7   1  -2  334.45   18.73
  -7   1  -2  268.14   19.62
  -7   1  -3  114.64   16.68
  -7   1  -3   81.43   17.72
  -7   1  -4   94.25   16.38
  -7   1  -4   77.79   17.61
  -7   1  -5   70.37   17.21
  -7   1  -5   75.85   15.94
  -7   1  -6   48.84   17.20
  -7   1  -6   47.04   18.38
  -7   1  -7  474.75   58.06
  -7   1  -7  411.52   43.32
  -7   1  -8   67.91   30.00
  -7   1  -8   68.56   24.10
  -7   0   0  377.92   17.81
   7   0   0  349.45   16.95
  -7   0   0  319.44   16.47
  -7   0  -1    7.16   10.12
  -7   0  -1    3.87    7.39
  -7   0  -2   74.59   11.19
  -7   0  -2   70.16   10.96
  -7   0  -3  411.92   18.31
  -7   0  -3  357.87   18.19
  -7   0  -4    4.49   11.91
  -7   0  -4   -2.95   11.17
  -7   0  -5   34.21   11.94
  -7   0  -5   40.42   14.86
  -7   0  -6   19.83   11.44
  -7   0  -6   20.85   11.80
  -7   0  -7   85.07   13.15
  -7   0  -7   77.51   12.71
  -7   0  -8  101.22   17.40
  -7   0  -8   84.63   15.14
  -7   0  -9   92.74   16.53
  -7   0  -9  134.55   23.60
  -7   0 -10   30.02   17.27
  -7   0 -10   29.18   18.20
  -7  -1   0    4.75    9.54
   7   1   0   13.88    6.59
  -7  -1   0   15.88    9.23
   7   1   1  137.71   11.04
  -7  -1  -1   97.69    8.17
  -7  -1  -1  138.81   10.85
  -7  -1  -2  441.48   17.30
  -7  -1  -2  390.32   16.50
  -7  -1  -3  310.52   14.67
  -7  -1  -3  313.60   15.09
  -7  -1  -4    5.28   10.17
  -7  -1  -4    7.48    9.87
  -7  -1  -5    3.37    9.81
  -7  -1  -5   11.80   10.06
  -7  -1  -6   82.37   11.87
  -7  -1  -6   87.05   11.82
  -7  -1  -7   47.92   11.22
  -7  -1  -7   63.53   11.83
  -7  -1  -8   18.88   10.43
  -7  -1  -8   16.32   10.95
  -7  -1  -9   41.05   12.50
  -7  -1  -9   29.11   12.51
   7   1   9   28.09   12.41
  -7  -1 -10  169.31   18.77
  -7  -1 -10  185.99   18.71
   7   1  10  179.12   17.63
   7   2   0   -1.40    6.14
  -7  -2   0   -7.99    8.87
  -7  -2   0   -0.59    8.61
   7   2   1  153.38    8.32
  -7  -2  -1  172.89    8.78
  -7  -2  -1  172.64    8.61
  -7  -2  -2  614.57   19.50
  -7  -2  -2  593.69   19.71
  -7  -2  -3   63.56    7.29
  -7  -2  -3   79.82   10.22
  -7  -2  -4  105.51   10.64
  -7  -2  -4  119.06   10.83
  -7  -2  -5 1372.42   42.86
  -7  -2  -5 1391.14   41.06
  -7  -2  -6   -8.68    9.31
  -7  -2  -6   -1.90   10.23
  -7  -2  -7   20.70   10.58
  -7  -2  -7   17.43   11.78
  -7  -2  -8   78.93   11.58
   7   2   8   84.94   11.53
  -7  -2  -8   91.78   12.14
  -7  -2  -9  188.15   11.78
   7   2   9  289.77   16.66
  -7  -2  -9  279.80   16.70
   7   2  10   19.85   13.78
  -7  -2 -10   22.20   13.64
  -7  -2 -10   38.12   12.35
  -7  -2 -11   58.89   14.76
  -7  -2 -11   53.86   16.72
   7   2  11   48.15   16.65
   7   3   0  423.44   14.67
  -7  -3   0  459.31   15.52
  -7  -3   0  432.32   14.49
  -7  -3  -1   42.84    6.67
  -7  -3  -1   51.03    6.39
  -7  -3  -2   47.59    6.72
  -7  -3  -2   58.94    9.08
  -7  -3  -3   35.52    9.02
  -7  -3  -3   25.55    9.35
  -7  -3  -4  417.80   15.11
  -7  -3  -4  455.78   14.78
  -7  -3  -5   30.36    9.97
  -7  -3  -5   30.17    9.39
  -7  -3  -6  236.06   10.22
  -7  -3  -6  399.45   15.39
  -7  -3  -7   97.86   10.22
   7   3   7  108.36   10.29
  -7  -3  -7   88.69    7.90
  -7  -3  -8   72.96   11.61
  -7  -3  -8   72.03   12.21
   7   3   8   46.91    8.45
  -7  -3  -9   57.07   11.97
  -7  -3  -9   34.94    8.24
   7   3   9   35.66    8.48
  -7  -3 -10  257.73   16.75
   7   3  10  257.27   16.64
  -7  -3 -10  251.20   15.70
  -7  -3 -11  122.14   17.34
   7   3  11  132.74   17.15
  -7  -3 -11  115.79   14.81
   7   4   0   91.45   10.09
  -7  -4   0   93.84   10.26
  -7  -4   0   94.56    9.87
  -7  -4  -1  680.60   19.33
  -7  -4  -1  594.91   17.26
  -7  -4  -2    2.35    6.22
  -7  -4  -2    0.21    8.54
  -7  -4  -3  111.06    7.12
  -7  -4  -3  124.07    7.30
  -7  -4  -4   25.56    8.54
  -7  -4  -4   31.55    8.97
  -7  -4  -5  362.92   13.76
  -7  -4  -5  391.77   12.78
  -7  -4  -6   19.31    8.98
  -7  -4  -6   15.73    9.55
  -7  -4  -7   98.95    8.61
   7   4   7  132.79   11.22
  -7  -4  -7  159.71   12.55
  -7  -4  -8   26.79    8.19
   7   4   8   44.99   11.48
  -7  -4  -8   50.01   11.73
  -7  -4  -9  159.53   13.12
  -7  -4  -9  184.47   13.26
   7   4   9  127.79    9.40
  -7  -4 -10   70.95   14.25
   7   4  10   69.18   14.19
  -7  -4 -10   78.02   13.14
  -7  -4 -11   10.16   11.27
   7   4  11   13.62   15.03
  -7  -4 -11    5.33   13.20
   7   4  12  106.26   12.65
  -7  -5   0  481.09   14.04
  -7  -5   0  438.44   13.11
  -7  -5  -1   22.55    9.79
  -7  -5  -1   21.97    9.44
  -7  -5  -2   13.82    6.78
  -7  -5  -2    3.85    9.93
  -7  -5  -3  175.64   11.02
  -7  -5  -3  140.04    8.23
  -7  -5  -4    2.99    6.69
  -7  -5  -4   -7.13    7.09
  -7  -5  -5   33.07    7.48
  -7  -5  -5   52.29    9.37
  -7  -5  -6   78.54   10.53
  -7  -5  -6   59.08    7.83
  -7  -5  -7   99.15   11.15
   7   5   7  109.72   11.17
  -7  -5  -7  113.88   11.63
  -7  -5  -8    7.13   11.05
   7   5   8    0.07   11.03
  -7  -5  -8   13.86    7.99
  -7  -5  -9    2.67    9.12
  -7  -5  -9   -3.23    9.09
   7   5   9    8.73    9.03
  -7  -5 -10   -5.86   13.42
   7   5  10   -2.42   13.26
  -7  -5 -10  -11.90   12.70
  -7  -5 -11   11.56   11.14
   7   5  11   18.48   15.58
  -7  -5 -11   26.99   14.19
  -7  -6   0   55.34    7.84
  -7  -6   0   60.46   10.92
  -7  -6  -1   86.40   11.21
  -7  -6  -1   59.98    7.89
  -7  -6  -2  218.09   11.18
  -7  -6  -2  156.78    8.46
  -7  -6  -3  297.37   10.89
  -7  -6  -3  344.79   11.91
  -7  -6  -4   39.98    6.61
  -7  -6  -4   32.47    7.02
  -7  -6  -5   31.77    9.69
  -7  -6  -5   23.99    9.57
  -7  -6  -6  -12.47    9.71
  -7  -6  -6    8.73    9.83
  -7  -6  -7  282.55   12.69
   7   6   7  269.38   12.74
  -7  -6  -7  215.27    9.34
  -7  -6  -8  118.97    9.34
   7   6   8  126.21    9.24
  -7  -6  -8  117.04    9.51
  -7  -6  -9   99.58   12.96
  -7  -6  -9   72.14    9.18
   7   6   9   79.13   12.77
  -7  -6 -10  540.37   20.79
   7   6  10  517.90   20.31
  -7  -6 -10  391.47   14.92
  -7  -6 -11  335.20   17.88
   7   6  11  295.44   17.44
  -7  -6 -11  328.28   17.29
  -7  -7   0    0.03    8.49
  -7  -7  -1   13.25    8.55
  -7  -7  -1   17.47    8.55
  -7  -7  -2  137.98   11.46
  -7  -7  -2  150.65   12.37
  -7  -7  -3  252.24   12.99
  -7  -7  -3  224.45   10.22
  -7  -7  -4    9.06   10.16
  -7  -7  -4    6.76    7.35
  -7  -7  -5  150.20    8.83
  -7  -7  -5  124.73    8.38
  -7  -7  -6  133.12   11.38
  -7  -7  -6  120.82    8.43
  -7  -7  -7  110.62   11.41
  -7  -7  -7  124.23   11.83
   7   7   7  100.05   11.55
  -7  -7  -8   54.37    8.23
  -7  -7  -8   59.09    9.44
   7   7   8   53.79    8.26
  -7  -7  -9  152.01   14.14
  -7  -7  -9  168.57   14.52
   7   7   9  161.20   14.08
   7   7  10   40.10   13.60
  -7  -7 -10   50.13   13.67
  -7  -7 -10   40.72    9.82
  -7  -8  -4   71.96    8.63
  -7  -8  -4   85.75   11.79
  -7  -8  -5   32.14   11.52
  -7  -8  -5   46.10    8.31
  -7  -8  -6   12.79   11.45
  -7  -8  -6   11.19   11.55
  -7  -8  -7   97.82    9.05
   7   8   7  111.05    9.35
  -8   1  -1   15.92   17.55
  -8   1  -1   11.74   19.50
  -8   1  -2  111.85   26.04
  -8   1  -2  202.94   24.52
  -8   1  -3  447.09   36.27
  -8   1  -3  233.11   27.43
  -8   1  -4   50.75   18.39
  -8   1  -4   27.68   19.93
   8   0   0    6.34   11.25
  -8   0   0   -2.73   17.15
  -8   0   0   12.22   16.36
  -8   0  -1    1.33   16.51
  -8   0  -1   -1.55   15.79
  -8   0  -2   25.06   14.83
  -8   0  -2   19.08   14.87
  -8   0  -3  550.97   31.94
  -8   0  -3  668.04   29.39
  -8   0  -4   18.22   15.89
  -8   0  -4   16.58   15.30
  -8   0  -5   -4.10   16.44
  -8   0  -5    2.44   19.20
  -8   0  -6  184.21   23.19
  -8   0  -6  165.59   21.09
   8   1   0   -1.53   13.35
  -8  -1   0   17.68   13.39
  -8  -1   0    7.15    9.46
  -8  -1  -1   48.29   13.95
  -8  -1  -1   38.58   13.59
  -8  -1  -2   97.95   14.36
  -8  -1  -2   81.93   13.97
  -8  -1  -3  148.64   15.23
  -8  -1  -3  139.56   14.70
  -8  -1  -4    0.85    9.77
  -8  -1  -4    1.92    9.34
  -8  -1  -5  312.49   19.38
  -8  -1  -5  254.04   18.75
  -8  -1  -6    3.48   13.84
  -8  -1  -6    4.28   12.90
  -8  -1  -7  129.94   17.16
  -8  -1  -7  146.22   17.89
  -8  -1  -8   -0.14   13.89
  -8  -1  -8   -6.75   14.65
   8   2   0  151.66   13.40
  -8  -2   0  137.75   13.61
  -8  -2   0  141.02   13.51
  -8  -2  -1   18.96   12.56
  -8  -2  -1   15.94    9.15
  -8  -2  -2   19.25   12.76
  -8  -2  -2    3.12   12.56
  -8  -2  -3    2.84   12.98
  -8  -2  -3   10.49   12.62
  -8  -2  -4    5.79   12.91
  -8  -2  -4    4.25   12.68
  -8  -2  -5   -1.11   13.23
  -8  -2  -5    2.60   12.54
  -8  -2  -6   23.59   12.47
  -8  -2  -6   45.21   13.59
  -8  -2  -7    1.51    8.44
  -8  -2  -7   15.01   13.23
  -8  -2  -8   61.74   10.21
  -8  -2  -8  112.91   16.03
  -8  -2  -9    6.91   13.66
  -8  -2  -9    4.66   14.46
   8   3   0    0.19   11.33
  -8  -3   0   -1.71   11.47
  -8  -3   0    2.71   11.60
  -8  -3  -1  514.37   19.52
  -8  -3  -1  513.22   19.25
  -8  -3  -2  119.03    9.82
  -8  -3  -2  162.86   13.33
  -8  -3  -3   93.04    9.46
  -8  -3  -3  136.88   13.25
  -8  -3  -4  160.46   13.79
  -8  -3  -4  119.86    9.84
  -8  -3  -5  149.76   10.43
  -8  -3  -5  168.97   10.68
  -8  -3  -6   24.25   12.08
  -8  -3  -6   26.96    9.17
  -8  -3  -7  120.32   13.07
  -8  -3  -7  138.09   14.43
  -8  -3  -8  114.17    9.98
  -8  -3  -8  184.79   15.93
  -8  -3  -9   11.80   14.16
  -8  -3  -9  -10.83   14.85
  -8  -4   0  299.10   12.54
  -8  -4   0  383.15   16.70
  -8  -4  -1    6.60   11.30
  -8  -4  -1   -4.18   11.32
  -8  -4  -2   53.72   12.08
  -8  -4  -2   56.02   12.01
  -8  -4  -3  240.59   10.95
  -8  -4  -3  322.85   15.08
  -8  -4  -4   12.76   11.70
  -8  -4  -4   12.84    8.27
  -8  -4  -5    5.60    8.57
  -8  -4  -5   14.49   11.84
  -8  -4  -6    3.74    8.25
  -8  -4  -6   -2.65   12.29
  -8  -4  -7  216.78   14.32
  -8  -4  -7  165.28   10.54
  -8  -4  -8  128.54   14.24
  -8  -4  -8  137.87   15.16
  -8  -4  -9   -0.68   10.31
  -8  -4  -9   -8.56   14.83
   8   4   9    7.25   10.15
  -8  -5   0   10.15   12.25
  -8  -5   0    9.02    8.51
  -8  -5  -1  222.05   14.09
  -8  -5  -1  210.80   13.93
  -8  -5  -2   27.81    9.11
  -8  -5  -2   31.78   11.94
  -8  -5  -3   17.01    8.12
  -8  -5  -3   30.26   11.26
  -8  -5  -4   22.27   11.61
  -8  -5  -4   40.98   11.59
  -8  -5  -5  137.51    9.12
  -8  -5  -5  190.58   13.20
  -8  -5  -6   -2.96   11.75
  -8  -5  -6    3.31   11.80
  -8  -5  -7   33.83    8.90
  -8  -5  -7   61.38   13.23
  -8  -5  -8  318.53   17.40
  -8  -5  -8  346.33   17.39
  -8  -5  -9    0.61   10.35
  -8  -5  -9    9.23   10.19
   8   5   9   13.03   10.22
  -8  -6  -2   19.39   12.36
  -8  -6  -2    0.01   12.30
  -8  -6  -3  343.07   15.91
  -8  -6  -3  350.60   15.94
  -8  -6  -4    6.22   12.48
  -8  -6  -4    2.74   12.44
  -8  -6  -5   80.49   12.99
  -8  -6  -5   79.13   12.93
  -8  -6  -6   63.64    9.61
  -8  -6  -6   99.97   13.23
  -8  -6  -7  132.30   14.03
  -8  -6  -7  126.99   13.76
  -8  -6  -8    8.61    9.94
  -8  -6  -8   21.54    9.66
;
_shelx_hkl_checksum     40759
_shelx_res_file
;
TITL TA6CUII   IPDS  -50DEGC
    G:\I_ta6cu2_010220\mulabs\ta6cu2_pl.res
    created by SHELXL-2018/3 at 15:35:18 on 08-May-2020
CELL  0.71073  7.20900  8.14220 12.39040 71.84200 74.70200 72.69400
ZERR 1  0.00070  0.00080  0.00140  0.01200  0.01200  0.01200
LATT 1
SFAC C H BR CU N S
UNIT 16 24 4 2 2 6
TEMP -50
SIZE    0.0300    0.2000    0.2000
L.S. 11
FMAP 2
PLAN 20
ACTA
CONF
BOND $H
EADP C5 C2 C1 N1
EADP C8 c4 c6
HTAB
WGHT    0.101900
FVAR       0.43698
BR1   3    0.193068    0.198266    0.453996    11.00000    0.02697    0.03348 =
         0.02669    0.01138   -0.00432   -0.01156
CU1   4    0.388398    0.358709    0.294767    11.00000    0.01939    0.00845 =
         0.01940   -0.00131   -0.00321   -0.00364
S1    6    0.166966    0.637880    0.285282    11.00000    0.02155    0.01716 =
         0.02015   -0.00525   -0.00128    0.00184
S2    6    0.611512    0.463852    0.363097    11.00000    0.02810    0.01155 =
         0.02235   -0.00602   -0.00947   -0.00282
S3    6    0.648072    0.111994    0.273134    11.00000    0.02697    0.00511 =
         0.01948    0.00048   -0.00851   -0.00252
N1    5    0.454646    0.443875    0.118409    11.00000    0.02231    0.00649 =
         0.02193   -0.00526   -0.00883   -0.00337
C1    1    0.592220    0.338054    0.057331    11.00000    0.02231    0.00649 =
         0.02193   -0.00526   -0.00883   -0.00337
C2    1    0.361775    0.604619    0.062827    11.00000    0.02231    0.00649 =
         0.02193   -0.00526   -0.00883   -0.00337
C3    1    0.205403    0.722930    0.129546    11.00000    0.02882    0.01210 =
         0.01444   -0.00584   -0.00715    0.00822
AFIX  23
H3A   2    0.080095    0.744824    0.104611    11.00000   -1.20000
H3B   2    0.240502    0.837592    0.109580    11.00000   -1.20000
AFIX   0
C4    1    0.304162    0.756145    0.327019    11.00000    0.03106    0.01145 =
         0.02232   -0.00473   -0.01008   -0.00151
AFIX  23
H4A   2    0.262709    0.883424    0.290981    11.00000   -1.20000
H4B   2    0.267942    0.739951    0.411020    11.00000   -1.20000
AFIX   0
C5    1    0.530280    0.697839    0.293979    11.00000    0.02231    0.00649 =
         0.02193   -0.00526   -0.00883   -0.00337
AFIX  23
H5A   2    0.592228    0.768345    0.318918    11.00000   -1.20000
H5B   2    0.570091    0.717761    0.209820    11.00000   -1.20000
AFIX   0
C6    1    0.827961    0.383573    0.262362    11.00000    0.03106    0.01145 =
         0.02232   -0.00473   -0.01008   -0.00151
AFIX  23
H6A   2    0.808898    0.438922    0.182395    11.00000   -1.20000
H6B   2    0.945536    0.410333    0.272072    11.00000   -1.20000
AFIX   0
C7    1    0.850602    0.180884    0.291796    11.00000    0.02429    0.01093 =
         0.03499   -0.00416   -0.01967    0.00181
AFIX  23
H7A   2    0.867485    0.130400    0.372431    11.00000   -1.20000
H7B   2    0.971846    0.130109    0.243159    11.00000   -1.20000
AFIX   0
C8    1    0.690417    0.157350    0.117347    11.00000    0.03106    0.01145 =
         0.02232   -0.00473   -0.01008   -0.00151
AFIX  23
H8A   2    0.833237    0.139237    0.087755    11.00000   -1.20000
H8B   2    0.644904    0.070380    0.097392    11.00000   -1.20000
AFIX   0
BR2   3    0.216526    0.207724    0.023980    11.00000    0.02470    0.02102 =
         0.03849   -0.01273   -0.00414   -0.00730
HKLF 4
REM  TA6CUII   IPDS  -50DEGC
REM wR2 = 0.1529, GooF = S = 1.006, Restrained GooF = 1.006 for all data
REM R1 = 0.0600 for 1843 Fo > 4sig(Fo) and 0.0696 for all 2320 data
REM 106 parameters refined using 0 restraints
END
WGHT      0.1037      0.0000
REM Instructions for potential hydrogen bonds
EQIV $2 -x, -y+1, -z
HTAB C3 Br2_$2
EQIV $3 x, y+1, z
HTAB C3 Br2_$3
EQIV $4 -x+1, -y+1, -z+1
HTAB C4 S2_$4
HTAB C5 S3_$3
EQIV $1 -x+1, -y+1, -z
HTAB C5 Br2_$1
EQIV $5 x+1, y, z
HTAB C6 Br1_$5
HTAB C6 S1_$5
HTAB C7 Br1_$5
EQIV $6 -x+1, -y, -z+1
HTAB C7 Br1_$6
HTAB C7 Br2_$5
HTAB C8 Br2_$5
EQIV $7 -x+1, -y, -z
HTAB C8 Br2_$7
REM Highest difference peak  1.648,  deepest hole -1.673,  1-sigma level  0.282
Q1    1   0.2721  0.2578  0.3774  11.00000  0.05    1.65
Q2    1   0.1362  0.1736  0.1012  11.00000  0.05    1.59
Q3    1   0.4514  0.3960  0.2161  11.00000  0.05    1.32
Q4    1   0.2995  0.2554 -0.0565  11.00000  0.05    1.28
Q5    1   0.0999  0.1734  0.5356  11.00000  0.05    1.26
Q6    1   0.4069  0.3649  0.2046  11.00000  0.05    1.22
Q7    1   0.7136  0.1374  0.1931  11.00000  0.05    1.12
Q8    1   0.1908  0.6690  0.2026  11.00000  0.05    1.06
Q9    1   0.3415  0.1674  0.0640  11.00000  0.05    0.96
Q10   1   0.3190  0.1658  0.5045  11.00000  0.05    0.92
Q11   1   0.2504  0.4068  0.2412  11.00000  0.05    0.90
Q12   1   0.6930  0.5212  0.2851  11.00000  0.05    0.89
Q13   1   0.7482  0.4459  0.3027  11.00000  0.05    0.83
Q14   1   0.4072  0.7596  0.3004  11.00000  0.05    0.82
Q15   1   0.0739  0.6031  0.3554  11.00000  0.05    0.80
Q16   1   0.5633  0.4202  0.4376  11.00000  0.05    0.79
Q17   1   0.6229  0.2101  0.1200  11.00000  0.05    0.77
Q18   1   0.1076  0.7659  0.5261  11.00000  0.05    0.77
Q19   1   0.0711  0.2425  0.0061  11.00000  0.05    0.76
Q20   1   0.5280  0.3235  0.3281  11.00000  0.05    0.75
;
_shelx_res_checksum     67553
data_II
_audit_creation_method     'SHELXL-2018/3'
_chemical_name_systematic
;\
Poly[[\m~2~-2,5,8,11,14,17-hexathia-[9.9](2,6,3,5)-pyrazinophane]\
tetra-\m-iodido-tetracopper(I)]
;
_chemical_name_common     ?
_chemical_formula_moiety     'C16 H24 Cu4 I4 N2 S6'
_chemical_formula_sum     'C16 H24 Cu4 I4 N2 S6'
_chemical_formula_iupac     '[Cu4 I4 (C16 H24 N2 S6)]'
_chemical_formula_weight     1198.49
_chemical_melting_point     ?
_space_group_crystal_system     triclinic
_space_group_name_H-M_alt     'P -1'
_space_group_name_Hall     '-P 1'
loop_
    _space_group_symop_operation_xyz
    'x, y, z'
    '-x, -y, -z'
_cell_length_a     7.7713(8)
_cell_length_b     8.9456(9)
_cell_length_c     11.2464(14)
_cell_angle_alpha     106.839(13)
_cell_angle_beta     104.644(13)
_cell_angle_gamma     93.412(12)
_cell_volume     716.53(15)
_cell_formula_units_Z     1
_cell_measurement_reflns_used     4652
_cell_measurement_theta_min     1.97
_cell_measurement_theta_max     25.79
_cell_measurement_temperature     293(2)
_exptl_crystal_description     plate
_exptl_crystal_colour     orange
_exptl_crystal_size_max     0.300
_exptl_crystal_size_mid     0.200
_exptl_crystal_size_min     0.050
_exptl_crystal_density_diffrn     2.777
_exptl_crystal_density_meas     ?
_exptl_crystal_density_method     ?
_exptl_crystal_F_000     558
_exptl_absorpt_coefficient_mu     7.686
_exptl_absorpt_correction_type     multi-scan
_exptl_absorpt_process_details
;
(MULABS; Spek, 2020)
;
_exptl_absorpt_correction_T_min     0.4346
_exptl_absorpt_correction_T_max     1.0000
_diffrn_ambient_temperature     293(2)
_diffrn_radiation_type     MoK\a
_diffrn_radiation_wavelength     0.71073
_diffrn_radiation_source     'fine-focus sealed tube'
_diffrn_radiation_monochromator     'plane graphite'
_diffrn_measurement_device_type     'STOE IPDS 1'
_diffrn_measurement_device     '1 circle goniometer'
_diffrn_measurement_method     '\f rotation'
_diffrn_detector     'image plate'
_diffrn_detector_area_resol_mean     ?
_diffrn_reflns_number     5260
_diffrn_reflns_av_R_equivalents     0.0996
_diffrn_reflns_av_unetI/netI     0.1159
_diffrn_reflns_theta_min     2.404
_diffrn_reflns_theta_max     25.490
_diffrn_reflns_theta_full     25.242
_diffrn_measured_fraction_theta_max     0.939
_diffrn_measured_fraction_theta_full     0.940
_diffrn_reflns_limit_h_min     -9
_diffrn_reflns_limit_h_max     9
_diffrn_reflns_limit_k_min     -10
_diffrn_reflns_limit_k_max     10
_diffrn_reflns_limit_l_min     -13
_diffrn_reflns_limit_l_max     13
_refine_special_details     ?
_reflns_number_total     2505
_reflns_number_gt     1698
_reflns_threshold_expression     'I > 2\s(I)'
_refine_ls_structure_factor_coef     Fsqd
_refine_ls_matrix_type     full
_refine_ls_R_factor_all     0.0923
_refine_ls_R_factor_gt     0.0699
_refine_ls_wR_factor_gt     0.1760
_refine_ls_wR_factor_ref     0.1834
_refine_ls_goodness_of_fit_ref     0.950
_refine_ls_restrained_S_all     0.950
_refine_ls_number_reflns     2505
_refine_ls_number_parameters     127
_refine_ls_number_restraints     0
_refine_ls_hydrogen_treatment     constr
_refine_ls_weighting_scheme     calc
_refine_ls_weighting_details
                      'w=1/[\s^2^(Fo^2^)+(0.1100P)^2^] where P=(Fo^2^+2Fc^2^)/3'
_atom_sites_solution_hydrogens     geom
_atom_sites_solution_primary     direct
_atom_sites_solution_secondary     difmap
_refine_ls_shift/su_max     0.000
_refine_ls_shift/su_mean     0.000
_refine_diff_density_max     2.251
_refine_diff_density_min     -2.577
_refine_ls_extinction_method     none
_refine_ls_extinction_coef     .
loop_
    _atom_type_symbol
    _atom_type_description
    _atom_type_scat_dispersion_real
    _atom_type_scat_dispersion_imag
    _atom_type_scat_source
    'C' 'C' 0.0033 0.0016
                         'International Tables Vol C Tables 4.2.6.8 and 6.1.1.4'
    'H' 'H' 0.0000 0.0000
                         'International Tables Vol C Tables 4.2.6.8 and 6.1.1.4'
    'Cu' 'Cu' 0.3201 1.2651
                         'International Tables Vol C Tables 4.2.6.8 and 6.1.1.4'
    'I' 'I' -0.4742 1.8119
                         'International Tables Vol C Tables 4.2.6.8 and 6.1.1.4'
    'N' 'N' 0.0061 0.0033
                         'International Tables Vol C Tables 4.2.6.8 and 6.1.1.4'
    'S' 'S' 0.1246 0.1234
                         'International Tables Vol C Tables 4.2.6.8 and 6.1.1.4'
_computing_data_collection
;
EXPOSE in <i>IPDS-I</i> (Stoe & Cie, 1997)
;
_computing_cell_refinement
;
CELL in <i>IPDS-I</i> (Stoe & Cie, 1997)
;
_computing_data_reduction
;
INTEGRATE in <i>IPDS-I</i> (Stoe & Cie, 1997)
;
_computing_structure_solution
;
SHELXS-97 (Sheldrick, 2008)
;
_computing_structure_refinement
;
<i>SHELXL2018/3</i> (Sheldrick, 2015)
;
_computing_molecular_graphics
;
Mercury (Macrae <i>et al.</i>,  2020)
;
_computing_publication_material
;
<i>SHELXL2018/3</i> (Sheldrick, 2015), PLATON (Spek, 2020) and
publcif (Westrip, 2010)
;
loop_
    _atom_site_type_symbol
    _atom_site_label
    _atom_site_fract_x
    _atom_site_fract_y
    _atom_site_fract_z
    _atom_site_U_iso_or_equiv
    _atom_site_adp_type
    _atom_site_calc_flag
    _atom_site_occupancy
    _atom_site_disorder_assembly
    _atom_site_disorder_group
    I I1 0.73534(12) 0.70224(11) 0.11663(9) 0.0396(3) Uani d 1 . .
    I I2 0.34990(12) 0.56223(11) 0.29340(9) 0.0370(3) Uani d 1 . .
    Cu Cu1 1.2404(2) 0.2890(2) 0.28830(16) 0.0332(4) Uani d 1 . .
    Cu Cu2 0.5027(2) 0.4653(2) 0.10778(18) 0.0415(5) Uani d 1 . .
    S S1 1.3999(4) 0.0851(4) 0.3255(3) 0.0326(8) Uani d 1 . .
    S S2 1.1079(5) 0.2923(4) 0.4531(3) 0.0349(8) Uani d 1 . .
    S S3 0.6749(4) 0.2663(4) 0.1450(3) 0.0296(7) Uani d 1 . .
    N N1 1.0914(12) 0.1189(12) 0.1149(10) 0.025(2) Uani d 1 . .
    C C1 0.9371(16) 0.1373(15) 0.0368(12) 0.0238(18) Uani d 1 . .
    C C2 1.1538(15) -0.0213(15) 0.0762(11) 0.0238(18) Uani d 1 . .
    C C3 1.3271(19) -0.0448(18) 0.1606(13) 0.038(3) Uani d 1 . .
    H H3A 1.421167 -0.033142 0.120089 0.046 Uiso calc 1 . .
    H H3B 1.314897 -0.152610 0.162526 0.046 Uiso calc 1 . .
    C C4 1.2385(17) 0.0077(18) 0.3947(13) 0.035(3) Uani d 1 . .
    H H4A 1.126049 -0.037376 0.327911 0.042 Uiso calc 1 . .
    H H4B 1.284935 -0.075140 0.427765 0.042 Uiso calc 1 . .
    C C5 1.206(2) 0.1374(18) 0.5023(14) 0.039(2) Uani d 1 . .
    H H5A 1.319763 0.181893 0.567821 0.047 Uiso calc 1 . .
    H H5B 1.127970 0.092387 0.541897 0.047 Uiso calc 1 . .
    C C6 0.8751(19) 0.2106(18) 0.3709(14) 0.039(2) Uani d 1 . .
    H H6A 0.868179 0.113955 0.301594 0.047 Uiso calc 1 . .
    H H6B 0.817806 0.185297 0.431304 0.047 Uiso calc 1 . .
    C C7 0.7789(16) 0.3263(16) 0.3162(12) 0.030(2) Uani d 1 . .
    H H7A 0.864140 0.420800 0.338968 0.036 Uiso calc 1 . .
    H H7B 0.686666 0.355435 0.359299 0.036 Uiso calc 1 . .
    C C8 0.8623(16) 0.2892(16) 0.0814(13) 0.030(2) Uani d 1 . .
    H H8A 0.824277 0.329504 0.008985 0.036 Uiso calc 1 . .
    H H8B 0.956964 0.366690 0.147795 0.036 Uiso calc 1 . .
loop_
    _atom_site_aniso_label
    _atom_site_aniso_U_11
    _atom_site_aniso_U_22
    _atom_site_aniso_U_33
    _atom_site_aniso_U_12
    _atom_site_aniso_U_13
    _atom_site_aniso_U_23
    I1 0.0407(5) 0.0292(6) 0.0494(6) 0.0003(4) 0.0136(4) 0.0134(4)
    I2 0.0437(5) 0.0156(5) 0.0585(6) 0.0031(4) 0.0271(4) 0.0110(4)
    Cu1 0.0348(8) 0.0176(10) 0.0487(10) 0.0019(7) 0.0144(7) 0.0110(7)
    Cu2 0.0424(10) 0.0387(12) 0.0546(12) 0.0177(8) 0.0220(8) 0.0219(9)
    S1 0.0277(15) 0.030(2) 0.0386(18) 0.0065(13) 0.0051(13) 0.0109(15)
    S2 0.0374(17) 0.025(2) 0.042(2) 0.0028(14) 0.0146(14) 0.0084(15)
    S3 0.0284(15) 0.0216(19) 0.045(2) 0.0109(13) 0.0161(14) 0.0138(14)
    N1 0.025(5) 0.013(6) 0.042(6) 0.005(4) 0.017(5) 0.009(4)
    C1 0.029(4) 0.014(5) 0.031(5) 0.007(3) 0.011(4) 0.009(3)
    C2 0.029(4) 0.014(5) 0.031(5) 0.007(3) 0.011(4) 0.009(3)
    C3 0.052(8) 0.022(8) 0.038(8) 0.021(6) 0.014(6) 0.002(6)
    C4 0.030(6) 0.038(9) 0.046(8) 0.005(6) 0.012(6) 0.028(7)
    C5 0.050(6) 0.027(6) 0.044(6) 0.005(5) 0.012(5) 0.018(5)
    C6 0.050(6) 0.027(6) 0.044(6) 0.005(5) 0.012(5) 0.018(5)
    C7 0.029(5) 0.024(6) 0.042(5) 0.013(4) 0.018(4) 0.011(4)
    C8 0.029(5) 0.024(6) 0.042(5) 0.013(4) 0.018(4) 0.011(4)
_geom_special_details
;
 All esds (except the esd in the dihedral angle between two l.s. planes)
 are estimated using the full covariance matrix.  The cell esds are taken
 into account individually in the estimation of esds in distances, angles
 and torsion angles; correlations between esds in cell parameters are only
 used when they are defined by crystal symmetry.  An approximate (isotropic)
 treatment of cell esds is used for estimating esds involving l.s. planes.
;
loop_
    _geom_bond_atom_site_label_1
    _geom_bond_atom_site_label_2
    _geom_bond_site_symmetry_2
    _geom_bond_distance
    _geom_bond_publ_flag
    Cu1 N1 . 2.095(10) y
    Cu1 S1 . 2.342(4) y
    Cu1 S2 . 2.331(4) y
    Cu1 I2 1_655 2.5193(18) y
    Cu2 S3 . 2.359(4) y
    Cu2 I1 . 2.665(2) y
    Cu2 I2 . 2.6166(19) y
    I1 Cu2 2_665 2.675(2) y
    Cu2 Cu2 2_665 2.663(4) y
    S1 C3 . 1.803(13) ?
    S1 C4 . 1.834(13) ?
    S2 C5 . 1.779(16) ?
    S2 C6 . 1.808(14) ?
    S3 C7 . 1.793(13) ?
    S3 C8 . 1.803(12) ?
    N1 C1 . 1.346(16) ?
    N1 C2 . 1.364(16) ?
    C1 C2 2_755 1.373(17) ?
    C1 C8 . 1.511(18) ?
    C2 C3 . 1.504(19) ?
    C3 H3A . 0.9700 ?
    C3 H3B . 0.9700 ?
    C4 C5 . 1.50(2) ?
    C4 H4A . 0.9700 ?
    C4 H4B . 0.9700 ?
    C5 H5A . 0.9700 ?
    C5 H5B . 0.9700 ?
    C6 C7 . 1.50(2) ?
    C6 H6A . 0.9700 ?
    C6 H6B . 0.9700 ?
    C7 H7A . 0.9700 ?
    C7 H7B . 0.9700 ?
    C8 H8A . 0.9700 ?
    C8 H8B . 0.9700 ?
loop_
    _geom_angle_atom_site_label_1
    _geom_angle_atom_site_label_2
    _geom_angle_atom_site_label_3
    _geom_angle_site_symmetry_1
    _geom_angle_site_symmetry_3
    _geom_angle
    _geom_angle_publ_flag
    N1 Cu1 S2 . . 110.2(3) y
    N1 Cu1 S1 . . 85.3(3) y
    S2 Cu1 S1 . . 91.74(14) y
    N1 Cu1 I2 . 1_655 121.1(3) y
    S2 Cu1 I2 . 1_655 112.48(12) y
    S1 Cu1 I2 . 1_655 130.61(10) y
    S3 Cu2 I2 . . 109.54(11) y
    S3 Cu2 I1 . . 105.86(10) y
    I2 Cu2 I1 . . 109.04(8) y
    S3 Cu2 I1 . 2_665 99.22(11) y
    I2 Cu2 I1 . 2_665 112.01(7) y
    I1 Cu2 I1 . 2_665 120.18(7) y
    Cu2 I1 Cu2 . 2_665 59.82(7) y
    Cu1 I2 Cu2 1_455 . 94.93(7) y
    Cu2 Cu2 I1 2_665 . 60.27(7) y
    Cu2 Cu2 I1 2_665 2_665 59.91(7) y
    S3 Cu2 Cu2 . 2_665 115.75(13) y
    I2 Cu2 Cu2 . 2_665 134.68(11) y
    C3 S1 C4 . . 100.9(7) ?
    C3 S1 Cu1 . . 96.4(5) ?
    C4 S1 Cu1 . . 94.5(5) ?
    C5 S2 C6 . . 104.7(7) ?
    C5 S2 Cu1 . . 98.8(5) ?
    C6 S2 Cu1 . . 105.0(5) ?
    C7 S3 C8 . . 102.8(6) ?
    C7 S3 Cu2 . . 106.0(4) ?
    C8 S3 Cu2 . . 105.2(5) ?
    C1 N1 C2 . . 116.6(10) ?
    C1 N1 Cu1 . . 124.9(9) ?
    C2 N1 Cu1 . . 118.5(8) ?
    N1 C1 C2 . 2_755 122.1(12) ?
    N1 C1 C8 . . 117.1(11) ?
    C2 C1 C8 2_755 . 120.8(11) ?
    N1 C2 C1 . 2_755 121.3(11) ?
    N1 C2 C3 . . 117.9(11) ?
    C1 C2 C3 2_755 . 120.7(12) ?
    C2 C3 S1 . . 116.7(10) ?
    C2 C3 H3A . . 108.1 ?
    S1 C3 H3A . . 108.1 ?
    C2 C3 H3B . . 108.1 ?
    S1 C3 H3B . . 108.1 ?
    H3A C3 H3B . . 107.3 ?
    C5 C4 S1 . . 110.1(10) ?
    C5 C4 H4A . . 109.6 ?
    S1 C4 H4A . . 109.6 ?
    C5 C4 H4B . . 109.6 ?
    S1 C4 H4B . . 109.6 ?
    H4A C4 H4B . . 108.2 ?
    C4 C5 S2 . . 114.4(10) ?
    C4 C5 H5A . . 108.7 ?
    S2 C5 H5A . . 108.7 ?
    C4 C5 H5B . . 108.7 ?
    S2 C5 H5B . . 108.7 ?
    H5A C5 H5B . . 107.6 ?
    C7 C6 S2 . . 110.2(10) ?
    C7 C6 H6A . . 109.6 ?
    S2 C6 H6A . . 109.6 ?
    C7 C6 H6B . . 109.6 ?
    S2 C6 H6B . . 109.6 ?
    H6A C6 H6B . . 108.1 ?
    C6 C7 S3 . . 117.8(10) ?
    C6 C7 H7A . . 107.9 ?
    S3 C7 H7A . . 107.9 ?
    C6 C7 H7B . . 107.9 ?
    S3 C7 H7B . . 107.9 ?
    H7A C7 H7B . . 107.2 ?
    C1 C8 S3 . . 113.2(9) ?
    C1 C8 H8A . . 108.9 ?
    S3 C8 H8A . . 108.9 ?
    C1 C8 H8B . . 108.9 ?
    S3 C8 H8B . . 108.9 ?
    H8A C8 H8B . . 107.7 ?
loop_
    _geom_torsion_atom_site_label_1
    _geom_torsion_atom_site_label_2
    _geom_torsion_atom_site_label_3
    _geom_torsion_atom_site_label_4
    _geom_torsion_site_symmetry_1
    _geom_torsion_site_symmetry_2
    _geom_torsion_site_symmetry_3
    _geom_torsion_site_symmetry_4
    _geom_torsion
    _geom_torsion_publ_flag
    C2 N1 C1 C2 . . . 2_755 0.0(19) ?
    Cu1 N1 C1 C2 . . . 2_755 179.6(9) ?
    C2 N1 C1 C8 . . . . 177.4(10) ?
    Cu1 N1 C1 C8 . . . . -3.0(15) ?
    C1 N1 C2 C1 . . . 2_755 0.0(19) ?
    Cu1 N1 C2 C1 . . . 2_755 -179.6(9) ?
    C1 N1 C2 C3 . . . . 179.3(11) ?
    Cu1 N1 C2 C3 . . . . -0.3(15) ?
    N1 C2 C3 S1 . . . . 18.3(17) ?
    C1 C2 C3 S1 2_755 . . . -162.3(10) ?
    C4 S1 C3 C2 . . . . 72.6(13) ?
    Cu1 S1 C3 C2 . . . . -23.2(12) ?
    C3 S1 C4 C5 . . . . -150.3(10) ?
    Cu1 S1 C4 C5 . . . . -52.9(10) ?
    S1 C4 C5 S2 . . . . 62.8(12) ?
    C6 S2 C5 C4 . . . . 74.9(11) ?
    Cu1 S2 C5 C4 . . . . -33.3(10) ?
    C5 S2 C6 C7 . . . . -176.2(10) ?
    Cu1 S2 C6 C7 . . . . -72.6(10) ?
    S2 C6 C7 S3 . . . . 121.3(9) ?
    C8 S3 C7 C6 . . . . -78.8(11) ?
    Cu2 S3 C7 C6 . . . . 171.0(9) ?
    N1 C1 C8 S3 . . . . -103.2(11) ?
    C2 C1 C8 S3 2_755 . . . 74.2(14) ?
    C7 S3 C8 C1 . . . . 96.8(10) ?
    Cu2 S3 C8 C1 . . . . -152.4(8) ?
_shelx_space_group_comment
;
The symmetry employed for this shelxl refinement is uniquely defined
by the following loop, which should always be used as a source of
symmetry information in preference to the above space-group names.
They are only intended as comments.
;
_shelx_estimated_absorpt_T_min     0.206
_shelx_estimated_absorpt_T_max     0.700
_shelx_hkl_file
;
  -9  -2   2  -11.08   14.76
  -9  -2   2   -3.05   14.69
  -9  -2   3   24.49   20.54
   9   2  -3   -0.12   20.36
  -9  -2   3    3.44   20.23
  -9  -2   4   -9.46   20.47
  -9  -2   4   -5.61   14.81
   9   2  -4  -27.09   20.56
   9   2  -5    1.94   14.39
  -9  -2   5   -6.67   20.81
  -9  -2   6   15.59   21.28
   9   2  -6   21.80   20.92
  -9  -1   1   -6.60   15.36
  -9  -1   1   20.20   20.88
  -9  -1   2  191.27   23.48
   9   1  -2  169.75   22.09
  -9  -1   2  226.39   22.43
  -9  -1   3   67.36   20.32
   9   1  -3   59.97   19.97
  -9  -1   3   35.76   14.19
   9   1  -4   76.31   18.75
  -9  -1   4  116.99   19.50
  -9  -1   5   43.26   20.21
   9   1  -5   10.88   15.01
   9   1  -6    6.35   21.01
  -9  -1   6   15.47   21.19
  -9  -1   7  140.38   22.49
   9   1  -7  119.30   16.77
  -9   0   1    9.01   15.34
  -9   0   1    7.57   23.10
  -9   0   2  100.28   15.38
   9   0  -2   95.82   13.81
  -9   0   2  127.34   14.12
  -9   0   3   86.80   19.22
  -9   0   3   44.39   14.85
   9   0  -3   49.33   13.36
  -9   0   4  131.65   14.93
   9   0  -4  143.03   14.37
   9   0  -5   40.12   13.73
  -9   0   5   27.84   13.90
   9   0  -6   -8.54   21.95
  -9   0   6    2.81   14.99
   9   0  -7  126.24   23.28
  -9   0   7   88.57   22.60
  -9   1   0  -23.72   24.70
  -9   1   0    2.62   22.22
  -9   1   1   -2.25   15.16
  -9   1   1   -5.44   15.31
  -9   1   2   13.49   13.25
   9  -1  -2   10.98   13.41
  -9   1   2   -1.41   20.90
   9  -1  -3   65.81   19.72
  -9   1   3   56.11   20.82
  -9   1   3   90.65   19.84
  -9   1   4  112.84   14.78
   9  -1  -4  167.41   20.86
   9  -1  -5   41.82   20.07
  -9   1   5  -13.51   20.65
   9  -1  -6   47.15   23.15
  -9   1   6   50.48   21.44
  -9   1   7    2.24   21.36
   9  -1  -7    3.06   16.50
  -9   2   0   18.87   25.74
  -9   2   0   15.45   15.70
  -9   2   1   -4.15   18.09
  -9   2   1   10.41   20.68
  -9   2   2   -8.58   15.21
  -9   2   2   14.07   19.58
   9  -2  -2   -5.58   19.65
  -9   2   3   61.66   14.85
  -9   2   3   67.99   20.70
   9  -2  -3   59.35   14.66
   9  -2  -4   43.88   14.78
  -9   2   4   34.70   19.90
  -9   2   5  -12.81   15.52
   9  -2  -5  -11.30   17.09
  -9   2   6   -1.92   22.01
   9  -2  -6   22.05   24.56
  -9   3   0   71.15   22.78
  -9   3   0   53.92   27.48
  -9   3   1   71.07   18.22
  -9   3   1   60.86   16.25
  -9   3   2   55.26   25.01
   9  -3  -2   42.65   23.42
  -9   3   2   89.49   23.38
   9  -3  -3   12.08   17.05
  -9   3   3   28.30   17.04
  -9   3   3   32.25   23.23
   9  -3  -4   23.48   25.45
  -9   3   4   12.64   23.07
  -9   3   5   74.27   23.33
   9  -3  -5   48.03   26.89
  -9   4   2  180.42   27.09
   9  -4  -2  166.69   24.75
  -9   4   2  159.09   18.89
  -8  -5   3   35.46   20.80
  -8  -5   3   42.68   14.99
  -8  -5   4   21.06   14.32
   8   5  -4   -1.61   21.35
  -8  -5   4   -9.58   15.45
  -8  -5   5  412.69   25.72
   8   5  -5  320.02   24.57
  -8  -5   5  312.31   23.28
   8   5  -6   49.12   16.15
  -8  -5   6   53.73   22.62
  -8  -5   7  290.54   25.52
   8   5  -7  269.39   24.71
  -8  -4   1   28.94   14.20
  -8  -4   1   -4.83   14.48
  -8  -4   2  129.30   14.81
  -8  -4   2   80.37   13.01
   8   4  -3    0.71   12.59
  -8  -4   3   -0.90   17.94
  -8  -4   3  -11.28   17.73
  -8  -4   4   98.71   18.89
   8   4  -4   74.39   18.77
  -8  -4   4   55.80   12.92
  -8  -4   5    5.49   13.11
   8   4  -5   22.54   13.18
   8   4  -6   11.84   13.44
  -8  -4   6  -10.28   13.71
   8   4  -7  268.62   21.45
  -8  -4   7  175.75   15.66
  -8  -4   8   12.75   16.13
   8   4  -8    6.72   22.23
  -8  -4   9   80.07   17.45
  -8  -3   1   25.72   12.35
  -8  -3   1   20.75   17.82
  -8  -3   2  119.58   13.11
   8   3  -2  133.14   13.53
  -8  -3   2  158.17   13.96
   8   3  -3   42.98   13.11
  -8  -3   3   53.19   13.44
  -8  -3   3   73.11   16.89
  -8  -3   4   60.13   16.05
   8   3  -4   82.09   16.22
   8   3  -5   13.60   16.39
  -8  -3   5   36.42   15.84
  -8  -3   6   -4.59   13.19
   8   3  -6   -4.51   13.10
  -8  -3   7   18.07   19.48
   8   3  -7   36.97   19.18
  -8  -3   8   68.61   20.17
   8   3  -8   76.58   19.87
   8   3  -9   27.38   23.03
  -8  -3   9   42.60   23.44
  -8  -2   1   21.48   11.22
  -8  -2   1   26.74   15.56
   8   2  -2   16.58   15.55
  -8  -2   2    5.48   11.03
  -8  -2   2   10.88   15.58
  -8  -2   3   41.00   15.87
   8   2  -3   29.99   11.28
  -8  -2   3   61.63   11.17
  -8  -2   4   28.52   11.02
   8   2  -4    7.02   11.22
   8   2  -5   45.13   11.91
  -8  -2   5   70.88   16.56
  -8  -2   6    5.88   16.43
   8   2  -6    4.37   11.71
   8   2  -7    2.50   17.90
  -8  -2   7    3.43   11.61
  -8  -2   8   22.51   19.67
   8   2  -8   13.08   19.74
   8   2  -9    5.46   16.16
  -8  -2   9    9.99   21.16
  -8  -2  10   68.99   24.40
   8   2 -10  101.96   24.74
  -8  -1   1  -31.44   16.42
  -8  -1   1   -5.16   11.38
  -8  -1   2  134.48   16.58
  -8  -1   2   82.38   16.99
   8   1  -2   89.77   16.35
   8   1  -3   41.97   11.86
  -8  -1   3   85.37   16.99
   8   1  -4  484.64   21.25
  -8  -1   4  313.93   15.21
   8   1  -5  671.97   25.20
  -8  -1   5  606.97   24.33
   8   1  -6   34.27   18.28
  -8  -1   6   11.47   12.12
  -8  -1   7   13.83   15.84
   8   1  -7    0.53   11.90
  -8  -1   8   13.74   13.23
   8   1  -8    6.40   13.98
  -8  -1   9  144.72   15.15
   8   1  -9  199.88   21.98
   8   1 -10  225.44   26.38
  -8  -1  10  187.28   25.06
   8   0  -1   43.86   16.39
  -8   0   1   58.52   16.59
  -8   0   1   30.41   17.85
  -8   0   2   11.28   16.15
   8   0  -2   14.02   16.02
  -8   0   2   17.01   16.77
  -8   0   3   24.26   16.31
   8   0  -3    9.26   11.28
  -8   0   4  133.62   16.90
   8   0  -4  125.64   17.18
  -8   0   5  420.24   20.92
   8   0  -5  330.89   15.88
   8   0  -6   55.96   18.00
  -8   0   6   32.86   11.57
  -8   0   7   66.86   16.39
   8   0  -7   51.09   12.45
  -8   0   8   21.72   13.45
   8   0  -8   20.26   14.16
  -8   0   9   89.14   22.15
   8   0  -9  103.33   22.94
  -8   1   0   14.45   17.80
  -8   1   0    1.62   11.59
  -8   1   1  107.99   18.41
   8  -1  -1   94.33   16.89
  -8   1   1  126.83   17.02
  -8   1   2   15.50   17.20
   8  -1  -2   -3.22   16.71
  -8   1   2    7.41   16.49
  -8   1   3    4.87   11.27
   8  -1  -3   -6.42   16.61
  -8   1   4   10.99   11.12
   8  -1  -4    1.03   12.05
  -8   1   5   -4.81   15.67
   8  -1  -5    2.70   17.09
   8  -1  -6   19.82   17.58
  -8   1   6    8.84   16.30
  -8   1   7   11.43   17.51
   8  -1  -7   -1.26   18.96
   8  -1  -8   24.86   20.48
  -8   1   8   16.98   19.96
   8  -1  -9   -5.23   16.77
  -8   1   9   -7.07   16.76
  -8   2   0   59.33   18.98
  -8   2   0   71.48   16.66
   8  -2  -1    9.97   16.32
  -8   2   1  -12.42   13.26
  -8   2   1   -2.68   16.60
  -8   2   2   57.86   16.94
  -8   2   2   30.15   12.26
   8  -2  -2   47.64   16.80
  -8   2   3   50.37   11.66
   8  -2  -3   60.16   17.67
   8  -2  -4   22.54   12.30
  -8   2   4    5.76   11.28
  -8   2   5  127.52   12.80
   8  -2  -5  173.09   19.69
   8  -2  -6   16.21   18.39
  -8   2   6    0.68   12.20
  -8   2   7   83.60   20.90
   8  -2  -7   69.48   21.65
  -8   2   8   92.98   15.43
   8  -2  -8   67.03   23.17
   8  -2  -9   -1.88   17.78
  -8   3   0   90.92   12.25
  -8   3   0  111.90   20.12
   8  -3  -1   50.81   12.63
  -8   3   1   90.88   18.02
  -8   3   1   93.11   19.45
   8  -3  -2  496.86   25.04
  -8   3   2  620.67   27.96
  -8   3   2  493.15   25.03
  -8   3   3   65.49   12.65
   8  -3  -3  152.67   19.94
  -8   3   4  253.16   19.99
   8  -3  -4  247.56   22.12
  -8   3   5   -5.00   18.99
   8  -3  -5  -14.16   14.24
  -8   3   6    6.63   14.83
   8  -3  -6    7.05   15.93
   8  -3  -7  239.23   24.68
  -8   3   7  230.24   23.88
  -8   3   8   -3.02   18.09
   8  -3  -8   -0.08   25.12
  -8   4   0   15.84   20.67
  -8   4   0   14.03   13.16
   8  -4  -1   11.83   16.54
  -8   4   1   11.85   16.86
  -8   4   1   11.07   13.01
  -8   4   2  445.46   26.10
  -8   4   2  428.51   25.61
   8  -4  -2  392.59   24.42
   8  -4  -3  143.47   20.64
  -8   4   3   52.84   13.42
   8  -4  -4  213.47   25.39
  -8   4   4  212.25   23.09
  -8   4   5   58.29   21.91
   8  -4  -5   41.04   24.78
   8  -4  -6   -1.21   26.25
  -8   4   6    0.27   17.80
   8  -4  -7  205.35   29.95
  -8   4   7  223.27   28.49
  -8   5   0   -1.87   18.80
  -8   5   0  -23.94   22.26
  -8   5   1   21.85   18.61
  -8   5   1   -5.27   21.88
  -8   5   2    6.09   19.50
  -8   5   2    3.72   21.76
   8  -5  -2    5.35   19.11
  -8   5   3   34.69   22.20
   8  -5  -3   33.06   21.00
   8  -5  -4   16.01   23.52
  -8   5   4   -7.49   22.42
   8  -5  -5  -10.25   28.85
  -8   5   5   11.48   25.62
  -8   6   0   21.99   27.11
  -8   6   0   -4.82   23.59
  -8   6   1   -2.18   27.02
  -8   6   1    0.80   21.46
  -8   6   2   10.02   26.89
  -8   6   2   -0.12   21.35
   8  -6  -2   -3.44   21.05
   8  -6  -3   77.91   23.58
  -8   6   3   83.00   28.25
  -7  -6   2   50.45   22.09
  -7  -6   2   64.43   19.97
  -7  -6   3  159.94   20.24
  -7  -6   3  155.64   14.16
  -7  -6   4   34.30   19.33
   7   6  -4   17.72   18.49
  -7  -6   4    5.20   18.80
  -7  -6   5   12.99   19.38
   7   6  -5   15.67   18.84
  -7  -6   5   -1.77   19.17
   7   6  -6   -0.17   19.49
  -7  -6   6    2.56   19.91
   7   6  -7  110.33   20.78
  -7  -6   7   80.22   15.55
   7   6  -8  107.20   23.94
  -7  -6   8  150.89   26.11
  -7  -6   9   -3.06   24.97
   7   6  -9   11.62   15.59
  -7  -5   1   34.07   11.79
  -7  -5   1   39.27   12.50
  -7  -5   2  361.46   21.53
  -7  -5   2  365.22   21.28
  -7  -5   3  126.51   12.61
   7   5  -3  114.63   12.16
  -7  -5   3  111.21   12.52
   7   5  -4  133.93   17.23
  -7  -5   4   89.53   12.13
  -7  -5   4  171.07   17.51
  -7  -5   5   45.86   16.83
   7   5  -5   48.69   16.93
   7   5  -6   22.49   12.08
  -7  -5   6   32.20   17.28
   7   5  -7  366.55   23.39
  -7  -5   7  383.64   24.48
   7   5  -8   74.10   14.77
  -7  -5   8   92.60   22.03
   7   5  -9   59.17   14.60
  -7  -5   9   89.04   15.91
   7   5 -10   52.02   22.55
  -7  -5  10   86.93   25.45
  -7  -4   1   77.53   14.89
  -7  -4   1   60.08   15.52
  -7  -4   2   47.77   10.91
   7   4  -2   38.92   10.84
  -7  -4   2   48.05   10.86
  -7  -4   3    5.14   10.90
   7   4  -3    7.10   15.46
  -7  -4   3    5.77   10.89
  -7  -4   4  213.70   17.35
   7   4  -4  219.91   17.62
  -7  -4   5  137.50   17.15
   7   4  -5   73.40   12.27
  -7  -4   6  289.78   19.39
   7   4  -6  201.60   14.07
  -7  -4   7    1.18   12.41
   7   4  -7   -5.26   12.25
   7   4  -8   65.85   12.47
  -7  -4   8   94.21   18.64
   7   4  -9   76.67   14.20
  -7  -4   9   80.65   15.42
   7   4 -10    4.35   19.63
  -7  -4  10    1.75   21.57
  -7  -4  11  102.06   25.23
  -7  -3   1  152.94   13.99
  -7  -3   1  192.55   15.38
   7   3  -2   25.40   13.02
  -7  -3   2   27.14    9.17
  -7  -3   2   36.77   13.23
   7   3  -3   18.89   13.02
  -7  -3   3   10.05   13.14
   7   3  -4   44.24    9.76
  -7  -3   4   31.35    9.87
   7   3  -5  219.80   15.74
  -7  -3   5  130.04   11.25
   7   3  -6  223.96   16.80
  -7  -3   6  199.78   16.65
  -7  -3   7   39.71   16.29
   7   3  -7   19.86   15.85
   7   3  -8    1.58   11.80
  -7  -3   8   14.16   17.33
   7   3  -9   -3.76   17.28
  -7  -3   9   -3.35   12.55
  -7  -3  10  105.66   15.64
   7   3 -10  108.64   14.81
   7   3 -11   19.25   16.97
  -7  -3  11   48.06   24.92
   7   2  -1   19.75   13.23
  -7  -2   1    3.09    9.33
  -7  -2   1   10.09   13.39
  -7  -2   2    2.89    9.19
  -7  -2   2   10.38   13.14
   7   2  -2   18.23   13.00
   7   2  -3    7.52   13.35
  -7  -2   3   19.46   12.98
  -7  -2   4   22.65   13.54
   7   2  -4   12.22    9.56
   7   2  -5  356.97   14.72
  -7  -2   5  448.06   19.51
   7   2  -6  -11.86   11.14
  -7  -2   6   21.97   14.74
   7   2  -7   79.89   10.88
  -7  -2   7  101.29   15.03
  -7  -2   8   -0.79   17.27
   7   2  -8   21.58   12.16
   7   2  -9    2.01   12.38
  -7  -2   9  -10.35   12.43
   7   2 -10  162.55   16.13
  -7  -2  10  217.92   22.36
  -7  -2  11   62.00   24.31
   7   2 -11   44.66   24.43
  -7  -1   1   23.66   10.10
   7   1  -1   31.72   14.00
  -7  -1   1   39.93   14.24
  -7  -1   2  451.53   15.05
   7   1  -2  349.09   13.01
  -7  -1   2  443.74   17.83
   7   1  -3   36.37    8.52
  -7  -1   3   85.47   12.11
   7   1  -4   92.64    8.99
  -7  -1   4  104.47   12.23
   7   1  -5  451.97   16.28
  -7  -1   5  438.56   16.11
  -7  -1   6   43.16   14.18
   7   1  -6   18.81   10.93
  -7  -1   7  807.03   26.47
   7   1  -7  787.02   26.10
  -7  -1   8   -3.35   12.23
   7   1  -8    7.02   12.18
  -7  -1   9    7.84   12.27
   7   1  -9    3.50   17.88
   7   1 -10   10.13   20.94
  -7  -1  10   14.61   14.42
   7   1 -11    1.32   17.63
  -7  -1  11   -7.31   24.54
   7   0  -1   -8.13   11.57
  -7   0   1   -1.89    8.42
  -7   0   1    0.94   11.57
   7   0  -2  342.37   12.74
  -7   0   2  322.39   12.46
  -7   0   3   77.26   11.96
   7   0  -3   85.29   12.19
  -7   0   4   42.47   11.26
   7   0  -4   54.91   11.89
  -7   0   5   92.24   13.87
   7   0  -5  104.32   14.79
  -7   0   6    3.76   13.62
   7   0  -6    1.11   14.45
  -7   0   7  282.73   13.92
   7   0  -7  507.88   21.02
   7   0  -8    2.59   17.71
  -7   0   8   26.04   17.06
  -7   0   9   16.67   13.01
   7   0  -9   38.86   18.37
   7   0 -10   34.52   21.85
  -7   0  10   41.82   21.34
   7   0 -11   12.85   18.41
  -7   0  11   41.15   24.64
  -7   1   0   67.14   10.84
  -7   1   0   70.83   10.38
   7  -1  -1   29.50   11.66
  -7   1   1   15.89    8.78
  -7   1   1   26.51    8.32
  -7   1   2   59.78   12.05
   7  -1  -2   62.47   11.97
  -7   1   3  262.63   11.82
   7  -1  -3  296.18   12.86
   7  -1  -4   75.34   13.04
  -7   1   4   46.26   11.45
   7  -1  -5   -0.43   14.45
  -7   1   5    0.29   13.36
   7  -1  -6    9.98   14.82
  -7   1   6    1.48   13.95
  -7   1   7   81.44   11.32
   7  -1  -7  101.68   15.91
   7  -1  -8   71.34   13.06
  -7   1   8   89.78   18.40
  -7   1   9    0.12   13.26
   7  -1  -9   -4.34   19.96
   7  -1 -10   59.77   16.41
  -7   1  10   70.81   22.50
  -7   2   0   47.13   14.24
  -7   2   0   44.56   15.64
  -7   2   1   -2.59   12.32
   7  -2  -1    3.58   11.53
  -7   2   1    9.51   12.68
  -7   2   2  134.40   12.80
   7  -2  -2  133.82   13.28
  -7   2   3  290.17   15.34
   7  -2  -3  341.53   17.28
   7  -2  -4  127.02   17.36
  -7   2   4   68.06   14.97
   7  -2  -5  328.65   19.71
  -7   2   5  312.73   18.23
   7  -2  -6   23.08   11.00
  -7   2   6   24.15   15.05
  -7   2   7  186.69   19.88
   7  -2  -7  203.28   19.65
   7  -2  -8  206.17   20.33
  -7   2   8  198.59   21.08
  -7   2   9   45.54   22.99
   7  -2  -9   85.91   21.80
  -7   2  10  232.11   27.82
   7  -2 -10  165.69   20.14
  -7   3   0  328.00   19.21
  -7   3   0  293.50   19.92
   7  -3  -1   17.99   14.66
  -7   3   1   33.21   14.76
  -7   3   1   46.34   15.03
  -7   3   2  339.46   15.98
   7  -3  -2  424.74   21.48
   7  -3  -3   90.73   12.00
  -7   3   3   51.63   15.06
   7  -3  -4  308.09   20.28
  -7   3   4  288.70   18.65
  -7   3   5  261.02   14.79
   7  -3  -5  342.76   21.32
  -7   3   6   37.81   18.75
   7  -3  -6   23.90   13.51
   7  -3  -7    7.91   18.43
  -7   3   7   22.78   19.05
  -7   3   8   21.24   22.44
   7  -3  -8   32.16   21.10
   7  -3  -9   82.13   26.16
  -7   3   9   66.58   18.81
  -7   4   0  218.45   18.41
  -7   4   0  240.77   17.47
  -7   4   1   82.88   15.37
  -7   4   1   97.79   15.29
   7  -4  -1   83.52   14.85
   7  -4  -2   21.80   14.80
  -7   4   2    5.04   10.47
  -7   4   3    8.37   15.21
   7  -4  -3    2.66   16.12
   7  -4  -4  386.64   23.28
  -7   4   4  379.52   21.71
  -7   4   5   33.62   13.64
   7  -4  -5   47.25   21.24
  -7   4   6   57.46   14.04
   7  -4  -6   59.25   15.04
   7  -4  -7   34.40   22.69
  -7   4   7    6.13   22.33
   7  -4  -8  -15.12   24.18
  -7   4   8   22.77   24.74
  -7   5   0  146.59   18.11
  -7   5   0  149.51   20.22
   7  -5  -1   31.87   16.13
  -7   5   1   12.78   11.56
  -7   5   1   22.04   18.32
   7  -5  -2   30.82   17.09
  -7   5   2   50.65   19.14
   7  -5  -3   15.94   18.75
  -7   5   3   12.99   18.93
   7  -5  -4    8.67   20.80
  -7   5   4    2.56   18.84
  -7   5   5   50.95   20.82
   7  -5  -5   66.22   16.24
   7  -5  -6    8.88   25.22
  -7   5   6    4.35   21.24
  -7   5   7   35.40   24.39
   7  -5  -7   27.89   19.61
  -7   6   0  363.00   30.93
  -7   6   0  312.67   23.84
  -7   6   1   44.82   17.47
  -7   6   1   41.53   25.15
   7  -6  -1   40.16   17.23
   7  -6  -2  152.31   19.55
  -7   6   2  215.88   24.45
  -7   6   3   25.08   22.08
   7  -6  -3   28.31   21.22
   7  -6  -4  -10.04   23.67
  -7   6   4  -17.80   21.22
   7  -6  -5  220.98   29.27
  -7   6   5  139.51   25.32
  -7   6   6    6.51   16.74
   7  -6  -6   -4.69   30.13
  -7   7   0   34.56   24.88
  -7   7   0   53.15   29.64
  -7   7   1   21.45   26.52
  -7   7   1   20.04   23.58
   7  -7  -2  123.72   21.70
  -7   7   2  198.67   29.67
  -7   7   2  209.50   39.96
  -7   7   3    9.91   32.39
   7  -7  -3   -8.94   25.89
  -7   7   4    0.92   26.78
   7  -7  -4   -2.75   23.91
  -6  -8   5   46.19   17.76
   6   8  -5   56.27   22.07
  -6  -8   5   61.41   21.77
  -6  -8   6   32.96   24.73
  -6  -7   1    3.98   22.10
  -6  -7   1    4.23   19.73
  -6  -7   2  -13.65   16.99
  -6  -7   2    5.72   13.86
  -6  -7   3   89.01   14.80
  -6  -7   3  114.60   18.02
   6   7  -4  126.13   18.87
  -6  -7   4  189.05   21.80
  -6  -7   4  154.29   19.36
  -6  -7   5   73.78   20.97
  -6  -7   5   64.63   13.43
   6   7  -5   46.72   13.35
  -6  -7   6   24.00   20.73
   6   7  -6    2.58   19.70
  -6  -7   7   29.82   14.94
   6   7  -7   41.90   20.16
   6   7  -8  114.59   20.46
  -6  -7   8   87.13   22.17
   6   7  -9   36.19   22.59
  -6  -7   9   38.55   17.81
  -6  -6   1   14.04   11.42
  -6  -6   1    5.76   13.04
  -6  -6   2   80.31   16.87
  -6  -6   2   72.84   10.68
  -6  -6   3  126.56   17.66
   6   6  -3  139.18   15.96
  -6  -6   3  158.51   16.33
  -6  -6   4   19.93   15.99
   6   6  -4   21.83   15.73
  -6  -6   4   24.01   12.01
   6   6  -5  462.11   22.76
  -6  -6   5  288.33   15.98
  -6  -6   6   19.35   12.79
   6   6  -6   23.98   12.41
   6   6  -7   20.25   17.36
  -6  -6   7    9.36   12.98
  -6  -6   8   56.16   18.83
   6   6  -8   51.15   12.25
   6   6  -9   -5.53   19.25
  -6  -6   9   -3.57   21.63
   6   6 -10  137.87   20.26
  -6  -6  10  136.48   23.25
  -6  -6  11   16.99   17.92
  -6  -5   1   94.61   10.62
  -6  -5   1  116.78   15.96
  -6  -5   2   24.65   13.23
  -6  -5   2   22.11    8.76
  -6  -5   3  166.70   11.16
   6   5  -3  231.22   15.16
  -6  -5   3  278.50   15.81
   6   5  -4  116.96   14.53
  -6  -5   4   63.28   10.90
  -6  -5   5  362.04   14.69
   6   5  -5  603.93   22.40
   6   5  -6   59.14   11.63
  -6  -5   6   56.25   11.58
   6   5  -7  170.85   16.42
  -6  -5   7  156.79   17.04
  -6  -5   8   77.27   13.37
   6   5  -8   60.72   12.50
  -6  -5   9   51.55   13.59
   6   5  -9   58.01   17.20
   6   5 -10  115.63   14.61
  -6  -5  10  157.32   23.06
   6   5 -11   12.64   15.39
  -6  -5  11  -19.67   23.62
  -6  -4   1  233.27   11.40
  -6  -4   1  181.67   11.08
  -6  -4   2  385.01   14.53
   6   4  -2  324.75   13.23
  -6  -4   2  487.43   18.90
  -6  -4   3  113.87    9.19
   6   4  -3  139.26   13.52
  -6  -4   4   42.77    8.59
   6   4  -4   50.34    8.24
   6   4  -5   -0.95    8.27
  -6  -4   5    6.67   12.13
  -6  -4   6  110.47   11.55
   6   4  -6  146.43   15.70
   6   4  -7  202.54   12.53
  -6  -4   7  286.60   17.98
  -6  -4   8  338.71   19.01
   6   4  -8  321.78   17.97
  -6  -4   9  177.71   19.59
   6   4  -9  144.76   17.96
   6   4 -10    2.36   16.73
  -6  -4  10   -0.84   13.07
   6   4 -11   48.66   14.06
  -6  -4  11   43.36   15.50
  -6  -4  12    9.90   17.29
   6   4 -12  -29.88   22.76
  -6  -3   1  201.82   12.45
   6   3  -1  214.57   12.57
  -6  -3   1  250.40   13.12
   6   3  -2   -3.29    7.40
  -6  -3   2   -1.03    7.47
  -6  -3   2   -9.39   10.73
  -6  -3   3  138.39   12.14
   6   3  -3  136.84   12.23
  -6  -3   4   29.60    8.64
   6   3  -4   28.88    8.37
  -6  -3   5  308.46   12.70
   6   3  -5  469.66   18.20
   6   3  -6  205.83   11.17
  -6  -3   6  278.62   15.45
   6   3  -7  112.20   11.33
  -6  -3   7  127.92   11.53
   6   3  -8  213.16   16.53
  -6  -3   8  174.06   12.60
   6   3  -9  143.77   15.90
  -6  -3   9  112.12   12.02
  -6  -3  10   46.87   18.37
   6   3 -10   38.15   12.19
   6   3 -11   -3.80   19.74
  -6  -3  11   15.64   14.68
   6   3 -12   58.76   23.36
  -6  -3  12   59.86   17.59
  -6  -2   1   84.28   11.23
  -6  -2   1   91.68   11.53
   6   2  -1   82.06   11.19
  -6  -2   2  943.70   27.31
   6   2  -2  975.76   27.86
  -6  -2   3  467.91   15.78
   6   2  -3  452.02   15.35
   6   2  -4   25.49    8.50
  -6  -2   4   20.18    8.28
  -6  -2   5    1.00    8.27
   6   2  -5   -0.38    8.21
   6   2  -6  212.88   11.09
  -6  -2   6  173.44   10.55
   6   2  -7  545.36   17.75
  -6  -2   7  765.70   24.14
   6   2  -8  282.91   17.75
  -6  -2   8  291.11   17.74
  -6  -2   9   66.12   15.71
   6   2  -9   47.67   10.92
   6   2 -10    2.18   12.45
  -6  -2  10   -7.02   12.62
  -6  -2  11   57.99   21.26
   6   2 -11   49.95   20.89
   6   2 -12  123.93   24.58
  -6  -2  12   79.64   25.29
  -6  -1   1   47.57   11.42
   6   1  -1   40.71    8.23
  -6  -1   1   43.22    8.33
   6   1  -2 1033.23   27.19
  -6  -1   2  995.84   26.29
   6   1  -3   87.19   11.40
  -6  -1   3  114.49   11.13
   6   1  -4  433.71   16.14
  -6  -1   4  387.64   15.46
   6   1  -5   15.75   12.65
  -6  -1   5   29.10    8.37
   6   1  -6   48.37   12.12
  -6  -1   6   28.12    8.44
   6   1  -7  209.92   14.44
  -6  -1   7  233.25   14.31
   6   1  -8   85.79   15.82
  -6  -1   8   98.34   15.59
   6   1  -9  293.04   14.69
  -6  -1   9  372.38   19.23
  -6  -1  10   18.62   12.56
   6   1 -10    3.92   12.78
  -6  -1  11   14.76   21.16
   6   1 -11   27.63   15.30
  -6  -1  12   -9.60   17.41
   6   1 -12    3.27   25.03
  -6   0   1  301.28   11.12
   6   0  -1  386.69   14.60
  -6   0   1  481.45   16.11
   6   0  -2    5.65    7.04
  -6   0   2   12.71    6.98
  -6   0   3    2.08    9.25
   6   0  -3   -0.18    9.61
   6   0  -4  349.48   14.07
  -6   0   4  255.07   10.22
   6   0  -5   58.94   12.23
  -6   0   5   61.88   11.71
   6   0  -6  187.02   13.74
  -6   0   6  174.71   13.44
  -6   0   7    4.59   12.29
   6   0  -7    8.12   12.27
   6   0  -8   -2.25   15.05
  -6   0   8    2.34   14.98
  -6   0   9  197.44   17.39
   6   0  -9  213.71   17.51
   6   0 -10    6.02   13.72
  -6   0  10   -3.35   18.75
  -6   0  11   90.98   22.18
   6   0 -11   62.06   16.62
   6   0 -12   -6.09   27.22
  -6   0  12  -15.77   25.16
  -6   1   0  466.65   18.36
  -6   1   0  547.33   19.19
   6  -1   0  425.12   16.38
   6  -1  -1   39.62    7.32
  -6   1   1   46.23   10.68
   6  -1  -2  353.06   12.81
  -6   1   2  327.23   12.11
   6  -1  -3  429.09   16.45
  -6   1   3  282.27   11.45
   6  -1  -4   -4.86   13.40
  -6   1   4   28.36   11.47
   6  -1  -5  964.82   28.95
  -6   1   5  934.15   27.61
   6  -1  -6   97.60    9.75
  -6   1   6  128.54   13.65
  -6   1   7    9.74    9.08
   6  -1  -7   17.76   12.38
  -6   1   8   14.07   11.15
   6  -1  -8    6.35   15.54
  -6   1   9  124.28   19.47
   6  -1  -9  116.90   19.54
  -6   1  10  217.01   20.91
   6  -1 -10  228.59   22.08
  -6   1  11   42.92   22.39
   6  -1 -11   29.02   24.63
  -6   2   0 1490.78   42.04
   6  -2   0 1043.17   31.26
  -6   2   0 1241.19   35.92
  -6   2   1   17.56    7.84
   6  -2  -1   18.37    7.74
   6  -2  -2   32.29   10.32
  -6   2   2   32.34    9.60
  -6   2   3  232.20   14.11
   6  -2  -3  242.02   15.22
  -6   2   4   19.91   12.18
   6  -2  -4   27.55   12.90
  -6   2   5 1172.26   33.87
   6  -2  -5 1640.25   49.54
   6  -2  -6   23.58   13.24
  -6   2   6   41.67   13.51
   6  -2  -7  261.73   18.13
  -6   2   7  209.05   13.89
   6  -2  -8   62.43   11.66
  -6   2   8   57.82   12.00
  -6   2   9   39.40   19.67
   6  -2  -9   57.51   19.81
   6  -2 -10  380.18   22.05
  -6   2  10  358.18   20.42
  -6   2  11   -2.26   25.69
   6  -2 -11  -16.01   30.22
   6  -3   0  439.11   19.31
  -6   3   0  421.22   16.82
  -6   3   0  488.57   20.37
   6  -3  -1  126.13   13.46
  -6   3   1  142.38   13.35
   6  -3  -2  651.96   24.54
  -6   3   2  584.46   23.06
   6  -3  -3   25.97   14.19
  -6   3   3    3.58   12.64
   6  -3  -4   43.00   13.55
  -6   3   4   59.23   13.25
   6  -3  -5  106.52   14.27
  -6   3   5  100.49   14.18
  -6   3   6    5.64   11.53
   6  -3  -6    5.39   15.70
  -6   3   7  257.78   15.22
   6  -3  -7  336.50   20.03
   6  -3  -8   19.73   18.86
  -6   3   8   25.67   18.77
  -6   3   9   39.05   21.33
   6  -3  -9   -3.42   23.34
   6  -3 -10   36.72   29.19
  -6   3  10   42.91   17.41
   6  -4   0   42.03   11.42
  -6   4   0   43.14   12.33
  -6   4   0   43.58   11.88
  -6   4   1    4.70    8.32
   6  -4  -1    6.89   11.49
   6  -4  -2   68.78   13.12
  -6   4   2   55.86    9.59
  -6   4   3  124.56   14.47
   6  -4  -3  130.28   15.06
  -6   4   4    3.76   14.42
   6  -4  -4   -2.84   14.43
  -6   4   5   15.20   11.37
   6  -4  -5   21.09   17.51
  -6   4   6   73.73   15.98
   6  -4  -6   66.82   17.08
   6  -4  -7    9.57   18.69
  -6   4   7    4.96   17.81
   6  -4  -8   63.34   16.20
  -6   4   8   68.86   21.01
   6  -4  -9   32.16   25.74
  -6   4   9   32.18   22.24
  -6   5   0  234.92   19.22
  -6   5   0  239.31   18.00
   6  -5  -1   31.41   13.93
  -6   5   1   29.67   16.01
  -6   5   2  727.97   34.59
   6  -5  -2  633.23   31.63
   6  -5  -3  184.36   20.70
  -6   5   3  200.72   18.95
  -6   5   4   -5.06   14.99
   6  -5  -4    1.29   18.23
  -6   5   5    3.34   16.00
   6  -5  -5    7.67   20.31
   6  -5  -6    5.72   20.49
  -6   5   6   -4.71   17.33
  -6   5   7  178.35   22.58
   6  -5  -7  221.59   25.72
  -6   5   8   40.43   23.05
   6  -5  -8   29.87   27.05
  -6   6   0    5.03   15.60
  -6   6   0    9.28   19.68
   6  -6  -1   39.27   14.47
  -6   6   1   65.36   19.84
  -6   6   1   73.29   18.36
  -6   6   2  688.79   43.06
   6  -6  -2  603.94   36.86
  -6   6   3  352.27   28.87
   6  -6  -3  405.48   30.26
  -6   6   4  142.38   20.72
   6  -6  -4  164.66   24.19
   6  -6  -5  104.77   24.17
  -6   6   5   86.80   19.46
  -6   6   6   -3.02   20.84
   6  -6  -6   22.77   24.87
  -6   6   7  178.01   27.64
   6  -6  -7  195.79   23.07
  -6   7   0   44.62   23.79
  -6   7   0   43.21   26.20
  -6   7   1   31.52   23.29
  -6   7   1   18.64   24.87
  -6   7   2   41.21   26.02
   6  -7  -2   34.68   20.38
  -6   7   3   18.75   30.30
   6  -7  -3   29.11   19.74
   6  -7  -4   42.22   23.77
  -6   7   4   39.89   25.55
  -6   7   5   16.27   28.18
   6  -7  -5   23.08   28.88
  -6   8   1   -3.65   52.69
  -6   8   1    3.65   41.93
  -6   8   2    5.01   35.14
  -6   8   2   -3.51   48.23
   6  -8  -3   10.34   29.04
  -6   8   3   10.58   50.62
  -5  -8   1   45.13   25.10
  -5  -8   1   52.66   16.31
  -5  -8   2  138.32   21.68
  -5  -8   2  168.77   23.51
  -5  -8   3   12.55   21.76
  -5  -8   3    0.68   18.03
  -5  -8   4  127.23   14.39
  -5  -8   4  166.44   23.21
  -5  -8   5    9.56   21.36
   5   8  -5    0.24   13.39
  -5  -8   5   18.78   13.06
   5   8  -6  250.56   17.84
  -5  -8   6  326.35   25.21
   5   8  -7  278.07   24.51
  -5  -8   7  194.07   17.45
  -5  -8   8    1.92   21.77
   5   8  -8   -3.19   20.01
  -5  -8   9   -0.29   26.17
   5   8  -9   37.45   21.88
  -5  -7   1   74.13   11.75
  -5  -7   1  101.92   18.31
  -5  -7   2    4.67   12.21
  -5  -7   2   -4.60   14.47
  -5  -7   3   17.84   14.57
  -5  -7   3   27.38   17.67
  -5  -7   4   10.37   10.65
   5   7  -4    5.44   10.66
  -5  -7   4    1.48   18.02
   5   7  -5  135.70   17.21
  -5  -7   5  141.45   19.04
   5   7  -6  174.27   18.86
  -5  -7   6  159.99   19.55
  -5  -7   7   10.82   13.00
   5   7  -7   20.14   17.40
  -5  -7   8   19.17   18.81
   5   7  -8    8.49   17.28
   5   7  -9   17.02   18.89
  -5  -7   9  -11.43   22.18
   5   7 -10   33.55   18.99
  -5  -7  10   36.91   23.14
   5   7 -11  100.44   22.48
  -5  -7  11   99.67   27.44
  -5  -6   1   48.32    8.98
  -5  -6   1   48.50   13.97
  -5  -6   2  411.30   19.84
  -5  -6   2  404.97   18.85
  -5  -6   3  -16.71   14.91
   5   6  -3   14.67   12.09
  -5  -6   3    4.49    8.78
  -5  -6   4    1.77   14.79
   5   6  -4    4.36   12.79
  -5  -6   5  251.96   17.56
   5   6  -5  251.49   16.92
   5   6  -6   64.56   15.60
  -5  -6   6   76.87   16.08
  -5  -6   7  465.55   18.83
   5   6  -7  693.28   26.83
  -5  -6   8   29.16   17.49
   5   6  -8   34.19   16.13
   5   6  -9  116.57   17.66
  -5  -6   9  122.18   20.05
   5   6 -10   35.41   17.91
  -5  -6  10   47.15   13.57
  -5  -6  11    7.79   22.61
   5   6 -11   -3.06   13.76
  -5  -6  12  100.55   27.20
   5   6 -12   87.57   23.62
  -5  -5   1    8.69   10.78
  -5  -5   1    6.97   10.57
  -5  -5   2  763.45   25.30
  -5  -5   2  780.92   23.50
   5   5  -2  666.11   22.76
   5   5  -3   93.19   11.60
  -5  -5   3  134.75   12.04
  -5  -5   3  117.09   13.30
   5   5  -4  546.55   19.36
  -5  -5   4  534.83   18.71
  -5  -5   5   12.13   12.89
   5   5  -5   22.93   12.24
   5   5  -6   -2.94   12.26
  -5  -5   6    6.81   12.64
  -5  -5   7  365.71   19.29
   5   5  -7  372.23   19.29
   5   5  -8   17.14   14.53
  -5  -5   8    9.24   10.99
   5   5  -9  441.73   17.80
  -5  -5   9  490.42   18.92
   5   5 -10    7.60   16.48
  -5  -5  10    6.70   13.18
   5   5 -11   -6.84   19.10
  -5  -5  11    0.75   21.68
  -5  -5  12   26.84   23.75
   5   5 -12   32.06   15.74
  -5  -4   1    6.08   10.38
  -5  -4   1    5.82    6.87
   5   4  -2   62.69    7.84
  -5  -4   2   63.99    8.51
  -5  -4   2   62.53    8.20
   5   4  -3  429.90   16.71
  -5  -4   3  460.77   16.64
  -5  -4   4 1095.47   25.40
   5   4  -4 1520.57   36.40
  -5  -4   5   -0.18   12.69
   5   4  -5    1.76   13.25
   5   4  -6    0.00    8.55
  -5  -4   6    2.65    8.70
   5   4  -7   -1.40   11.89
  -5  -4   7   -2.88   12.58
   5   4  -8  154.63   13.53
  -5  -4   8  157.98   14.40
  -5  -4   9  362.51   19.55
   5   4  -9  246.05   13.21
   5   4 -10    8.79   14.24
  -5  -4  10   24.76   15.47
   5   4 -11   32.73   12.12
  -5  -4  11   41.47   13.19
  -5  -4  12   18.53   14.64
   5   4 -12    1.78   13.57
  -5  -3   1  296.16   12.47
   5   3  -1  193.64    8.72
  -5  -3   1  254.17    9.68
  -5  -3   2  507.51   16.57
   5   3  -2  459.89   15.66
   5   3  -3  877.32   23.36
  -5  -3   3  819.44   22.05
  -5  -3   4  184.27   12.52
   5   3  -4  125.05    8.54
   5   3  -5   49.68   10.34
  -5  -3   5   36.63    7.76
  -5  -3   6    1.16   10.21
   5   3  -6    5.20    6.91
   5   3  -7  364.09   16.00
  -5  -3   7  344.50   16.18
   5   3  -8  893.13   26.08
  -5  -3   8  880.03   25.75
  -5  -3   9    4.19   15.24
   5   3  -9    3.12   10.16
   5   3 -10   80.56   15.08
  -5  -3  10   79.26   15.78
   5   3 -11   39.05   16.98
  -5  -3  11   81.19   18.02
  -5  -3  12   60.23   20.70
   5   3 -12   28.85   19.47
  -5  -3  13   96.35   24.61
   5   3 -13   40.05   16.34
  -5  -2   1  106.25    7.83
  -5  -2   1  170.00   11.03
   5   2  -1  150.78   10.62
  -5  -2   2   42.87    9.51
   5   2  -2   25.73    9.55
   5   2  -3  789.68   22.63
  -5  -2   3  826.54   23.54
   5   2  -4  398.11   15.31
  -5  -2   4  377.15   15.30
   5   2  -5  684.60   20.88
  -5  -2   5  672.95   20.66
   5   2  -6  126.01   11.19
  -5  -2   6  146.35   11.34
   5   2  -7   84.64    9.24
  -5  -2   7  110.99   12.88
  -5  -2   8  377.61   14.39
   5   2  -8  529.98   19.40
   5   2  -9   42.57    9.12
  -5  -2   9   69.54   14.33
   5   2 -10  215.30   16.96
  -5  -2  10  188.76   12.73
   5   2 -11   20.13   12.61
  -5  -2  11   25.01   12.92
  -5  -2  12   20.53   14.96
   5   2 -12   56.50   19.98
  -5  -2  13   89.76   24.31
   5   2 -13   47.84   23.45
  -5  -1   1  126.80    8.07
   5   1  -1  148.39    8.63
  -5  -1   2   70.77    7.69
   5   1  -2  119.84   10.73
   5   1  -3  144.62    8.82
  -5  -1   3  207.03   11.86
   5   1  -4  539.13   17.82
  -5  -1   4  387.01   13.38
   5   1  -5   73.15    7.91
  -5  -1   5   83.34    7.86
  -5  -1   6  304.00   11.88
   5   1  -6  334.13   12.22
   5   1  -7  422.16   14.96
  -5  -1   7  405.24   14.92
   5   1  -8    2.66    8.95
  -5  -1   8    9.96   12.58
   5   1  -9   -1.18   14.04
  -5  -1   9   10.81   13.69
  -5  -1  10   -2.41   10.79
   5   1 -10   10.55   15.56
  -5  -1  11  132.94   14.12
   5   1 -11  160.77   19.81
   5   1 -12   57.22   15.53
  -5  -1  12   68.26   15.20
  -5   0   1 1138.00   28.60
   5   0  -1 1176.89   29.80
   5   0  -2  474.18   17.34
  -5   0   2  519.66   17.11
   5   0  -3  269.80   13.09
  -5   0   3  259.91   12.66
  -5   0   4   49.22    9.97
   5   0  -4   48.60   10.24
  -5   0   5  126.58   11.02
   5   0  -5  130.11   11.05
  -5   0   6  993.10   25.99
   5   0  -6  945.96   25.71
  -5   0   7    5.50   12.73
   5   0  -7    6.86    8.75
   5   0  -8   93.92    9.84
  -5   0   8  101.13   13.60
  -5   0   9   37.80   15.52
   5   0  -9   32.15   11.18
  -5   0  10   25.83   15.68
   5   0 -10   12.09   11.87
  -5   0  11  203.99   20.08
   5   0 -11  214.21   21.76
  -5   0  12   11.97   15.38
   5   0 -12   13.35   23.14
   5  -1   0 2241.68   51.99
  -5   1   0 2711.56   61.45
  -5   1   0 2208.44   53.77
  -5   1   1  700.61   21.81
   5  -1  -1  563.78   17.36
   5  -1  -2  370.88   15.06
  -5   1   2  243.04   10.54
   5  -1  -3   19.92   10.35
  -5   1   3   17.84    9.71
  -5   1   4  312.46   14.06
   5  -1  -4  330.41   14.35
  -5   1   5  946.17   24.38
   5  -1  -5 1139.05   30.89
   5  -1  -6  419.46   16.53
  -5   1   6  431.64   16.74
   5  -1  -7  328.86   16.34
  -5   1   7  372.68   17.61
  -5   1   8  234.53   15.39
   5  -1  -8  224.53   15.52
   5  -1  -9   19.01   11.87
  -5   1   9   11.05   11.14
   5  -1 -10   78.09   15.06
  -5   1  10   59.80   13.35
  -5   1  11   42.80   21.47
   5  -1 -11   34.38   25.13
   5  -1 -12    4.34   21.29
  -5   1  12   52.97   24.87
  -5   2   0  333.86   14.92
  -5   2   0  368.45   15.46
   5  -2   0  316.17   14.43
   5  -2  -1  664.85   22.43
  -5   2   1  651.80   21.80
   5  -2  -2 1183.03   34.37
  -5   2   2 1096.50   32.66
   5  -2  -3   41.04    8.96
  -5   2   3   51.68   11.04
   5  -2  -4  359.51   15.94
  -5   2   4  356.74   15.80
  -5   2   5  314.35   15.06
   5  -2  -5  223.99   10.97
  -5   2   6  303.20   16.62
   5  -2  -6  283.19   16.05
   5  -2  -7  687.98   24.72
  -5   2   7  576.95   20.16
  -5   2   8  127.93   16.77
   5  -2  -8  105.43   12.70
  -5   2   9  189.57   17.52
   5  -2  -9  218.09   19.95
  -5   2  10   17.44   18.47
   5  -2 -10   12.98   15.81
   5  -2 -11  -22.68   27.10
  -5   2  11    1.93   21.24
  -5   3   0    5.39    9.46
  -5   3   0    2.19    9.35
   5  -3   0    6.26    9.19
  -5   3   1    4.95    6.49
   5  -3  -1    7.66    9.65
   5  -3  -2  200.28   13.15
  -5   3   2  208.27   12.92
   5  -3  -3   52.36   11.50
  -5   3   3   54.34   11.19
   5  -3  -4  449.11   17.42
  -5   3   4  623.12   22.86
   5  -3  -5   10.88   12.69
  -5   3   5    3.90   13.05
  -5   3   6   20.51   12.86
   5  -3  -6   20.46   12.72
  -5   3   7    4.64   14.94
   5  -3  -7   -0.04   11.16
  -5   3   8   -2.57   14.96
   5  -3  -8   -1.81   11.95
   5  -3  -9  113.14   16.50
  -5   3   9  146.24   19.07
  -5   3  10    5.58   20.60
   5  -3 -10   28.23   27.11
  -5   3  11   73.53   24.14
   5  -3 -11  121.19   33.58
   5  -4   0   35.33    9.86
  -5   4   0   48.79   10.45
  -5   4   0   44.68   10.42
  -5   4   1   14.62   10.46
   5  -4  -1   14.13    9.64
   5  -4  -2   35.41   11.10
  -5   4   2   40.49   10.87
  -5   4   3  367.75   19.14
   5  -4  -3  381.97   20.01
  -5   4   4  292.82   17.41
   5  -4  -4  303.76   18.84
   5  -4  -5  219.51   16.28
  -5   4   5  207.14   15.37
  -5   4   6    3.40   10.24
   5  -4  -6    2.53   15.57
  -5   4   7    7.55   14.75
   5  -4  -7    5.07   16.56
  -5   4   8  208.66   15.23
   5  -4  -8  319.96   24.79
   5  -4  -9   45.85   26.04
  -5   4   9   14.05   14.24
   5  -4 -10   19.18   33.90
  -5   4  10   44.65   16.37
   5  -5   0  792.20   34.24
  -5   5   0  829.15   33.70
  -5   5   0  748.75   32.92
   5  -5  -1   49.69   12.72
  -5   5   1   80.17   17.16
   5  -5  -2  205.60   18.97
  -5   5   2  187.34   15.88
   5  -5  -3  341.96   21.03
  -5   5   3  315.54   19.71
   5  -5  -4  189.13   17.98
  -5   5   4  147.17   14.78
  -5   5   5  540.30   29.25
   5  -5  -5  674.24   33.25
  -5   5   6   16.74   14.76
   5  -5  -6   16.20   16.80
   5  -5  -7   10.82   14.00
  -5   5   7    3.68   12.28
  -5   5   8   60.34   20.79
   5  -5  -8   92.15   25.04
  -5   5   9   32.08   23.17
   5  -5  -9   25.97   31.34
  -5   6   0  559.67   34.17
  -5   6   0  767.87   35.71
  -5   6   1   -3.51   13.09
   5  -6  -1   13.80   15.34
  -5   6   2   -1.61   18.93
   5  -6  -2   -1.90   18.48
  -5   6   3  436.48   30.08
   5  -6  -3  617.25   36.26
   5  -6  -4  127.30   21.38
  -5   6   4  112.38   18.63
   5  -6  -5  603.39   37.66
  -5   6   5  457.33   32.26
   5  -6  -6   -3.38   20.44
  -5   6   6   -5.71   19.39
  -5   6   7   56.13   16.27
   5  -6  -7   67.96   24.05
   5  -6  -8   38.86   29.05
  -5   6   8   21.13   25.96
  -5   7   0    0.46   27.53
  -5   7   0    1.97   26.01
  -5   7   1   37.34   29.30
   5  -7  -1   31.68   19.87
  -5   7   1   44.77   23.23
   5  -7  -2   31.89   17.65
  -5   7   2   43.64   25.74
  -5   7   3   32.10   29.47
   5  -7  -3   45.79   23.94
  -5   7   4   -8.22   29.01
   5  -7  -4    2.22   22.18
  -5   7   5   -7.07   26.57
   5  -7  -5   -4.77   25.06
  -5   7   6   13.35   30.37
   5  -7  -6    7.41   32.25
  -5   8   2   41.76   44.49
  -5   8   2   43.67   37.38
   5  -8  -2   30.97   36.83
   5  -8  -3   35.18   23.20
  -5   8   3   49.06   34.93
   5  -8  -4   -3.08   29.33
  -5   8   4    5.12   39.71
  -4  -9   1  150.18   29.30
  -4  -9   2  447.18   29.27
  -4  -9   2  638.05   37.36
  -4  -9   3   17.71   21.17
  -4  -9   3    4.56   22.56
  -4  -9   4    3.97   20.18
  -4  -9   4   11.29   20.82
  -4  -9   5   66.77   20.52
  -4  -9   5   66.80   21.16
  -4  -9   6  173.77   23.14
   4   9  -6  165.32   22.93
  -4  -9   6  155.20   23.30
  -4  -9   7  333.43   29.21
   4   9  -7  339.19   30.08
   4   9  -8   -7.08   23.73
  -4  -9   8   -0.79   27.66
  -4  -9   9   68.48   30.00
  -4  -8   1  211.33   24.32
  -4  -8   1  214.49   23.85
  -4  -8   2  247.22   20.96
  -4  -8   2  162.67   15.39
  -4  -8   3    3.48   16.00
  -4  -8   3    9.68   18.48
  -4  -8   4  159.39   19.75
  -4  -8   4  179.40   18.25
  -4  -8   5   14.88   15.72
   4   8  -5    4.43   16.05
  -4  -8   5    6.91   17.81
  -4  -8   6  242.50   21.64
   4   8  -6  285.19   21.63
   4   8  -7   70.14   18.29
  -4  -8   7   78.11   19.99
  -4  -8   8   55.05   14.96
   4   8  -8   48.24   14.53
  -4  -8   9  210.78   27.29
   4   8  -9  196.28   22.23
   4   8 -10   -4.40   15.49
  -4  -8  10   14.97   20.69
  -4  -7   1  137.83   15.68
  -4  -7   1  149.50   16.59
  -4  -7   2  239.27   18.22
  -4  -7   2  236.21   16.23
  -4  -7   3   80.46    9.97
  -4  -7   3  138.89   16.64
  -4  -7   4   52.59   13.03
   4   7  -4   49.01   12.97
  -4  -7   4   45.19   15.51
   4   7  -5   -2.07   13.62
  -4  -7   5    3.23   15.05
  -4  -7   6  105.57   16.49
   4   7  -6  109.25   15.55
  -4  -7   7   49.50   16.53
   4   7  -7   51.27   15.47
   4   7  -8  174.15   19.02
  -4  -7   8  182.07   21.51
   4   7  -9   78.62   17.29
  -4  -7   9   93.42   21.05
  -4  -7  10    0.93   22.57
   4   7 -10    6.84   13.03
  -4  -7  11    1.01   17.42
   4   7 -11   15.44   19.08
  -4  -7  12    5.86   28.64
  -4  -6   1   29.84    8.56
  -4  -6   1   53.65   10.66
  -4  -6   2  316.01   16.85
  -4  -6   2  321.66   15.60
   4   6  -3  416.14   18.06
  -4  -6   3  309.18   14.37
  -4  -6   3  467.71   19.62
   4   6  -4 1266.51   39.79
  -4  -6   4 1218.15   37.04
   4   6  -5  317.92   14.35
  -4  -6   5  484.18   20.73
   4   6  -6   25.09    9.19
  -4  -6   6   36.90   13.15
   4   6  -7    0.40   13.54
  -4  -6   7    1.93   13.10
   4   6  -8  145.14   16.02
  -4  -6   8  158.14   17.88
  -4  -6   9  552.30   22.10
   4   6  -9  797.37   30.74
  -4  -6  10  316.96   23.39
   4   6 -10  322.86   20.91
  -4  -6  11   97.56   17.25
   4   6 -11   80.03   20.48
  -4  -6  12   22.44   16.56
   4   6 -12   10.70   14.58
  -4  -5   1  109.84   10.84
  -4  -5   1  120.73   12.03
  -4  -5   2   -0.14    8.99
  -4  -5   2    7.42    9.59
   4   5  -2    5.36    8.79
  -4  -5   3   58.53   10.81
   4   5  -3   25.18    9.27
  -4  -5   4 1189.68   32.24
   4   5  -4  810.63   23.37
   4   5  -5  234.30   14.64
  -4  -5   5  139.28   10.05
  -4  -5   6  161.18   11.14
   4   5  -6  154.83   10.84
   4   5  -7   30.11   12.12
  -4  -5   7   17.05   12.82
   4   5  -8   10.61   11.52
  -4  -5   8   10.50   13.00
  -4  -5   9  236.06   18.34
   4   5  -9  267.14   17.12
   4   5 -10  137.77   15.46
  -4  -5  10  146.12   17.42
  -4  -5  11  124.05   14.84
   4   5 -11  125.00   18.13
  -4  -5  12   65.44   15.96
   4   5 -12   79.30   20.31
  -4  -5  13   29.41   25.56
   4   5 -13   21.05   23.57
  -4  -4   1  433.02   14.75
   4   4  -1  375.95   14.02
  -4  -4   1  433.64   15.25
  -4  -4   2  462.96   14.60
   4   4  -2  370.83   12.55
  -4  -4   2  659.74   18.28
   4   4  -3  308.83   11.45
  -4  -4   3  506.42   16.85
   4   4  -4  578.34   18.45
  -4  -4   4  560.15   18.55
   4   4  -5  104.78   11.70
  -4  -4   5   78.74    8.37
  -4  -4   6 1271.67   33.12
   4   4  -6 1297.32   33.93
  -4  -4   7  133.95    8.95
   4   4  -7  174.95   12.77
   4   4  -8  154.68   13.24
  -4  -4   8  134.60   10.44
  -4  -4   9   31.38   13.08
   4   4  -9   42.02   11.90
   4   4 -10   55.63   14.42
  -4  -4  10   52.69   11.26
   4   4 -11  213.10   18.48
  -4  -4  11  204.53   20.10
  -4  -4  12    3.86   19.48
   4   4 -12   -0.43   13.35
  -4  -4  13    6.95   17.02
   4   4 -13  -18.85   22.26
  -4  -3   1   -7.98    8.75
   4   3  -1   -0.59    8.04
  -4  -3   1    0.76    8.23
   4   3  -2  191.09   11.07
  -4  -3   2  131.35    8.67
   4   3  -3 1217.76   29.35
  -4  -3   3  840.73   21.26
   4   3  -4   31.24   10.85
  -4  -3   4    5.13   10.67
   4   3  -5  628.69   19.15
  -4  -3   5  644.99   19.69
   4   3  -6   62.07   10.39
  -4  -3   6   69.41   10.64
  -4  -3   7  266.42   13.21
   4   3  -7  174.68    9.28
   4   3  -8   51.43   11.87
  -4  -3   8   49.93   12.68
  -4  -3   9   -0.55   12.62
   4   3  -9    0.72   11.78
  -4  -3  10  290.71   17.68
   4   3 -10  187.46   11.90
  -4  -3  11   21.11   15.05
   4   3 -11   -3.57   10.12
  -4  -3  12   30.15   18.49
   4   3 -12   55.30   16.82
   4   3 -13   -6.29   20.80
  -4  -3  13   25.24   22.46
   4   2  -1   -7.71    6.23
  -4  -2   1   -6.61    9.49
  -4  -2   2 4019.61   93.16
   4   2  -2 3875.04   90.05
   4   2  -3  182.54   10.87
  -4  -2   3  139.19   10.55
   4   2  -4  717.28   20.57
  -4  -2   4  511.12   15.39
   4   2  -5  552.90   17.19
  -4  -2   5  534.78   16.88
  -4  -2   6   40.08    7.58
   4   2  -6   49.60    7.45
  -4  -2   7 1485.65   36.99
   4   2  -7 1045.34   26.88
  -4  -2   8   40.03   10.60
   4   2  -8   34.08   10.36
   4   2  -9  503.76   19.28
  -4  -2   9  558.75   20.42
  -4  -2  10   73.06   11.29
   4   2 -10   80.99   10.79
   4   2 -11   -2.01   14.33
  -4  -2  11    5.44   10.70
   4   2 -12  102.01   17.81
  -4  -2  12  134.22   18.88
   4   2 -13   -2.15   15.60
  -4  -2  13    5.04   16.57
   4   1  -1  854.79   23.67
  -4  -1   1 1138.93   31.10
   4   1  -2 1109.15   29.79
  -4  -1   2 1092.97   29.35
  -4  -1   3   10.11    6.43
   4   1  -3   75.33    9.27
  -4  -1   4  973.94   26.55
   4   1  -4  913.34   25.30
   4   1  -5  149.32    9.91
  -4  -1   5  149.91    9.95
   4   1  -6  525.03   18.00
  -4  -1   6  448.80   14.76
  -4  -1   7  348.47   14.91
   4   1  -7  332.89   14.54
   4   1  -8    7.50   10.51
  -4  -1   8    7.23    7.34
  -4  -1   9  747.32   22.44
   4   1  -9  742.64   22.04
   4   1 -10   67.38   11.34
  -4  -1  10   94.67   11.31
  -4  -1  11   17.12   10.87
   4   1 -11    5.89   16.66
   4   1 -12   26.54   14.43
  -4  -1  12    7.29   19.58
  -4  -1  13   54.48   24.26
   4   1 -13   15.50   24.51
  -4   0   1  580.82   16.88
   4   0  -1  744.94   21.58
   4   0  -2   72.41    7.12
  -4   0   2   66.89    6.76
   4   0  -3 1315.09   33.10
  -4   0   3  923.17   24.82
   4   0  -4  502.49   16.52
  -4   0   4  493.92   16.42
  -4   0   5    8.86    5.69
   4   0  -5    5.11    5.64
  -4   0   6  293.24   11.84
   4   0  -6  267.24   11.45
  -4   0   7   44.64    7.85
   4   0  -7   49.44   10.93
   4   0  -8  731.07   23.53
  -4   0   8  747.47   23.51
  -4   0   9   10.93    9.11
   4   0  -9   12.94    9.41
  -4   0  10   -4.41   10.83
   4   0 -10   -7.80   16.37
   4   0 -11   -4.04   19.53
  -4   0  11    4.87   18.02
   4   0 -12   -7.21   16.05
  -4   0  12   11.88   20.80
   4   0 -13   61.61   19.16
  -4   0  13  137.20   25.52
  -4   1   0  204.01   11.11
   4  -1   0  169.78    8.48
  -4   1   0  187.65    8.88
  -4   1   1  796.69   23.07
   4  -1  -1  640.41   18.88
   4  -1  -2 1041.33   27.16
  -4   1   2 1277.96   33.84
   4  -1  -3 2406.61   56.99
  -4   1   3 2318.23   54.81
  -4   1   4  125.24    7.96
   4  -1  -4  153.48   10.10
  -4   1   5   58.45    8.04
   4  -1  -5   69.09   10.56
   4  -1  -6    3.89    7.22
  -4   1   6    0.53   10.38
  -4   1   7  161.58   12.59
   4  -1  -7  119.81    9.40
  -4   1   8  731.81   23.49
   4  -1  -8  564.49   18.69
  -4   1   9  144.55   13.68
   4  -1  -9  127.43   11.41
  -4   1  10  108.64   11.85
   4  -1 -10  157.98   19.45
   4  -1 -11   -3.28   15.04
  -4   1  11    1.50   17.83
  -4   1  12    7.52   20.98
   4  -1 -12   19.14   17.52
  -4   2   0  327.99   12.80
   4  -2   0  468.93   16.42
  -4   2   1  887.39   27.44
   4  -2  -1 1042.67   30.78
   4  -2  -2   41.44    7.30
  -4   2   2   74.66    9.91
  -4   2   3  794.84   23.09
   4  -2  -3  748.95   22.95
  -4   2   4  464.64   16.49
   4  -2  -4  421.03   14.87
  -4   2   5  192.30   13.07
   4  -2  -5  188.85   12.73
  -4   2   6  830.92   26.39
   4  -2  -6  841.66   26.14
  -4   2   7   17.49   12.76
   4  -2  -7   23.89   14.01
  -4   2   8  282.74   15.93
   4  -2  -8  335.48   18.58
  -4   2   9   54.69   15.13
   4  -2  -9   56.53   19.50
   4  -2 -10   32.30   23.22
  -4   2  10   64.59   17.87
   4  -2 -11   74.30   19.74
  -4   2  11  140.16   21.53
  -4   2  12   -4.56   24.00
   4  -2 -12   20.77   22.01
   4  -3   0   -2.80    8.26
  -4   3   0   -6.75    8.30
   4  -3  -1  440.32   17.79
  -4   3   1  520.09   19.67
   4  -3  -2 1120.77   35.03
  -4   3   2  838.17   26.42
  -4   3   3  193.50   11.29
   4  -3  -3  241.31   14.93
  -4   3   4  211.03   11.19
   4  -3  -4  274.40   14.92
  -4   3   5   12.86   10.12
   4  -3  -5   20.03   10.26
   4  -3  -6  752.13   27.46
  -4   3   6  671.36   25.33
  -4   3   7  282.40   13.52
   4  -3  -7  421.98   20.42
   4  -3  -8   26.62   19.34
  -4   3   8   29.14   14.67
  -4   3   9    2.30   14.48
   4  -3  -9    1.38   16.56
   4  -3 -10   -0.75   17.63
  -4   3  10   -3.76   17.40
  -4   3  11  135.17   24.45
   4  -3 -11  110.72   34.53
  -4   4   0  661.41   25.96
   4  -4   0  619.10   24.46
   4  -4  -1  626.80   24.44
  -4   4   1  661.86   25.76
   4  -4  -2   -8.99   11.52
  -4   4   2   -0.21   10.21
  -4   4   3  314.82   16.45
   4  -4  -3  262.63   13.64
  -4   4   4   37.42   10.20
   4  -4  -4   34.58   11.15
  -4   4   5  444.56   20.58
   4  -4  -5  478.87   22.08
   4  -4  -6  468.79   19.85
  -4   4   6  512.03   22.54
   4  -4  -7   38.45   13.03
  -4   4   7   43.54   10.49
  -4   4   8    1.92   10.59
   4  -4  -8    7.06   14.35
  -4   4   9    0.25   17.26
   4  -4  -9   -8.93   25.24
  -4   4  10  193.94   16.72
   4  -4 -10  136.67   23.42
  -4   5   0 1418.59   55.94
  -4   5   0 1195.84   44.42
   4  -5   0 1136.26   43.76
  -4   5   1  271.72   17.83
   4  -5  -1  268.33   17.12
  -4   5   2  663.12   32.47
   4  -5  -2  700.04   29.76
  -4   5   3    8.68   12.58
   4  -5  -3   10.54   14.65
   4  -5  -4   -1.17   13.62
  -4   5   4   -5.86   12.94
   4  -5  -5  323.54   20.27
  -4   5   5  296.22   18.85
   4  -5  -6   38.22   12.50
  -4   5   6   31.02   16.00
  -4   5   7  218.88   20.37
   4  -5  -7  267.28   23.90
  -4   5   8   23.53   18.49
   4  -5  -8   24.28   24.62
  -4   5   9   50.65   15.31
   4  -5  -9   66.97   31.06
  -4   6   0  578.28   40.10
  -4   6   0  414.63   26.30
  -4   6   1   12.60   19.55
   4  -6  -1   15.05   15.42
   4  -6  -2  740.19   37.04
  -4   6   2  605.10   34.73
  -4   6   3    2.32   15.14
   4  -6  -3   -0.37   19.14
  -4   6   4  201.85   25.68
   4  -6  -4  185.86   21.18
   4  -6  -5  181.33   20.28
  -4   6   5  198.86   21.73
   4  -6  -6    1.63   20.35
  -4   6   6   -1.13   21.16
   4  -6  -7  170.49   27.54
  -4   6   7  144.11   26.11
   4  -6  -8   10.99   30.85
  -4   6   8   -8.91   19.46
   4  -7  -1    2.53   25.03
  -4   7   1    2.03   25.35
  -4   7   1    4.66   24.75
   4  -7  -2   35.69   19.09
  -4   7   2   32.01   23.11
   4  -7  -3   93.33   20.36
  -4   7   3   74.86   20.58
  -4   7   4  162.73   26.59
   4  -7  -4  228.40   31.15
   4  -7  -5    8.73   20.45
  -4   7   5    7.60   23.43
   4  -7  -6    6.76   23.35
  -4   7   6   -1.55   26.93
  -4   7   7   25.28   30.16
   4  -7  -7   13.47   29.04
   4  -8  -2   92.75   42.84
  -4   8   2  152.96   44.38
  -4   8   3  577.75   69.25
   4  -8  -3  542.16   54.27
   4  -8  -4   -1.54   29.82
  -4   8   4    8.22   29.51
   4  -8  -5    1.85   26.61
  -4   8   5   18.08   30.49
  -3 -10   3  144.78   26.64
  -3 -10   4  142.60   31.75
  -3 -10   4  103.32   25.87
  -3 -10   5    3.76   31.16
  -3 -10   5   16.16   27.29
  -3 -10   6   10.80   26.40
  -3 -10   6    6.68   27.48
  -3 -10   7  297.79   37.84
  -3  -9   1   17.55   23.57
  -3  -9   1    6.67   24.38
  -3  -9   2  131.51   25.43
  -3  -9   2  130.98   23.27
  -3  -9   3    7.14   22.52
  -3  -9   3    5.08   20.75
  -3  -9   4  819.15   49.82
  -3  -9   4  808.60   45.70
  -3  -9   5   34.68   19.49
  -3  -9   5   27.36   18.48
  -3  -9   6   28.19   18.95
  -3  -9   6    0.30   23.00
   3   9  -6    7.92   19.26
   3   9  -7   48.01   21.52
  -3  -9   7   42.37   26.39
  -3  -9   8   24.25   26.85
   3   9  -8   30.34   20.92
  -3  -9   9  192.62   31.73
   3   9  -9  165.18   25.37
   3   9 -10   10.39   23.27
  -3  -9  10   52.30   31.62
  -3  -8   1    1.07   18.77
  -3  -8   1    8.65   19.31
  -3  -8   2   22.85   15.90
  -3  -8   2   21.74   16.03
  -3  -8   3   73.06   15.14
  -3  -8   3   70.97   15.91
  -3  -8   4  155.47   16.40
  -3  -8   4  157.12   17.22
  -3  -8   5    8.03   13.47
   3   8  -5    2.67   13.56
  -3  -8   5   -1.83   15.55
   3   8  -6   54.78   14.95
  -3  -8   6   34.15   12.66
   3   8  -7   26.58   17.54
  -3  -8   7   22.43   21.56
   3   8  -8   50.76   12.65
  -3  -8   8   75.61   23.17
   3   8  -9   33.73   17.24
  -3  -8   9   24.42   23.34
  -3  -8  10   52.07   26.87
   3   8 -10   18.96   13.77
  -3  -8  11   30.39   30.94
   3   8 -11   35.45   22.90
  -3  -7   1   11.87   15.31
  -3  -7   1   17.42   14.99
  -3  -7   2   34.36    8.61
  -3  -7   2   53.47   13.36
  -3  -7   3  284.64   16.46
  -3  -7   3  288.66   17.30
   3   7  -4  429.10   20.46
  -3  -7   4  426.05   20.58
  -3  -7   4  480.89   22.25
   3   7  -5  333.18   15.99
  -3  -7   5  547.65   23.52
   3   7  -6   21.39   12.70
  -3  -7   6   28.87   14.31
   3   7  -7  104.16   11.89
  -3  -7   7  150.85   18.83
   3   7  -8   30.83   14.48
  -3  -7   8   21.00   18.25
  -3  -7   9   33.23   13.73
   3   7  -9   36.58   14.43
   3   7 -10  182.82   19.24
  -3  -7  10  187.73   23.92
  -3  -7  11    1.28   17.66
   3   7 -11    5.93   20.29
  -3  -7  12   59.27   29.22
   3   7 -12   47.41   17.88
  -3  -6   1    9.14   11.51
  -3  -6   1    6.04   12.14
  -3  -6   2 1054.89   33.45
  -3  -6   2  960.48   32.87
  -3  -6   3   17.99   10.33
   3   6  -3   12.41   10.18
  -3  -6   3   15.52   11.35
   3   6  -4  296.86   15.64
  -3  -6   4  308.36   16.17
   3   6  -5 1432.46   42.85
  -3  -6   5 2241.29   63.42
   3   6  -6  510.14   21.70
  -3  -6   6  431.09   20.50
   3   6  -7 1299.05   41.82
  -3  -6   7 1211.35   39.32
  -3  -6   8   49.68   14.49
   3   6  -8   28.40   12.10
  -3  -6   9    9.07   17.30
   3   6  -9   14.64   13.76
  -3  -6  10  228.20   15.70
   3   6 -10  313.82   19.21
  -3  -6  11  148.84   16.29
   3   6 -11  217.40   20.13
  -3  -6  12  297.41   26.63
   3   6 -12  307.01   25.17
   3   6 -13   10.70   25.50
  -3  -6  13   -1.83   19.26
  -3  -5   1  847.68   27.49
  -3  -5   1  565.80   18.13
  -3  -5   2  407.06   14.52
   3   5  -2  572.10   20.00
  -3  -5   2  404.85   14.73
   3   5  -3   52.67    6.74
  -3  -5   3   86.17   11.54
  -3  -5   4    0.51    7.41
   3   5  -4    1.68    6.68
   3   5  -5  112.53   11.60
  -3  -5   5   95.16   11.54
   3   5  -6  521.92   19.64
  -3  -5   6  477.02   19.00
  -3  -5   7  603.79   22.21
   3   5  -7  659.56   23.69
  -3  -5   8   22.09   13.27
   3   5  -8    6.57    8.09
  -3  -5   9    8.48    9.42
   3   5  -9   19.23   11.31
  -3  -5  10    1.30   15.92
   3   5 -10   -2.69   14.01
  -3  -5  11   59.08   14.09
   3   5 -11   59.36   12.72
   3   5 -12  157.93   21.74
  -3  -5  12  157.14   21.94
   3   5 -13    8.57   16.65
  -3  -5  13    2.55   17.74
   3   4  -1  949.69   27.89
  -3  -4   1  672.71   17.47
  -3  -4   1 1077.47   31.22
  -3  -4   2    6.47    5.72
   3   4  -2    1.21    4.70
   3   4  -3  312.66   12.25
  -3  -4   3  355.50   13.99
   3   4  -4    2.77    5.50
  -3  -4   4   -1.45    8.14
   3   4  -5   87.54   11.06
  -3  -4   5   80.23   11.19
  -3  -4   6  393.09   16.22
   3   4  -6  410.74   16.35
  -3  -4   7  121.89   11.47
   3   4  -7  103.04   10.60
  -3  -4   8  453.59   17.47
   3   4  -8  468.70   17.99
  -3  -4   9    1.50   13.00
   3   4  -9    8.90    8.12
  -3  -4  10    7.85   15.47
   3   4 -10    7.30    9.89
  -3  -4  11   24.86   15.60
   3   4 -11    2.25   10.18
   3   4 -12    5.41   11.94
  -3  -4  12    7.39   12.87
   3   4 -13   42.49   14.12
  -3  -4  13   46.95   15.58
   3   3  -1  271.97   11.52
  -3  -3   1  323.88   12.74
  -3  -3   1  200.99    9.05
  -3  -3   2 1281.21   31.34
   3   3  -2  877.54   23.20
   3   3  -3  266.35   12.22
  -3  -3   3  278.22   12.86
   3   3  -4  422.29   13.71
  -3  -3   4  543.24   17.60
   3   3  -5   84.02    7.23
  -3  -3   5   94.51    7.32
   3   3  -6  205.75   12.49
  -3  -3   6  224.21   12.65
  -3  -3   7  189.27    9.86
   3   3  -7  173.03    9.20
  -3  -3   8  268.66   11.46
   3   3  -8  361.58   14.52
  -3  -3   9  205.43   11.51
   3   3  -9  250.70   14.43
  -3  -3  10   39.69   13.12
   3   3 -10   48.10   11.98
  -3  -3  11   20.90   15.26
   3   3 -11   16.15    9.75
   3   3 -12   36.69   16.53
  -3  -3  12   36.24   18.42
   3   3 -13    5.38   13.60
  -3  -3  13   26.15   21.09
  -3  -2   1   41.05    6.31
   3   2  -1   61.33    8.22
  -3  -2   2  765.39   21.97
   3   2  -2  738.81   21.22
   3   2  -3  134.20    8.50
  -3  -2   3  168.58   11.42
   3   2  -4 7879.18  179.90
  -3  -2   4 7497.28  169.12
  -3  -2   5 1005.63   26.39
   3   2  -5 1019.16   26.63
   3   2  -6   44.83    8.14
  -3  -2   6   34.54    6.08
  -3  -2   7  119.96   11.29
   3   2  -7  122.32   10.92
  -3  -2   8   13.22   10.55
   3   2  -8   25.51    9.83
  -3  -2   9 1036.40   27.39
   3   2  -9 1137.69   31.04
  -3  -2  10  192.50   11.40
   3   2 -10  233.96   14.37
   3   2 -11   83.66   14.77
  -3  -2  11  105.41   15.88
   3   2 -12  -12.46   16.94
  -3  -2  12   11.22   12.68
  -3  -2  13   15.30   14.77
   3   2 -13   -8.23   13.97
   3   1  -1  164.22    8.89
  -3  -1   1  153.46    8.68
   3   1  -2  129.84   10.14
  -3  -1   2  116.43   10.17
   3   1  -3  559.87   18.10
  -3  -1   3  684.79   21.91
  -3  -1   4 1656.29   44.05
   3   1  -4 1880.37   49.09
   3   1  -5  689.89   21.18
  -3  -1   5  501.60   16.03
  -3  -1   6   36.42    8.43
   3   1  -6   38.05    8.43
  -3  -1   7   48.42    7.75
   3   1  -7   58.78   10.58
  -3  -1   8  316.43   12.36
   3   1  -8  387.00   15.47
  -3  -1   9  330.41   16.45
   3   1  -9  296.24   15.77
   3   1 -10   56.83   12.87
  -3  -1  10   60.62   13.29
   3   1 -11   84.00   11.26
  -3  -1  11  123.58   16.36
   3   1 -12   18.67   12.67
  -3  -1  12   25.72   18.52
   3   1 -13   29.59   16.80
  -3  -1  13    9.75   23.17
  -3   0   1  137.96    7.73
   3   0  -1  220.93   11.10
   3   0  -2   68.83    6.45
  -3   0   2   81.82    7.92
   3   0  -3 1547.52   41.75
  -3   0   3 1539.32   41.42
  -3   0   4  123.75   10.28
   3   0  -4  117.32    9.99
  -3   0   5  441.08   14.46
   3   0  -5  560.40   18.18
  -3   0   6   85.44    7.16
   3   0  -6   80.39    7.13
  -3   0   7  272.53   13.76
   3   0  -7  280.04   14.09
  -3   0   8  452.76   16.84
   3   0  -8  442.47   17.08
  -3   0   9   47.29   13.01
   3   0  -9   34.91    9.75
   3   0 -10  137.93   12.76
  -3   0  10  187.14   12.47
   3   0 -11    4.99   13.26
  -3   0  11    2.04   12.36
   3   0 -12    3.06   15.46
  -3   0  12   10.64   14.54
   3   0 -13   19.38   25.45
  -3   0  13   10.80   24.29
   3  -1   0 1176.14   31.17
  -3   1   0 1516.52   42.07
   3  -1  -1   59.83    8.29
  -3   1   1   61.11    7.75
   3  -1  -2  551.45   19.06
  -3   1   2  562.25   19.35
   3  -1  -3  613.84   20.16
  -3   1   3  430.34   15.15
   3  -1  -4   37.52    8.88
  -3   1   4   31.15    6.66
  -3   1   5 1164.83   29.64
   3  -1  -5 1184.79   29.81
   3  -1  -6   25.11   11.00
  -3   1   6   19.88   10.30
  -3   1   7  533.22   17.87
   3  -1  -7  547.78   19.16
  -3   1   8   52.30   13.00
   3  -1  -8   43.32   10.58
   3  -1  -9   26.47   10.36
  -3   1   9   28.83    8.75
   3  -1 -10  179.70   19.19
  -3   1  10  195.72   12.63
   3  -1 -11    5.40   20.77
  -3   1  11    0.42   17.73
  -3   1  12  178.63   22.25
   3  -1 -12  107.75   17.65
  -3   2   0  579.07   21.15
   3  -2   0  625.93   20.92
  -3   2   1 1324.66   38.99
   3  -2  -1 1375.85   40.14
   3  -2  -2 2924.82   79.05
  -3   2   2 3124.42   79.89
  -3   2   3   71.78   10.11
   3  -2  -3   19.77    6.92
  -3   2   4  147.94   10.75
   3  -2  -4  147.45   10.56
  -3   2   5  319.98   13.78
   3  -2  -5  380.60   15.14
  -3   2   6  510.31   16.86
   3  -2  -6  553.15   18.22
   3  -2  -7  717.55   23.95
  -3   2   7  609.14   20.39
   3  -2  -8   11.16   15.56
  -3   2   8   12.01   11.92
   3  -2  -9   46.45   19.55
  -3   2   9   52.56   14.85
   3  -2 -10   -2.24   21.01
  -3   2  10    8.37   15.88
   3  -2 -11   34.65   26.15
  -3   2  11   45.06   14.51
   3  -2 -12   35.28   30.06
  -3   2  12   44.46   23.73
   3  -3   0  426.68   17.73
  -3   3   0  505.92   21.72
  -3   3   1 2394.21   69.55
   3  -3  -1 2078.95   61.17
  -3   3   2  437.46   18.90
   3  -3  -2  414.45   18.33
  -3   3   3   15.08    8.23
   3  -3  -3   10.83    8.37
  -3   3   4  428.34   16.29
   3  -3  -4  606.12   21.86
  -3   3   5  480.35   19.24
   3  -3  -5  564.82   21.59
  -3   3   6  464.39   18.59
   3  -3  -6  568.61   22.19
   3  -3  -7   23.02   16.50
  -3   3   7   15.68   12.11
   3  -3  -8  258.46   20.08
  -3   3   8  266.36   15.87
   3  -3  -9   88.47   15.55
  -3   3   9  124.68   11.95
   3  -3 -10   72.53   17.36
  -3   3  10   79.27   17.82
  -3   3  11   10.51   20.23
   3  -3 -11  -17.48   30.91
   3  -4   0  175.01   13.91
  -3   4   0  171.67   13.10
   3  -4  -1 1991.59   60.45
  -3   4   1 2002.43   68.94
  -3   4   2  254.13   15.95
   3  -4  -2  254.27   15.26
  -3   4   3  437.60   19.99
   3  -4  -3  473.31   21.32
   3  -4  -4  122.05    9.82
  -3   4   4  139.60   12.28
  -3   4   5  179.83   13.25
   3  -4  -5  224.00   15.22
   3  -4  -6  816.08   30.48
  -3   4   6  523.35   20.32
   3  -4  -7    4.75   12.48
  -3   4   7    8.70   12.75
   3  -4  -8  204.98   24.44
  -3   4   8  280.27   18.96
   3  -4  -9    3.36   18.96
  -3   4   9   34.01   17.79
   3  -4 -10    7.74   30.52
  -3   4  10    1.32   20.52
   3  -5   0    9.05   13.71
  -3   5   0    9.54   14.08
  -3   5   1   75.74   15.93
   3  -5  -1   69.99   14.63
   3  -5  -2  161.39   17.16
  -3   5   2  126.61   14.50
   3  -5  -3  661.99   28.89
  -3   5   3  599.92   27.09
   3  -5  -4  717.07   31.10
  -3   5   4  656.66   29.08
   3  -5  -5  213.93   17.97
  -3   5   5  196.96   17.11
   3  -5  -6   34.94   14.52
  -3   5   6   29.60   12.13
  -3   5   7  -14.48   16.95
   3  -5  -7   11.57   21.94
  -3   5   8   79.14   14.66
   3  -5  -8   40.52   19.91
  -3   5   9  112.32   23.15
   3  -5  -9   41.34   32.81
   3  -6  -1  103.40   17.31
  -3   6   1  128.00   18.74
  -3   6   2    9.57   14.57
   3  -6  -2   11.79   15.45
  -3   6   3    4.35   17.99
   3  -6  -3   -3.05   13.92
  -3   6   4  384.65   24.75
   3  -6  -4  428.49   26.00
  -3   6   5   51.72   13.75
   3  -6  -5   74.51   19.20
   3  -6  -6   63.21   15.68
  -3   6   6   89.24   20.96
  -3   6   7   -7.35   15.28
   3  -6  -7   -4.15   26.74
  -3   6   8   26.14   24.72
   3  -6  -8   20.77   32.35
  -3   7   2   71.19   17.15
   3  -7  -2   95.64   20.92
   3  -7  -3  431.09   34.00
  -3   7   3  383.50   33.33
  -3   7   4   12.74   17.43
   3  -7  -4   17.17   21.44
  -3   7   5   35.26   22.13
   3  -7  -5   48.92   21.92
  -3   7   6  167.86   28.33
   3  -7  -6  146.33   29.39
  -3   7   7    1.90   29.74
   3  -7  -7   -1.83   34.60
   3  -8  -2   65.25   28.95
  -3   8   2   79.51   32.16
   3  -8  -2   51.59   27.73
  -3   8   3  376.29   41.86
   3  -8  -3  393.97   40.97
  -3   8   4   22.09   21.49
   3  -8  -4   16.50   28.10
  -3   8   5  331.03   40.25
   3  -8  -5  401.24   44.75
   3  -9  -3   12.07   36.33
   3  -9  -3   -1.98   29.18
  -3   9   4   60.11   37.16
   3  -9  -4   54.51   30.47
  -2 -10   1   19.49   32.06
  -2 -10   1   50.01   37.74
  -2 -10   2  -13.63   28.14
  -2 -10   2   -2.46   29.74
  -2 -10   3  160.01   26.70
  -2 -10   3  213.91   38.32
  -2 -10   4  177.83   33.88
  -2 -10   4  193.08   37.03
  -2 -10   5  658.90   69.23
  -2 -10   5  728.24   74.73
  -2 -10   6   71.33   31.42
  -2 -10   6   83.23   31.66
  -2 -10   7    9.78   27.04
  -2 -10   7   -1.70   27.59
   2  10  -7   17.58   27.13
  -2 -10   8   35.50   27.83
   2  10  -8   50.91   29.50
  -2  -9   1  176.46   21.74
  -2  -9   1  152.78   24.46
  -2  -9   2   -4.78   25.84
  -2  -9   2   -5.02   17.83
  -2  -9   3    6.34   20.20
  -2  -9   3   -1.13   17.96
  -2  -9   4    3.91   20.01
  -2  -9   4   11.38   20.21
  -2  -9   5    3.97   18.94
  -2  -9   5    8.50   27.34
   2   9  -6  208.28   24.47
  -2  -9   6  157.27   25.77
  -2  -9   6  213.11   24.90
  -2  -9   7   33.58   23.32
   2   9  -7   36.24   19.08
  -2  -9   8   22.92   25.90
   2   9  -8   29.26   21.92
  -2  -9   9    2.10   25.32
   2   9  -9   -3.18   21.07
   2   9 -10    2.44   23.28
  -2  -9  10   12.67   28.76
  -2  -8   1  523.95   29.16
  -2  -8   1  494.41   24.93
  -2  -8   2   19.07   16.78
  -2  -8   2   24.75   18.71
  -2  -8   3   10.12   15.22
  -2  -8   3    1.42   15.56
  -2  -8   4   22.83   17.17
  -2  -8   4   21.08   15.16
  -2  -8   5  543.45   33.40
   2   8  -5  426.53   26.10
   2   8  -6  322.25   22.67
  -2  -8   6  313.45   25.13
   2   8  -7   73.39   16.31
  -2  -8   7   62.38   19.79
  -2  -8   8   73.21   21.77
   2   8  -8   75.13   18.54
  -2  -8   9   18.55   21.75
   2   8  -9  -18.22   16.93
  -2  -8  10   83.45   26.66
   2   8 -10  103.63   20.70
  -2  -8  11   14.07   17.95
   2   8 -11   10.57   20.80
  -2  -7   1   21.20   13.47
  -2  -7   1   24.27   13.83
  -2  -7   2 1966.86   67.88
  -2  -7   2 1706.87   54.75
  -2  -7   3  341.52   19.24
  -2  -7   3  319.81   18.65
   2   7  -4  121.68   13.04
  -2  -7   4  148.74   15.63
   2   7  -5  277.06   17.17
  -2  -7   5  281.35   19.53
   2   7  -6   48.75   13.14
  -2  -7   6   49.90   15.91
   2   7  -7 1036.64   41.32
  -2  -7   7 1014.79   39.52
  -2  -7   8  227.36   21.14
   2   7  -8  219.97   17.98
  -2  -7   9  141.53   19.45
   2   7  -9  135.81   16.00
  -2  -7  10   16.65   20.98
   2   7 -10   11.03   17.29
   2   7 -11  -20.05   21.65
  -2  -7  11    1.38   23.79
   2   7 -12  175.12   27.24
  -2  -7  12  158.64   27.80
  -2  -6   1    9.96   11.38
  -2  -6   1   13.72   11.23
  -2  -6   2 2835.74   80.09
  -2  -6   2 2992.16   90.29
   2   6  -3  719.58   26.50
  -2  -6   3  806.26   29.26
  -2  -6   3  839.36   28.87
  -2  -6   4  694.40   25.96
   2   6  -4  666.91   24.76
   2   6  -5   14.85   10.38
  -2  -6   5   18.61   11.63
   2   6  -6   29.32   10.77
  -2  -6   6   23.38   12.17
  -2  -6   7 1656.73   51.93
   2   6  -7 1639.71   53.98
  -2  -6   8   81.10   15.17
   2   6  -8   56.90    8.89
  -2  -6   9  428.18   23.27
   2   6  -9  409.04   21.75
  -2  -6  10  121.15   17.93
   2   6 -10  129.05   16.60
   2   6 -11    0.24   18.99
  -2  -6  11    9.42   19.73
   2   6 -12  216.00   24.86
  -2  -6  12  202.14   24.77
   2   6 -13   -3.44   26.66
  -2  -6  13   18.39   26.16
  -2  -5   1  130.54   11.44
  -2  -5   1   84.38    7.97
  -2  -5   2  193.11   12.39
   2   5  -2  100.76    7.71
  -2  -5   2  165.53   10.97
   2   5  -3  107.52    9.97
  -2  -5   3  134.18   10.58
   2   5  -4   37.88   10.47
  -2  -5   4   21.20    7.84
   2   5  -5   86.03   11.38
  -2  -5   5   83.71   11.68
  -2  -5   6   -0.12   10.88
   2   5  -6    6.22    9.70
  -2  -5   7  100.31   12.22
   2   5  -7   99.15   10.53
  -2  -5   8   15.50   13.33
   2   5  -8    5.37    8.07
  -2  -5   9   14.29   13.17
   2   5  -9    6.86    8.41
  -2  -5  10   27.12   16.01
   2   5 -10   18.95   14.81
   2   5 -11   20.47   15.21
  -2  -5  11    0.41   11.37
   2   5 -12   -4.51   18.52
  -2  -5  12   -6.22   13.42
   2   5 -13   12.66   22.90
  -2  -5  13   -3.47   23.74
   2   4  -1   38.14    7.61
  -2  -4   1   78.53    9.44
  -2  -4   1   40.41    7.74
  -2  -4   2   94.78   10.12
   2   4  -2   39.06    5.75
   2   4  -3 2687.03   69.47
  -2  -4   3 2377.14   61.83
   2   4  -4   28.08    6.57
  -2  -4   4   24.94    6.55
  -2  -4   5 1273.20   37.83
   2   4  -5 1304.66   37.12
  -2  -4   6    1.27   10.42
   2   4  -6    2.42    6.56
  -2  -4   7    7.32   10.40
   2   4  -7    3.67    6.58
  -2  -4   8  442.51   17.85
   2   4  -8  391.72   16.63
  -2  -4   9  100.99   10.10
   2   4  -9  140.46   13.44
   2   4 -10  675.66   24.87
  -2  -4  10  660.50   24.19
   2   4 -11    0.06   14.65
  -2  -4  11    6.66   11.15
   2   4 -12    0.06   12.20
  -2  -4  12   -6.87   13.24
   2   4 -13   12.46   20.07
  -2  -4  13   -4.89   15.35
  -2  -3   1   82.13    8.95
   2   3  -1   73.00    7.85
   2   3  -2    2.67    7.67
  -2  -3   2    1.84    8.92
  -2  -3   3  438.59   16.96
   2   3  -3  503.61   17.68
  -2  -3   4 2153.27   55.42
   2   3  -4 2463.06   60.27
  -2  -3   5 2944.21   73.09
   2   3  -5 2256.83   56.67
  -2  -3   6   15.01    5.91
   2   3  -6   10.89    7.78
  -2  -3   7  101.31   11.62
   2   3  -7   64.92    7.39
  -2  -3   8   10.77   10.55
   2   3  -8    3.00    9.48
  -2  -3   9   85.15    9.96
   2   3  -9   95.87   12.42
   2   3 -10  547.79   18.80
  -2  -3  10  868.87   26.72
   2   3 -11   11.77   14.25
  -2  -3  11    0.75   10.93
   2   3 -12   61.37   17.26
  -2  -3  12   94.68   13.98
   2   3 -13   10.82   19.50
  -2  -3  13   21.65   21.14
  -2  -2   1  352.35   13.49
   2   2  -1  517.86   18.16
  -2  -2   2 1744.60   47.67
   2   2  -2 1737.29   46.70
  -2  -2   3    1.74    5.04
   2   2  -3    3.42    5.12
  -2  -2   4  569.55   19.61
   2   2  -4  431.83   15.09
   2   2  -5 1857.13   47.68
  -2  -2   5 1927.63   48.69
  -2  -2   6 1144.31   28.88
   2   2  -6 1437.72   35.94
  -2  -2   7  749.38   20.66
   2   2  -7  637.08   17.99
  -2  -2   8    6.98    7.24
   2   2  -8    6.51    9.38
   2   2  -9   48.92    9.02
  -2  -2   9   94.12   13.76
   2   2 -10   11.48   11.82
  -2  -2  10    9.72    9.44
   2   2 -11   49.41   10.55
  -2  -2  11  133.22   16.54
   2   2 -12   92.01   17.84
  -2  -2  12  158.10   14.42
   2   2 -13    0.66   14.09
  -2  -2  13  -17.36   21.53
   2   1  -1  834.11   27.91
  -2  -1   1  871.36   29.02
  -2  -1   2  185.16   10.38
   2   1  -2  268.90   13.64
  -2  -1   3 1611.78   46.58
   2   1  -3 1771.93   50.28
  -2  -1   4  350.25   13.39
   2   1  -4  471.70   17.25
   2   1  -5    5.11    6.01
  -2  -1   5    9.71    6.06
  -2  -1   6  329.47   12.17
   2   1  -6  400.34   14.78
   2   1  -7  338.12   12.66
  -2  -1   7  540.97   18.44
  -2  -1   8   44.49   10.83
   2   1  -8   26.20   10.29
   2   1  -9    2.99   12.23
  -2  -1   9   10.75    9.00
   2   1 -10   29.58   12.22
  -2  -1  10   52.55   12.96
   2   1 -11   58.78   15.34
  -2  -1  11   68.87   11.61
   2   1 -12   14.53   12.62
  -2  -1  12   21.50   18.52
   2   1 -13   12.46   16.83
  -2  -1  13   28.97   17.19
  -2   0   1  849.11   28.93
   2   0  -1  778.79   28.11
  -2   0   2 3363.78   94.27
   2   0  -2 3355.45   94.63
  -2   0   3  643.37   21.80
   2   0  -3  666.61   22.27
   2   0  -4  769.85   23.25
  -2   0   4  923.62   27.64
  -2   0   5  649.52   20.66
   2   0  -5  653.62   20.84
  -2   0   6    4.51    8.64
   2   0  -6    4.80    6.40
  -2   0   7  873.75   23.13
   2   0  -7  780.50   21.60
   2   0  -8  146.71    9.55
  -2   0   8  225.47   12.98
   2   0  -9  145.75   11.01
  -2   0   9  259.95   12.22
   2   0 -10   11.47   11.36
  -2   0  10   10.44   15.44
   2   0 -11    4.34   17.34
  -2   0  11   -0.44   10.77
   2   0 -12   79.88   21.93
  -2   0  12  107.62   21.51
   2   0 -13   -5.93   24.63
  -2   0  13   -3.38   24.28
  -2   1   0  265.30   13.97
   2  -1   0  258.87   13.77
   2  -1  -1   13.04    8.51
  -2   1   1    9.99    6.01
   2  -1  -2 3827.66  104.50
  -2   1   2 3048.71   82.81
  -2   1   3 1790.19   49.83
   2  -1  -3 1868.79   51.46
  -2   1   4 1696.12   44.71
   2  -1  -4 1446.86   37.89
   2  -1  -5   12.32    7.34
  -2   1   5   14.72    6.45
  -2   1   6   15.04    8.06
   2  -1  -6   13.03    9.32
   2  -1  -7  937.11   26.54
  -2   1   7 1153.60   28.68
   2  -1  -8   96.46    9.50
  -2   1   8  198.23   12.41
   2  -1  -9  180.92   12.34
  -2   1   9  323.32   12.93
   2  -1 -10  219.76   19.20
  -2   1  10  283.26   17.73
   2  -1 -11    1.45   19.64
  -2   1  11    3.34   17.35
   2  -1 -12  104.58   23.68
  -2   1  12   88.95   15.65
   2  -2   0  376.65   18.29
  -2   2   0  412.20   19.99
  -2   2   1  466.57   20.19
   2  -2  -1  450.16   19.36
   2  -2  -2 1526.46   47.50
  -2   2   2 1522.56   46.87
  -2   2   3  132.11   10.83
   2  -2  -3  146.28   11.75
  -2   2   4 1258.57   35.31
   2  -2  -4 1422.23   37.65
   2  -2  -5  500.28   18.78
  -2   2   5  405.09   15.45
   2  -2  -6    3.72    8.97
  -2   2   6    4.33    7.07
   2  -2  -7  221.71   15.81
  -2   2   7  246.45   10.78
   2  -2  -8   85.45   16.03
  -2   2   8   88.45   12.91
   2  -2  -9  113.95   14.32
  -2   2   9  216.18   16.81
   2  -2 -10   30.87   20.29
  -2   2  10   51.25   14.97
   2  -2 -11   -2.67   24.09
  -2   2  11  -31.80   20.03
  -2   2  12  -26.76   23.21
   2  -2 -12   17.93   19.13
   2  -3   0  816.49   33.21
  -2   3   0  832.88   33.60
  -2   3   1  952.63   36.83
   2  -3  -1  762.20   30.31
  -2   3   2   72.02   10.10
   2  -3  -2   91.64   10.44
  -2   3   3  798.95   28.25
   2  -3  -3  800.87   25.86
   2  -3  -4  451.91   18.72
  -2   3   4  343.40   15.30
   2  -3  -5   61.82   10.31
  -2   3   5   58.59   10.72
   2  -3  -6   -0.29   13.84
  -2   3   6    0.59    7.08
  -2   3   7   10.32    8.40
   2  -3  -7    6.94   16.86
   2  -3  -8  154.93   18.62
  -2   3   8  175.80   11.38
   2  -3  -9   74.62   20.56
  -2   3   9   81.31   15.34
  -2   3  10   44.14   17.50
   2  -3 -10   30.43   23.21
   2  -3 -11   22.49   27.64
  -2   3  11   19.68   19.81
  -2   4   0 1544.90   64.44
   2  -4   0 1004.28   43.41
   2  -4  -1  164.75   14.02
  -2   4   1  148.94   13.89
  -2   4   2  129.07   12.43
   2  -4  -2  147.38   13.53
   2  -4  -3 1124.25   35.20
  -2   4   3 1079.78   37.96
   2  -4  -4  106.60   15.01
  -2   4   4   87.45   12.21
   2  -4  -5  836.26   30.18
  -2   4   5  823.79   29.38
   2  -4  -6   69.23   18.46
  -2   4   6   88.36   13.93
   2  -4  -7    6.45   18.11
  -2   4   7   16.40   12.86
   2  -4  -8   81.46   16.44
  -2   4   8  180.18   17.41
   2  -4  -9   -5.95   24.97
  -2   4   9   -4.14   17.91
  -2   4  10  153.67   16.47
   2  -4 -10  170.72   29.83
   2  -5  -1  126.60   17.37
  -2   5   1  162.63   16.94
  -2   5   2  540.44   25.52
   2  -5  -2  647.41   28.70
  -2   5   3    5.47   11.24
   2  -5  -3    7.38   12.83
   2  -5  -4   13.80   14.14
  -2   5   4   11.33   11.33
  -2   5   5  562.62   25.37
   2  -5  -5  509.90   26.70
  -2   5   6  267.91   18.38
   2  -5  -6  144.83   15.48
  -2   5   7  483.69   22.01
   2  -5  -7  292.20   27.07
  -2   5   8   12.64   19.50
   2  -5  -8   12.84   27.41
  -2   5   9  -28.43   22.49
   2  -5  -9   22.19   30.34
  -2   6   1 1127.93   55.84
   2  -6  -1 1160.42   53.24
   2  -6  -2  213.35   19.15
  -2   6   2  178.94   15.10
   2  -6  -3   67.91   16.19
  -2   6   3   51.03   13.50
  -2   6   4  100.95   14.97
   2  -6  -4  120.99   19.23
  -2   6   5    8.53   16.95
   2  -6  -5    2.54   16.38
  -2   6   6  150.62   15.23
   2  -6  -6  129.52   25.89
  -2   6   7   96.31   22.11
   2  -6  -7   53.22   29.25
   2  -6  -8   10.38   33.25
  -2   6   8    7.51   24.14
   2  -7  -1  734.08   47.34
   2  -7  -1  700.02   47.59
   2  -7  -2   14.72   17.32
  -2   7   2   13.17   13.42
  -2   7   3   49.62   14.33
   2  -7  -3   49.60   18.70
   2  -7  -4   -7.05   25.45
  -2   7   4   -2.04   18.00
   2  -7  -5  100.84   27.75
  -2   7   5   89.20   20.42
   2  -7  -6   93.28   33.28
  -2   7   6   89.06   24.43
   2  -7  -7  -23.62   38.46
  -2   7   7    2.32   27.88
   2  -8  -2  228.66   27.68
  -2   8   2  280.74   30.30
   2  -8  -2  231.92   31.28
  -2   8   3  135.05   24.32
   2  -8  -3   90.27   22.20
   2  -8  -4  147.63   25.89
  -2   8   4  142.38   21.84
   2  -8  -5   60.77   29.82
  -2   8   5   56.01   21.74
  -2   8   6   22.74   26.58
   2  -8  -6   37.01   36.30
   2  -9  -2   66.35   37.25
   2  -9  -2   48.75   36.17
   2  -9  -3    1.36   20.91
   2  -9  -3   17.48   30.96
  -2   9   4  250.43   40.13
   2  -9  -4  247.64   39.33
   2  -9  -4  172.21   34.71
  -1 -10   1    4.72   23.72
  -1 -10   1   -0.96   36.81
  -1 -10   2  364.97   54.63
  -1 -10   2  176.78   42.48
  -1 -10   3   39.41   32.89
  -1 -10   3   25.03   40.60
  -1 -10   4   50.47   45.29
  -1 -10   4   56.96   35.46
  -1 -10   5  198.71   46.50
  -1 -10   5  279.79   55.87
  -1 -10   6    8.86   33.63
  -1 -10   6    1.77   36.25
  -1 -10   7  348.66   58.87
  -1 -10   7  144.43   36.32
   1  10  -8    5.01   36.19
  -1 -10   8    9.20   32.78
  -1  -9   1  191.38   28.52
  -1  -9   1  257.20   27.55
  -1  -9   2   41.15   23.16
  -1  -9   2   28.59   24.05
  -1  -9   3  311.52   34.92
  -1  -9   3  289.98   31.94
  -1  -9   4  134.96   26.32
  -1  -9   4  156.60   25.86
  -1  -9   5   40.47   26.16
  -1  -9   5   58.99   25.20
  -1  -9   6    3.68   24.86
   1   9  -6    0.26   23.50
  -1  -9   6   -2.65   23.36
   1   9  -7    4.40   24.07
  -1  -9   7    8.20   20.71
   1   9  -8  232.73   28.82
  -1  -9   8  131.51   24.28
   1   9  -9   77.05   23.01
  -1  -9   9   45.91   25.01
   1   9 -10   15.44   28.65
  -1  -9  10   -4.21   27.85
  -1  -8   1   14.36   18.83
  -1  -8   1   11.65   18.18
  -1  -8   2  307.06   26.46
  -1  -8   2  232.15   19.14
  -1  -8   3 1546.65   72.47
  -1  -8   3 1707.95   76.46
  -1  -8   4    8.33   20.05
  -1  -8   4    5.17   13.61
   1   8  -5   20.22   19.61
  -1  -8   5   33.68   20.53
  -1  -8   6   32.97   18.38
   1   8  -6   49.07   16.00
  -1  -8   7  261.99   24.47
   1   8  -7  402.46   27.65
   1   8  -8  734.21   43.18
  -1  -8   8  490.95   33.81
  -1  -8   9   -9.09   21.16
   1   8  -9   -2.02   16.68
   1   8 -10  103.28   21.53
  -1  -8  10   60.10   23.86
  -1  -8  11   -4.09   17.39
   1   8 -11   -7.88   22.25
  -1  -7   1   35.19   14.09
  -1  -7   1   32.99   15.36
  -1  -7   2 1371.92   53.58
  -1  -7   2 1331.54   50.98
  -1  -7   3 1268.77   51.97
  -1  -7   3 1266.61   50.46
   1   7  -4  709.67   34.28
  -1  -7   4  760.23   36.51
   1   7  -5  739.30   34.27
  -1  -7   5  474.45   26.71
   1   7  -6   27.64   13.22
  -1  -7   6   26.60   14.55
  -1  -7   7  113.87   16.18
   1   7  -7  143.49   14.73
   1   7  -8  139.84   16.12
  -1  -7   8  109.51   18.62
   1   7  -9   94.94   15.70
  -1  -7   9   71.50   18.25
   1   7 -10  342.51   25.82
  -1  -7  10  214.57   18.76
  -1  -7  11   20.08   21.72
   1   7 -11    5.48   21.99
  -1  -7  12   10.14   25.32
   1   7 -12  -14.71   27.00
  -1  -6   1  306.34   17.21
  -1  -6   1  277.66   16.46
  -1  -6   2  399.59   20.70
  -1  -6   2  294.36   16.62
  -1  -6   3  236.45   14.92
  -1  -6   3  290.52   20.43
   1   6  -3  218.15   14.38
  -1  -6   4 1064.68   38.71
   1   6  -4 1452.76   50.05
  -1  -6   5 1053.58   38.30
   1   6  -5 1259.26   42.32
  -1  -6   6  310.29   17.62
   1   6  -6  375.87   18.63
  -1  -6   7   20.12   13.51
   1   6  -7   13.09   11.43
  -1  -6   8    4.30   13.57
   1   6  -8    4.42   11.73
   1   6  -9  253.18   18.19
  -1  -6   9  226.15   17.27
   1   6 -10   33.19   16.36
  -1  -6  10   33.43   16.48
   1   6 -11   52.88   20.69
  -1  -6  11   46.73   20.22
  -1  -6  12   13.61   22.98
   1   6 -12   35.30   23.71
  -1  -6  13  -16.22   18.68
   1   6 -13    3.98   18.93
  -1  -5   1  437.00   18.56
  -1  -5   1  459.78   18.74
   1   5  -2    0.08    8.67
  -1  -5   2    0.18    8.33
  -1  -5   2   -1.38    7.17
   1   5  -3   17.21    7.38
  -1  -5   3   18.72    8.84
   1   5  -4   37.61    9.22
  -1  -5   4   35.77    9.33
  -1  -5   5  414.34   19.53
   1   5  -5  454.17   19.79
  -1  -5   6   43.76    8.35
   1   5  -6   70.07   10.23
  -1  -5   7   12.72   10.88
   1   5  -7    8.91    6.79
   1   5  -8   60.74   12.95
  -1  -5   8   72.81   13.89
   1   5  -9   13.07   12.73
  -1  -5   9   11.04    9.39
   1   5 -10   27.39   11.57
  -1  -5  10   35.24   11.75
   1   5 -11   30.54   17.45
  -1  -5  11    9.73   16.26
   1   5 -12  -14.90   20.47
  -1  -5  12   -4.10   13.62
  -1  -5  13  -11.46   25.55
   1   5 -13    5.28   25.14
  -1  -4   1  827.90   26.72
  -1  -4   1  796.08   28.33
   1   4  -2  773.29   26.61
  -1  -4   2  730.03   25.85
   1   4  -3   74.66   10.20
  -1  -4   3   56.24   10.06
  -1  -4   4    3.73    9.10
   1   4  -4    8.06    8.84
  -1  -4   5 4020.54  110.68
   1   4  -5 4455.42  128.39
  -1  -4   6  104.44    8.43
   1   4  -6  105.44    7.76
  -1  -4   7 1092.52   34.12
   1   4  -7 1012.43   32.71
   1   4  -8  179.01   10.30
  -1  -4   8  239.99   14.56
   1   4  -9   46.39   12.59
  -1  -4   9   43.97    9.81
   1   4 -10  385.50   18.70
  -1  -4  10  388.59   16.17
   1   4 -11   -0.30   10.62
  -1  -4  11    2.54   16.08
   1   4 -12  194.88   15.56
  -1  -4  12  371.11   18.91
  -1  -4  13   82.90   22.63
   1   4 -13   47.28   21.38
  -1  -3   1   74.55    9.54
   1   3  -1   46.03    8.21
   1   3  -2 3928.91  105.83
  -1  -3   2 3315.25   89.21
  -1  -3   3  354.23   16.28
   1   3  -3  261.16   12.41
  -1  -3   4    7.04    8.59
   1   3  -4    1.55    8.14
  -1  -3   5 1008.80   30.06
   1   3  -5  969.02   30.09
  -1  -3   6   17.58    6.35
   1   3  -6   15.88    5.66
  -1  -3   7 1404.57   36.63
   1   3  -7 1707.82   45.46
   1   3  -8  161.16    9.51
  -1  -3   8  263.04   14.31
   1   3  -9    1.56    8.27
  -1  -3   9    2.75    9.33
   1   3 -10    7.15   11.96
  -1  -3  10   14.79   13.44
   1   3 -11   13.83   10.33
  -1  -3  11   31.55   16.17
   1   3 -12  231.50   20.19
  -1  -3  12  347.15   22.83
  -1  -3  13    1.22   22.29
   1   3 -13   34.85   20.60
  -1  -2   1 2858.96   82.06
   1   2  -1 2379.96   71.96
  -1  -2   2 6294.04  167.75
   1   2  -2 6665.43  174.68
  -1  -2   3  228.22   13.15
   1   2  -3  168.84   10.09
  -1  -2   4   87.00    7.53
   1   2  -4  133.29    9.94
  -1  -2   5    0.19    6.52
   1   2  -5    1.06    8.19
  -1  -2   6  129.25    8.64
   1   2  -6  145.19   10.16
   1   2  -7  638.71   19.33
  -1  -2   7  605.81   17.77
   1   2  -8   43.27    7.27
  -1  -2   8   84.89   11.56
   1   2  -9   50.14   11.99
  -1  -2   9   71.45   13.91
   1   2 -10    2.84    8.37
  -1  -2  10    7.78    9.38
   1   2 -11   -0.83   15.20
  -1  -2  11   22.59   16.34
   1   2 -12  -19.05   17.84
  -1  -2  12    5.82   18.94
  -1  -2  13   -2.62   23.52
   1   2 -13   23.26   16.37
   1   1  -1  177.86   13.80
  -1  -1   1  180.96   14.50
  -1  -1   2   53.04    8.15
   1   1  -2   76.79   10.70
  -1  -1   3 2116.41   61.24
   1   1  -3 2873.00   81.65
  -1  -1   4   80.67    9.24
   1   1  -4   55.76    6.51
  -1  -1   5    7.98    9.28
   1   1  -5    3.34    8.77
   1   1  -6   20.33    8.27
  -1  -1   6   31.02    9.00
   1   1  -7   21.67    5.98
  -1  -1   7   32.79    6.72
   1   1  -8  119.21    8.74
  -1  -1   8  228.36   10.80
   1   1  -9   40.58   12.42
  -1  -1   9   18.42   13.46
   1   1 -10   21.35   12.72
  -1  -1  10   51.95   13.60
   1   1 -11   13.45   15.04
  -1  -1  11   -5.89   16.00
   1   1 -12    7.38   18.16
  -1  -1  12   11.73   18.91
   1   1 -13   37.13   17.35
  -1  -1  13   94.46   24.66
   1   0  -1  103.21   12.38
  -1   0   1   95.12   12.80
  -1   0   2 1087.54   38.38
   1   0  -2 1203.76   40.95
  -1   0   3 3115.58   89.72
   1   0  -3 2612.23   75.57
  -1   0   4 1060.82   32.10
   1   0  -4 1194.41   36.28
   1   0  -5 1620.17   42.98
  -1   0   5 2043.98   52.73
   1   0  -6   83.78    9.50
  -1   0   6  115.48   10.10
   1   0  -7   71.10   11.42
  -1   0   7  126.16   11.75
   1   0  -8  122.74    9.21
  -1   0   8  260.75   13.41
   1   0  -9  209.95   11.66
  -1   0   9  309.26   13.13
   1   0 -10  459.69   21.07
  -1   0  10  500.48   17.70
   1   0 -11   13.23   18.30
  -1   0  11   18.12   18.00
   1   0 -12    4.21   14.76
  -1   0  12   12.02   20.84
   1  -1   0 4133.36  129.10
  -1   1   0 4556.46  138.41
  -1   1   1   37.38   10.97
   1  -1  -1   42.29   10.77
  -1   1   2  846.39   31.04
   1  -1  -2 1010.98   35.10
  -1   1   3  159.53   11.13
   1  -1  -3  179.06   12.48
   1  -1  -4  577.62   19.94
  -1   1   4  598.40   19.51
   1  -1  -5 2777.46   67.30
  -1   1   5 3829.06   89.68
   1  -1  -6    7.50    9.03
  -1   1   6    9.43    5.73
   1  -1  -7   15.83    8.11
  -1   1   7   21.19    7.27
  -1   1   8    1.21    7.15
   1  -1  -8    1.17    7.90
   1  -1  -9  215.17   15.63
  -1   1   9  268.69   15.10
   1  -1 -10  419.90   16.84
  -1   1  10  581.22   22.21
  -1   1  11    2.98   12.25
   1  -1 -11    1.30   18.71
  -1   1  12  151.77   21.64
   1  -1 -12  143.78   24.06
  -1   2   0 1280.49   55.53
   1  -2   0 1021.18   46.31
  -1   2   1  892.32   36.15
   1  -2  -1 1093.12   39.77
   1  -2  -2    4.82    8.96
  -1   2   2   -0.99    7.36
   1  -2  -3  307.55   16.75
  -1   2   3  272.01   14.17
   1  -2  -4  713.92   24.48
  -1   2   4  818.41   25.98
   1  -2  -5    3.01    7.00
  -1   2   5   -0.57    7.77
   1  -2  -6   78.82   14.07
  -1   2   6   95.90   11.14
   1  -2  -7   29.82   12.22
  -1   2   7   37.35   10.03
   1  -2  -8    7.59   10.08
  -1   2   8    4.64   11.85
   1  -2  -9  149.11   18.24
  -1   2   9  100.19   11.28
   1  -2 -10   31.14   19.09
  -1   2  10   23.67   11.60
  -1   2  11  -13.42   19.38
   1  -2 -11  -13.03   15.69
  -1   3   0  732.93   39.51
   1  -3   0  514.79   31.79
   1  -3  -1  232.43   16.57
  -1   3   1  141.32   12.35
   1  -3  -2    1.01   11.25
  -1   3   2   -4.40    8.98
   1  -3  -3   14.98    8.07
  -1   3   3   16.62    8.33
   1  -3  -4  149.55   10.78
  -1   3   4  220.99   12.55
   1  -3  -5  476.07   20.90
  -1   3   5  537.37   20.65
   1  -3  -6  147.43   12.09
  -1   3   6  161.91    9.75
   1  -3  -7   55.02   16.01
  -1   3   7   56.94   12.43
   1  -3  -8   44.59   11.37
  -1   3   8   56.45   12.67
   1  -3  -9   21.13   17.96
  -1   3   9   36.83   14.31
  -1   3  10   58.20   17.99
   1  -3 -10   75.23   21.34
  -1   3  11   29.94   22.40
   1  -3 -11   54.74   26.35
   1  -4   0 2129.06   77.47
  -1   4   0 3066.59  121.43
   1  -4  -1   55.82   15.08
  -1   4   1   62.09   11.31
   1  -4  -2 2815.75   84.42
  -1   4   2 2899.00   88.54
   1  -4  -3   68.33   12.78
  -1   4   3   69.60    9.68
   1  -4  -4  267.12   18.57
  -1   4   4  198.42   11.48
   1  -4  -5  246.87   17.63
  -1   4   5  245.03   14.36
  -1   4   6   -0.69    8.88
   1  -4  -6   -0.94   12.05
  -1   4   7  520.23   20.13
   1  -4  -7  727.97   28.42
  -1   4   8   35.73   15.69
   1  -4  -8   49.73   19.76
  -1   4   9   21.24   12.46
   1  -4  -9   22.89   15.65
  -1   4  10   -1.88   20.31
   1  -4 -10   -1.46   17.48
   1  -5   0  295.66   23.82
   1  -5   0  338.23   21.93
   1  -5  -1  153.44   15.92
  -1   5   1  222.75   15.04
   1  -5  -2 1805.61   59.71
  -1   5   2 3153.95   96.60
   1  -5  -3  439.46   23.77
  -1   5   3  676.64   26.06
   1  -5  -4   78.16   16.56
  -1   5   4   73.12    8.47
   1  -5  -5   40.78   18.94
  -1   5   5   38.16   12.99
   1  -5  -6   22.09   20.12
  -1   5   6    8.11   14.48
   1  -5  -7  603.73   30.24
  -1   5   7  407.76   19.76
   1  -5  -8   -4.76   24.44
  -1   5   8    3.96   13.29
   1  -5  -9  107.94   28.23
  -1   5   9   88.93   16.17
   1  -6   0   45.76   17.91
   1  -6   0   61.66   16.07
   1  -6  -1  416.17   21.55
   1  -6  -1  409.65   27.61
  -1   6   1  544.03   26.93
  -1   6   2  229.49   14.85
   1  -6  -2  173.58   19.24
  -1   6   3  352.33   20.09
   1  -6  -3  185.52   22.32
   1  -6  -4    5.82   19.74
  -1   6   4   14.03   11.57
   1  -6  -5   73.80   23.64
  -1   6   5   55.13   15.74
   1  -6  -6   82.48   18.01
  -1   6   6   62.78   12.47
   1  -6  -7    3.65   26.73
  -1   6   7    6.92   13.79
   1  -6  -8   37.46   22.14
  -1   6   8   52.45   23.34
   1  -7   0    0.87   19.70
   1  -7   0    2.29   22.43
   1  -7  -1  177.29   24.93
   1  -7  -1  258.34   21.60
   1  -7  -2   -3.47   13.27
   1  -7  -2    1.46   22.90
  -1   7   2   -0.72   13.34
   1  -7  -3  297.28   29.38
  -1   7   3  644.75   40.79
  -1   7   4   13.29   13.16
   1  -7  -4   28.00   24.53
   1  -7  -5  134.93   30.66
  -1   7   5  125.08   15.20
  -1   7   6   27.12   21.30
   1  -7  -6    4.42   33.11
   1  -7  -7  -12.27   36.83
  -1   7   7  -14.04   26.01
   1  -8  -1  257.65   27.59
   1  -8  -1  198.36   28.40
   1  -8  -2    2.01   15.89
   1  -8  -2    5.44   25.88
   1  -8  -3  133.53   29.15
  -1   8   3  254.53   24.80
   1  -8  -3  237.21   23.89
  -1   8   4   27.89   16.52
   1  -8  -4    6.50   30.88
   1  -8  -5  163.54   35.74
  -1   8   5  245.17   28.00
   1  -9  -1   60.15   28.96
   1  -9  -1   85.77   27.53
   1  -9  -2  167.93   33.66
   1  -9  -2   67.42   31.34
   1  -9  -3   15.73   24.60
   1  -9  -3   11.96   33.38
   1  -9  -4   38.74   26.07
   1  -9  -4   47.98   41.31
  -1   9   4   31.49   26.82
   0  10  -8   -3.70   46.77
   0 -10   8    1.87   45.10
   0  -9   1    4.79   38.13
   0  -9   1    9.51   32.29
   0  -9   6   64.56   42.42
   0  -9   6  127.95   39.57
   0   9  -7  239.19   37.47
   0  -9   7   81.68   38.81
   0   9  -8   22.41   21.03
   0  -9   8   19.07   31.38
   0   9  -9    0.02   21.94
   0  -9   9   11.46   34.19
   0  -9  10  134.07   34.02
   0   9 -10  188.61   34.10
   0  -8   1   -0.83   19.19
   0  -8   1    0.27   24.42
   0  -8   2    9.83   25.50
   0  -8   2    8.34   34.82
   0  -8   4   39.86   30.97
   0  -8   4   16.46   40.08
   0   8  -5 1531.80   91.37
   0  -8   5 1789.05  104.39
   0  -8   5  803.86   58.07
   0   8  -6   26.73   20.45
   0  -8   6   13.99   27.87
   0   8  -7   10.53   19.62
   0  -8   7    5.89   26.74
   0  -8   8  228.38   26.76
   0   8  -8  298.98   25.55
   0  -8   9    7.77   24.46
   0   8  -9   -1.41   17.47
   0  -8  10  312.46   34.64
   0   8 -10  385.47   35.37
   0  -8  11   41.65   28.69
   0   8 -11   34.96   28.85
   0  -7   1   49.05   23.71
   0  -7   1   70.38   16.98
   0  -7   2  426.22   33.30
   0  -7   2  494.36   32.56
   0  -7   3   27.33   17.22
   0  -7   3   34.77   18.62
   0  -7   4   13.07   16.37
   0   7  -4   23.60   13.48
   0  -7   4   20.51   13.57
   0   7  -5 1053.27   49.06
   0  -7   5  577.73   37.12
   0  -7   6    4.66   16.87
   0   7  -6   -0.86   12.57
   0  -7   7  420.73   30.16
   0   7  -7  438.11   26.74
   0  -7   8   15.84   20.17
   0   7  -8   13.63   14.32
   0  -7   9   17.30   19.80
   0   7  -9   19.31   16.26
   0  -7  10   56.32   23.04
   0   7 -10   56.29   21.45
   0  -7  11    6.72   18.05
   0   7 -11  -10.47   18.12
   0  -7  12  121.56   29.32
   0   7 -12   75.50   21.49
   0  -6   1  192.68   19.91
   0  -6   1  214.26   17.81
   0  -6   2  553.14   30.46
   0  -6   2  630.60   33.12
   0  -6   3  356.57   24.35
   0  -6   3  544.09   29.59
   0   6  -3  461.28   25.58
   0  -6   4   14.73   15.24
   0   6  -4   21.02   12.46
   0   6  -5    1.97   12.64
   0  -6   5    1.78   12.53
   0   6  -6  146.82   12.54
   0  -6   6  110.36   15.20
   0   6  -7  349.29   20.46
   0  -6   7  296.37   20.90
   0   6  -8   54.86   10.30
   0  -6   8   77.29   16.72
   0   6  -9   18.78   12.24
   0  -6   9   34.14   18.75
   0  -6  10   15.94   18.55
   0   6 -10    2.65   17.91
   0  -6  11   44.79   22.10
   0   6 -11   17.16   21.54
   0  -6  12  -17.30   24.07
   0   6 -12    9.68   16.78
   0  -5   1  815.59   33.57
   0  -5   1 1075.55   39.20
   0  -5   2  425.30   24.31
   0  -5   2  354.32   22.78
   0  -5   3 1614.11   57.94
   0   5  -3 1669.57   57.27
   0  -5   4   46.02   10.68
   0   5  -4   88.11   12.47
   0   5  -5  522.19   22.86
   0  -5   5  565.81   26.52
   0   5  -6   53.23   10.78
   0  -5   6   43.05   13.40
   0   5  -7  508.17   21.59
   0  -5   7  354.05   16.84
   0   5  -8  296.70   15.11
   0  -5   8  445.00   22.33
   0   5  -9   90.22   14.37
   0  -5   9   86.78   16.18
   0   5 -10  -13.19   16.55
   0  -5  10   10.24   17.64
   0  -5  11    4.55   14.33
   0   5 -11   -2.30   19.18
   0  -5  12   72.03   23.23
   0   5 -12   37.57   22.41
   0  -5  13   83.95   27.28
   0   5 -13   12.33   26.16
   0  -4   1 2316.52   74.43
   0  -4   1 2241.49   76.93
   0   4  -2 5447.77  165.54
   0  -4   2 4180.12  138.38
   0  -4   3 4704.27  141.12
   0   4  -3 5301.84  151.68
   0  -4   4   21.22   10.02
   0   4  -4   17.53    8.57
   0   4  -5   31.81    8.57
   0  -4   5   22.20   10.55
   0   4  -6  492.81   19.19
   0  -4   6  501.30   20.59
   0   4  -7 1718.81   51.52
   0  -4   7 1428.51   42.35
   0   4  -8  610.70   23.28
   0  -4   8  824.89   28.56
   0   4  -9   54.65    9.53
   0  -4   9  136.32   16.04
   0   4 -10   39.51   11.08
   0  -4  10   72.15   12.91
   0   4 -11   -5.05   15.75
   0  -4  11    9.40   17.30
   0  -4  12  173.19   23.31
   0   4 -12  132.95   21.16
   0   4 -13   17.01   24.80
   0  -4  13   32.50   25.96
   0   3  -1  495.07   24.84
   0  -3   1  546.23   27.00
   0  -3   1  542.75   27.56
   0  -3   2 1356.53   49.85
   0   3  -2 1906.43   60.76
   0  -3   3  658.84   27.14
   0   3  -3  691.51   27.48
   0  -3   4  353.00   17.90
   0   3  -4  241.61   12.21
   0   3  -5  511.63   19.55
   0  -3   5  437.00   17.27
   0   3  -6   83.46    9.25
   0  -3   6   97.26   11.31
   0   3  -7   92.48   11.26
   0  -3   7  124.35   13.77
   0   3  -8  298.63   14.78
   0  -3   8  515.10   19.81
   0   3  -9   65.64    9.36
   0  -3   9  150.27   15.42
   0   3 -10  154.90   14.40
   0  -3  10  231.66   16.64
   0   3 -11    3.10   10.85
   0  -3  11    1.80   12.05
   0   3 -12   -1.89   20.00
   0  -3  12    9.87   19.91
   0  -3  13   92.73   18.59
   0   3 -13   72.81   25.06
   0   2  -1  340.47   21.98
   0  -2   1  376.64   25.09
   0  -2   2  224.26   18.60
   0   2  -2  183.18   14.32
   0  -2   3  435.81   20.49
   0   2  -3  410.61   18.33
   0   2  -4  769.52   26.46
   0  -2   4  880.26   29.46
   0   2  -5   22.10    6.09
   0  -2   5   50.60   10.83
   0   2  -6   64.76    8.87
   0  -2   6  127.70   11.25
   0   2  -7   46.37    7.56
   0  -2   7  108.81   13.01
   0  -2   8   57.72    8.84
   0   2  -8   36.46    7.33
   0   2  -9   26.82    8.70
   0  -2   9   46.31   14.27
   0   2 -10  168.76   15.43
   0  -2  10  159.15   11.84
   0  -2  11   56.02   17.16
   0   2 -11   34.35   11.15
   0  -2  12   38.69   15.53
   0   2 -12   23.09   19.88
   0  -2  13    6.50   25.21
   0   2 -13   -0.06   24.54
   0  -1   1    1.40   11.21
   0   1  -1    1.46   10.16
   0  -1   2   15.16   11.28
   0   1  -2    8.34    7.10
   0   1  -3  108.06   10.73
   0  -1   3  124.66   10.34
   0   1  -4    2.82    4.93
   0  -1   4   -1.64    5.81
   0   1  -5 1254.90   35.95
   0  -1   5 1628.04   42.33
   0   1  -6  145.34   10.31
   0  -1   6  195.21   11.93
   0   1  -7    7.21    6.95
   0  -1   7    0.43   11.27
   0   1  -8   10.55   10.40
   0  -1   8   22.64   11.16
   0   1  -9    1.98    8.85
   0  -1   9   12.06    9.52
   0   1 -10  268.17   14.07
   0  -1  10  422.09   20.66
   0  -1  11  157.87   20.01
   0   1 -11  107.71   13.65
   0  -1  12   40.44   15.64
   0   1 -12   40.53   21.20
   0   0  -1  156.39   14.94
   0   0   2  379.03   18.63
   0   0  -2  335.18   16.92
   0   0   3   10.82    6.21
   0   0  -3    7.08    6.32
   0   0  -4  483.51   17.11
   0   0   4  583.51   19.32
   0   0  -5 3061.20   73.63
   0   0   5 3496.97   83.15
   0   0  -6   12.89    6.10
   0   0   6   10.35    6.17
   0   0  -7  758.93   20.60
   0   0   7  826.74   21.88
   0   0  -8   11.75    7.43
   0   0   8   11.76    7.49
   0   0  -9   40.67    9.47
   0   0   9   37.11    9.77
   0   0 -10  211.67   17.44
   0   0  10  186.14   13.00
   0   0  11   11.49   12.49
   0   0 -11    2.85   17.83
   0   0  12  125.52   22.28
   0   0 -12  149.59   22.00
   0  -1   0 1748.24   73.77
   0   1   0 1740.26   73.65
   0   1   1  417.22   22.32
   0  -1  -1  426.19   22.68
   0   1   2 1600.81   52.05
   0  -1  -2 1756.75   53.04
   0   1   3    7.02    7.24
   0  -1  -3   11.07    8.06
   0   1   4    2.63    6.03
   0  -1  -4   -0.14    9.11
   0  -1  -5  463.78   16.53
   0   1   5  337.56   12.26
   0  -1  -6   24.76    6.52
   0   1   6   31.31    8.18
   0  -1  -7 1006.34   26.85
   0   1   7  779.24   21.03
   0  -1  -8   20.16   12.89
   0   1   8   36.16   12.16
   0  -1  -9   -4.94    9.24
   0   1   9    7.01   11.91
   0   1  10   24.41   10.21
   0  -1 -10    1.70   15.51
   0   1  11   -0.72   12.10
   0  -1 -11   -7.61   19.28
   0   1  12   83.96   16.78
   0  -1 -12   77.49   17.46
   0   2   0  185.59   13.84
   0  -2   0  250.66   17.65
   0  -2  -1  832.90   31.63
   0   2   1  663.47   24.76
   0   2   2   76.75    9.07
   0  -2  -2   82.61    9.73
   0   2   3  290.51   12.68
   0  -2  -3  393.48   15.43
   0   2   4   33.57    6.13
   0  -2  -4   60.99    7.55
   0   2   5   48.52    8.07
   0  -2  -5   56.98    6.89
   0  -2  -6   77.84    8.78
   0   2   6   73.24    7.41
   0  -2  -7   29.66   10.86
   0   2   7   19.12    6.80
   0  -2  -8   77.57    9.84
   0   2   8   93.53   12.11
   0   2   9    7.20    9.68
   0  -2  -9    4.78   15.36
   0   2  10   12.61   16.28
   0  -2 -10    0.96   12.57
   0  -2 -11   39.62   20.66
   0   2  11   35.29   19.00
   0  -3   0  467.31   22.01
   0  -3   0  462.33   20.98
   0   3   0  491.22   21.84
   0   3   1  806.20   28.88
   0  -3  -1  733.02   27.24
   0  -3  -2  898.82   29.90
   0   3   2  682.96   22.48
   0   3   3 1395.11   41.85
   0  -3  -3 1436.53   41.07
   0   3   4    8.29    7.56
   0  -3  -4    9.85    9.09
   0   3   5   33.29    7.10
   0  -3  -5   61.10    8.73
   0  -3  -6  168.52   12.71
   0   3   6   88.03    7.84
   0  -3  -7  419.67   18.44
   0   3   7  299.62   15.78
   0   3   8  368.90   18.92
   0  -3  -8  379.93   16.21
   0  -3  -9    8.62   17.98
   0   3   9    2.22   11.12
   0  -3 -10  129.23   16.13
   0   3  10  126.73   20.13
   0  -4   0  890.34   34.17
   0  -4   0  927.36   33.67
   0  -4  -1  121.51   11.85
   0   4   1  134.95   10.46
   0   4   2 2001.52   59.19
   0  -4  -2 1933.62   56.62
   0   4   3  802.31   26.18
   0  -4  -3  757.77   25.53
   0   4   4  608.19   22.53
   0  -4  -4  768.75   26.17
   0   4   5  366.71   16.74
   0  -4  -5  551.55   21.16
   0  -4  -6    2.86   14.21
   0   4   6    7.49   11.54
   0  -4  -7  146.75   18.26
   0   4   7  122.18   15.46
   0  -4  -8   50.97   14.08
   0   4   8   56.02   15.90
   0  -4  -9   98.42   22.52
   0   4   9   64.75   14.17
   0  -4 -10   61.24   17.98
   0   4  10   61.25   22.95
   0  -5   0 1858.75   60.23
   0  -5   0 2611.88   80.33
   0  -5  -1   46.84    7.88
   0  -5  -1   44.65   10.83
   0   5   1   60.76    9.66
   0  -5  -2  200.14   15.79
   0   5   2  224.08   13.28
   0   5   3   10.70    8.94
   0  -5  -3    1.86   12.69
   0   5   4  604.57   23.85
   0  -5  -4  518.44   20.40
   0  -5  -5  510.82   20.12
   0   5   5  472.01   21.26
   0  -5  -6    5.02   12.62
   0   5   6   -4.35   14.58
   0  -5  -7   32.55   20.64
   0   5   7  -10.00   17.84
   0  -5  -8   12.22   23.78
   0   5   8   -1.51   14.28
   0  -5  -9  162.85   28.43
   0   5   9  127.80   25.17
   0  -6   0  211.13   14.60
   0  -6   0  170.73   16.97
   0  -6  -1   21.01    9.23
   0   6   1   22.75    9.37
   0  -6  -1   19.64   17.22
   0   6   2  212.10   13.35
   0  -6  -2  189.86   17.21
   0   6   3   54.26   10.97
   0  -6  -3   46.36   17.29
   0   6   4   72.40   11.94
   0  -6  -4   99.04   17.64
   0  -6  -5  187.50   22.00
   0   6   5  151.86   16.31
   0  -6  -6    4.15   16.33
   0   6   6    9.16   17.33
   0  -6  -7  -17.77   26.17
   0   6   7  -19.62   15.19
   0  -6  -8   14.90   20.59
   0   6   8    8.31   17.60
   0  -7   0 2347.53   79.02
   0  -7   0 1519.80   65.09
   0  -7  -1  306.90   21.06
   0  -7  -1  160.08   21.69
   0  -7  -2   54.77   12.02
   0   7   2   63.94   12.13
   0  -7  -2   47.90   19.33
   0  -7  -3   18.63   22.11
   0  -7  -3    2.64   12.32
   0   7   3    0.90   12.43
   0  -7  -4   19.47   22.02
   0   7   4   12.14   12.80
   0  -7  -5  569.20   36.31
   0   7   5  449.49   30.36
   0  -7  -6  103.09   29.16
   0   7   6   50.12   20.59
   0  -8   0  972.47   45.60
   0  -8   0  459.13   41.28
   0  -8  -1   21.79   29.06
   0  -8  -1   26.14   20.93
   0  -8  -2  390.10   33.16
   0  -8  -2  584.71   34.62
   0  -8  -3    2.40   27.53
   0   8   3    8.07   16.25
   0  -8  -3    4.16   16.27
   0  -8  -4   -5.51   31.23
   0  -8  -4    4.97   17.80
   0   8   4    7.82   17.95
   0  -8  -5   83.31   35.54
   0  -8  -5   39.74   21.41
   0   8   5   33.68   21.67
   0  -9   0    7.88   31.76
   0  -9   0   11.77   21.67
   0  -9  -1   48.21   34.00
   0  -9  -1  143.51   27.86
   0  -9  -2  140.93   34.62
   0  -9  -2  549.41   44.85
   0  -9  -3   11.73   36.05
   0  -9  -3  -13.81   26.61
   0 -10   0   12.50   33.89
   0 -10   0   16.59   31.77
   0 -10  -1  251.36   38.80
   0 -10  -1   98.75   39.38
  -1   9  -8    1.45   29.59
   1  -9   8   -6.92   36.63
   1  -9   9   11.73   34.09
  -1   9  -9   16.12   28.02
   1  -9  10    9.17   32.10
  -1   9 -10    2.60   33.59
  -1   8  -6  316.49   36.88
   1  -8   6  345.49   39.91
   1  -8   7  424.53   39.84
  -1   8  -7  572.40   47.03
   1  -8   8   23.00   33.15
  -1   8  -8   50.84   22.09
   1  -8   9   10.02   27.07
  -1   8  -9   21.74   19.67
   1  -8  10   35.52   30.58
  -1   8 -10   36.47   25.92
   1  -8  11    6.72   33.53
  -1   8 -11   24.19   30.54
  -1   7  -5  122.24   23.38
   1  -7   5  102.41   24.44
   1  -7   6    6.31   22.74
  -1   7  -6   10.42   14.63
   1  -7   7    6.72   19.71
  -1   7  -7   21.32   12.18
  -1   7  -8   -1.21   16.42
   1  -7   8   -0.26   28.54
   1  -7   9  267.33   28.32
  -1   7  -9  402.60   28.96
   1  -7  10   14.96   26.23
  -1   7 -10    5.75   22.74
   1  -7  11   16.88   29.38
  -1   7 -11   35.69   18.29
  -1   6  -4 1179.09   56.04
   1  -6   4  833.13   45.13
   1  -6   5    3.77   18.91
  -1   6  -5    4.19   11.51
   1  -6   6    2.23   19.42
  -1   6  -6   14.34   10.35
   1  -6   7    8.26   19.41
  -1   6  -7   21.03   14.12
   1  -6   8  312.18   24.32
  -1   6  -8  351.18   21.89
   1  -6   9  221.46   24.45
  -1   6  -9  176.32   20.52
   1  -6  10   10.12   24.50
  -1   6 -10   -5.17   15.04
   1  -6  11    1.94   19.54
  -1   6 -11  -12.21   17.10
   1  -6  12   65.04   30.54
  -1   6 -12   55.40   27.20
   1  -5   3 1466.11   63.27
  -1   5  -3 2355.64   89.64
   1  -5   4  160.02   18.01
  -1   5  -4  219.16   15.79
   1  -5   5  402.45   23.90
  -1   5  -5  662.59   27.91
   1  -5   6   19.05   15.37
  -1   5  -6   31.36   11.77
   1  -5   7   64.74   12.09
  -1   5  -7   94.14   12.77
   1  -5   8  221.66   16.45
  -1   5  -8  215.63   17.11
   1  -5   9   18.57   17.63
  -1   5  -9    9.42   14.03
  -1   5 -10  142.43   18.29
   1  -5  10  209.33   22.34
   1  -5  11   47.66   23.17
  -1   5 -11   42.66   19.30
   1  -5  12   -1.67   25.50
  -1   5 -12  -18.44   22.19
   1  -4   3 2850.52   93.33
  -1   4  -3 3535.23  118.65
   1  -4   4   83.87   15.67
  -1   4  -4  132.28   13.74
  -1   4  -5 1398.43   46.62
   1  -4   5  929.03   34.48
  -1   4  -6   38.68   11.35
   1  -4   6   40.87   15.23
  -1   4  -7    3.50   10.68
   1  -4   7    0.25   14.48
  -1   4  -8  258.35   16.66
   1  -4   8  295.46   16.78
   1  -4   9  136.93   17.84
  -1   4  -9   87.46   13.92
   1  -4  10  256.33   16.80
  -1   4 -10  228.46   18.75
   1  -4  11   14.60   21.95
  -1   4 -11   15.90   12.99
   1  -4  12   43.41   24.78
  -1   4 -12   39.74   21.43
  -1   3  -2 1495.73   61.15
   1  -3   2 1628.29   60.84
  -1   3  -3  208.56   14.78
   1  -3   3  290.14   18.00
   1  -3   4    5.25   10.59
  -1   3  -4   -0.11    8.29
  -1   3  -5   -0.93    8.25
   1  -3   5    3.31   10.80
  -1   3  -6   80.88    7.75
   1  -3   6  137.27   13.13
  -1   3  -7  392.35   17.52
   1  -3   7  515.10   21.70
  -1   3  -8   30.28    7.91
   1  -3   8   63.20   13.78
  -1   3  -9   35.95    9.30
   1  -3   9   34.39   11.57
   1  -3  10   10.50   18.16
  -1   3 -10   -9.49   15.62
   1  -3  11   45.79   21.21
  -1   3 -11   30.53   18.66
   1  -3  12   79.42   24.29
  -1   3 -12   36.31   22.11
  -1   2  -1 3774.40  119.23
  -1   2  -1 2976.69  101.41
   1  -2   1 3551.22  119.05
  -1   2  -2  135.39   12.57
   1  -2   2  190.31   14.80
   1  -2   3    0.38    6.07
  -1   2  -3   -7.58    7.95
   1  -2   4    7.74   10.62
  -1   2  -4   11.85    9.11
   1  -2   5  630.39   22.37
  -1   2  -5  848.58   27.06
  -1   2  -6  927.10   27.50
   1  -2   6  699.47   21.65
  -1   2  -7   31.51   10.55
   1  -2   7   17.48    9.01
  -1   2  -8   19.93    7.73
   1  -2   8   29.16    9.16
  -1   2  -9   41.46   13.20
   1  -2   9   41.83   15.21
   1  -2  10  107.93   13.48
  -1   2 -10  103.29   16.50
   1  -2  11  100.89   20.97
  -1   2 -11   70.70   13.85
   1  -2  12   93.56   23.72
  -1   2 -12  103.45   22.02
  -1   1  -1  987.71   38.49
   1  -1   1 1299.95   47.84
  -1   1  -2  883.95   31.08
   1  -1   2  579.21   23.43
   1  -1   3 1023.15   33.36
  -1   1  -3 1169.84   35.55
   1  -1   4    2.33    6.66
  -1   1  -4    6.06    8.87
   1  -1   5  290.09   14.05
  -1   1  -5  417.40   15.45
   1  -1   6  760.01   22.18
  -1   1  -6  931.92   24.52
   1  -1   7  378.60   13.79
  -1   1  -7  501.04   17.55
  -1   1  -8  528.29   18.35
   1  -1   8  418.18   14.81
  -1   1  -9   11.05    9.04
   1  -1   9   29.18   13.77
   1  -1  10   31.06   11.93
  -1   1 -10   33.94   15.58
   1  -1  11   96.96   20.02
  -1   1 -11   62.40   13.43
  -1   1 -12   67.47   23.12
   1  -1  12   66.99   24.35
  -1   0   0  582.53   25.36
   1   0   0  785.35   32.09
  -1   0  -1  857.51   32.87
   1   0   1 1117.50   42.09
  -1   0  -2 7856.84  233.86
   1   0   2 7158.25  219.00
   1   0   3 1018.10   31.96
  -1   0  -3 1546.51   45.04
   1   0   4   47.20    9.05
  -1   0  -4   53.91    6.77
   1   0   5    2.66    8.23
  -1   0  -5   -0.20    5.88
   1   0   6   17.11    9.46
  -1   0  -6   23.99    7.16
   1   0   7  488.64   15.65
  -1   0  -7  745.97   21.73
  -1   0  -8  220.50   14.66
   1   0   8  195.08   14.50
   1   0   9   88.88    9.80
  -1   0  -9  103.25   13.36
   1   0  10   19.60   10.85
  -1   0 -10   24.31   15.14
  -1   0 -11    0.03   14.42
   1   0  11   -6.74   19.30
  -1   0 -12   13.22   23.66
   1   0  12  -21.34   24.06
   1   1   0    5.15    7.44
  -1  -1   0    2.93    5.31
  -1  -1   0    6.36    7.51
  -1  -1  -1   76.31    8.70
   1   1   1   49.88    6.42
  -1  -1  -2  405.59   16.20
   1   1   2  501.50   19.17
  -1  -1  -3  210.46    9.76
   1   1   3  181.14    8.97
  -1  -1  -4  187.90   10.71
   1   1   4  145.34    9.99
   1   1   5   19.74    5.58
  -1  -1  -5   44.80    8.12
   1   1   6   11.81    9.45
  -1  -1  -6   18.76   10.08
   1   1   7    2.08    6.80
  -1  -1  -7    0.85    6.98
   1   1   8    8.07   11.65
  -1  -1  -8    7.54   12.01
  -1  -1  -9  164.25   16.10
   1   1   9  153.68   15.05
  -1  -1 -10    8.65   16.97
   1   1  10    8.48   11.56
  -1  -1 -11   19.54   19.76
   1   1  11  -18.89   19.41
  -1  -2   0 1583.49   50.12
  -1  -2   0 1364.00   41.68
   1   2   1    4.51    4.46
  -1  -2  -1    4.42    6.39
  -1  -2  -2  850.72   27.48
   1   2   2  778.15   24.18
  -1  -2  -3 2107.35   56.12
   1   2   3 2613.53   65.13
  -1  -2  -4   92.74    7.12
   1   2   4   94.01    8.89
  -1  -2  -5  877.38   23.22
   1   2   5  578.63   17.74
  -1  -2  -6   -0.32    6.93
   1   2   6    1.46    9.10
   1   2   7  109.38   12.03
  -1  -2  -7  131.58    9.79
   1   2   8   97.90   10.35
  -1  -2  -8  153.76   15.55
  -1  -2  -9   19.17   14.29
   1   2   9    4.58   13.31
  -1  -2 -10  135.18   20.43
   1   2  10   79.91   13.57
  -1  -2 -11   23.52   22.86
   1   2  11    9.80   15.11
  -1  -3   0 3389.66   96.42
  -1  -3   0 3377.64   86.08
   1   3   1   70.10    8.40
  -1  -3  -1   54.43    6.66
   1   3   2   22.77    5.84
  -1  -3  -2   50.46    8.38
   1   3   3  831.77   23.44
  -1  -3  -3  868.98   24.89
   1   3   4   25.11    6.71
  -1  -3  -4   37.88    9.85
   1   3   5 1317.69   38.73
  -1  -3  -5 1591.35   40.52
   1   3   6  189.38   13.31
  -1  -3  -6  280.30   15.24
   1   3   7   27.11   10.98
  -1  -3  -7   33.70   12.22
   1   3   8  166.09   14.97
  -1  -3  -8  238.59   16.89
  -1  -3  -9   13.22   11.83
   1   3   9   10.65   15.44
  -1  -3 -10  249.31   18.58
   1   3  10  204.63   15.42
  -1  -4   0 3738.12  100.22
  -1  -4   0 3092.73   89.31
  -1  -4  -1    8.35    7.93
   1   4   1    7.11    6.93
  -1  -4  -1    5.10    4.90
  -1  -4  -2  268.01   12.92
   1   4   2  186.60    9.37
   1   4   3   84.56    7.53
  -1  -4  -3   87.10    8.10
   1   4   4  234.28   12.77
  -1  -4  -4  233.41   13.15
   1   4   5  309.18   15.91
  -1  -4  -5  366.08   17.38
   1   4   6   -3.58   11.20
  -1  -4  -6   -1.28   12.22
   1   4   7  111.05   14.67
  -1  -4  -7  163.51   16.49
  -1  -4  -8   13.41   17.33
   1   4   8    2.56   15.78
  -1  -4  -9   10.56   14.55
   1   4   9   21.09   13.00
  -1  -5   0  275.30   13.31
  -1  -5   0  272.78   14.09
  -1  -5  -1   24.34   10.01
  -1  -5  -1   17.47    8.43
   1   5   1   19.38    8.77
  -1  -5  -2  275.98   13.02
  -1  -5  -2  366.16   16.83
   1   5   2  239.65   11.99
   1   5   3    0.83    6.15
  -1  -5  -3    5.67   10.20
  -1  -5  -4   84.62   13.49
   1   5   4   81.53   11.71
   1   5   5   17.86   11.36
  -1  -5  -5   16.77   13.04
   1   5   6   88.27   14.59
  -1  -5  -6  113.47   16.63
   1   5   7   38.51   16.71
  -1  -5  -7   62.44   13.41
  -1  -5  -8    1.30   21.47
   1   5   8   -8.80   19.46
  -1  -6   0  845.97   32.02
  -1  -6   0  987.64   34.08
  -1  -6  -1  468.25   20.14
  -1  -6  -1  487.65   21.42
   1   6   2  341.86   17.62
  -1  -6  -2  313.87   16.78
  -1  -6  -2  246.60   14.21
  -1  -6  -3  175.30   12.94
  -1  -6  -3  140.48   11.75
   1   6   3  176.04   13.28
   1   6   4   37.19    9.47
  -1  -6  -4   46.12   17.08
   1   6   5   27.03   13.62
  -1  -6  -5   25.59   17.25
   1   6   6   91.75   17.67
  -1  -6  -6   75.92   14.98
  -1  -6  -7   96.15   24.02
   1   6   7   46.19   21.00
  -1  -7   0   27.04   13.19
  -1  -7   0   22.82   14.37
  -1  -7  -1  331.09   18.93
  -1  -7  -1  325.83   20.74
  -1  -7  -2 1159.28   50.05
  -1  -7  -2 1085.20   44.16
  -1  -7  -3  718.87   36.11
   1   7   3  783.52   38.79
  -1  -7  -3  591.45   26.66
  -1  -7  -4   19.19   14.62
   1   7   4    5.13   15.13
  -1  -7  -4    7.72   21.55
  -1  -7  -5   23.72   12.69
   1   7   5   20.47   13.00
  -1  -7  -5   31.60   25.08
  -1  -7  -6   42.20   28.60
   1   7   6   14.64   22.50
  -1  -8   0   -4.42   16.60
  -1  -8   0   -7.32   23.36
  -1  -8  -1   16.48   19.79
  -1  -8  -1   27.61   16.50
  -1  -8  -2  299.47   24.20
  -1  -8  -2  248.44   27.42
  -1  -8  -3   55.82   12.28
  -1  -8  -3   94.32   26.37
  -1  -8  -4   19.51   17.80
  -1  -8  -4    1.46   27.05
  -1  -9   0   35.34   24.86
  -1  -9   0   27.14   24.63
  -1  -9  -1   41.97   24.90
  -1  -9  -1   22.42   28.80
  -1  -9  -2   12.80   23.75
  -1  -9  -2  -10.73   29.51
  -1  -9  -3   29.42   26.18
  -1  -9  -3   37.02   33.98
  -1 -10   0  184.23   46.60
  -1 -10   0  281.79   32.95
   2  -9   8  195.09   42.77
  -2   9  -8  173.48   41.25
  -2   9  -8  223.14   52.44
   2  -9   9   -3.82   33.76
  -2   9  -9   -4.03   33.80
  -2   8  -6  225.44   49.79
   2  -8   7   45.21   22.49
  -2   8  -7   53.18   22.35
   2  -8   8   94.66   29.39
  -2   8  -8   99.74   26.87
   2  -8   9   89.61   29.71
  -2   8  -9  127.13   28.65
   2  -8  10   25.94   34.12
  -2   8 -10   34.12   32.24
  -2   7  -5  255.53   29.66
  -2   7  -5  332.22   35.37
  -2   7  -6   96.75   17.72
   2  -7   6   87.06   18.61
   2  -7   7  311.39   27.19
  -2   7  -7  445.72   34.85
  -2   7  -8   40.41   19.94
   2  -7   8   31.29   22.42
  -2   7  -9   18.03   23.52
   2  -7   9   14.24   27.01
  -2   7 -10   18.01   26.71
   2  -7  10    1.58   31.56
  -2   7 -11   53.54   29.80
   2  -7  11   55.07   35.88
  -2   6  -4  341.34   26.04
  -2   6  -4  451.69   33.56
  -2   6  -5  152.97   15.97
   2  -6   5  181.89   17.18
  -2   6  -6  297.04   22.31
   2  -6   6  313.92   22.34
  -2   6  -7   31.42   15.76
   2  -6   7   26.49   17.91
  -2   6  -8  150.97   20.64
   2  -6   8  119.28   24.05
  -2   6  -9    1.69   17.78
   2  -6   9    2.63   22.82
  -2   6 -10   96.18   21.54
   2  -6  10   85.46   27.58
  -2   6 -11   68.16   24.17
   2  -6  11  104.56   30.56
  -2   5  -3   66.11   12.54
  -2   5  -3   89.54   14.94
  -2   5  -4    8.37   14.70
   2  -5   4    9.20   11.87
  -2   5  -5  612.14   29.50
   2  -5   5  686.21   28.52
  -2   5  -6  218.88   16.15
   2  -5   6  322.14   19.59
  -2   5  -7  232.30   17.81
   2  -5   7  239.65   21.19
  -2   5  -8    5.00   13.63
   2  -5   8   -3.52   18.35
  -2   5  -9   20.44   16.15
   2  -5   9   29.83   22.21
  -2   5 -10   23.29   19.22
   2  -5  10   23.53   18.34
  -2   5 -11   39.77   21.48
   2  -5  11   58.46   28.64
  -2   5 -12   26.97   24.83
   2  -5  12   37.26   31.78
  -2   4  -1  606.35   39.35
  -2   4  -1  650.54   40.32
  -2   4  -2 1689.90   58.04
  -2   4  -2 1643.01   65.41
   2  -4   3   60.04    9.20
  -2   4  -3   40.41    9.93
   2  -4   4  220.56   13.20
  -2   4  -4  158.37   12.47
   2  -4   5  261.14   16.67
  -2   4  -5  192.87   14.30
  -2   4  -6   14.35   10.91
   2  -4   6   20.73   13.49
  -2   4  -7  499.94   21.18
   2  -4   7  427.66   21.68
  -2   4  -8    4.76   13.20
   2  -4   8    3.88   17.49
  -2   4  -9   66.49   11.79
   2  -4   9   55.20   15.34
  -2   4 -10    0.70   18.47
   2  -4  10    1.81   22.67
  -2   4 -11   14.20   21.14
   2  -4  11   12.25   25.48
  -2   4 -12   34.70   24.58
   2  -4  12    4.63   30.42
  -2   3  -1  341.56   19.35
  -2   3  -1  284.37   16.71
   2  -3   2  202.02   14.38
  -2   3  -2  161.75   12.42
  -2   3  -2  170.47   13.60
  -2   3  -3    0.69    8.54
   2  -3   3    1.89    7.38
   2  -3   4 1417.29   44.68
  -2   3  -4 1227.95   38.84
   2  -3   5   75.60    8.25
  -2   3  -5   71.64    7.39
   2  -3   6    7.75    9.06
  -2   3  -6   11.65   10.55
   2  -3   7    0.56    9.31
  -2   3  -7   -0.53    7.30
  -2   3  -8   15.40   13.04
   2  -3   8    7.33   16.38
  -2   3  -9  293.76   15.17
   2  -3   9  272.20   17.43
  -2   3 -10   -9.25   15.75
   2  -3  10    6.30   13.69
  -2   3 -11   21.09   20.94
   2  -3  11    7.01   15.69
  -2   3 -12   -0.68   17.40
   2  -3  12  -16.70   20.57
  -2   2  -1 3407.74   98.29
  -2   2  -1 3708.24  114.73
   2  -2   2  197.93   10.92
  -2   2  -2  203.01   11.50
   2  -2   3 3047.00   89.78
  -2   2  -3 3330.85   88.41
  -2   2  -4  564.00   18.15
   2  -2   4  719.19   23.96
  -2   2  -5  224.62   10.10
   2  -2   5  194.35   10.16
  -2   2  -6  456.93   16.98
   2  -2   6  374.57   17.21
   2  -2   7  291.21   16.48
  -2   2  -7  429.44   16.62
   2  -2   8  768.68   27.63
  -2   2  -8  781.41   22.89
  -2   2  -9   68.88   11.62
   2  -2   9   53.48   13.50
  -2   2 -10   14.69   12.60
   2  -2  10    6.87   18.00
  -2   2 -11    4.61   14.83
   2  -2  11    3.88   23.85
  -2   2 -12   19.95   17.67
   2  -2  12   21.21   19.92
  -2   1  -1  557.67   20.74
  -2   1  -1  622.31   22.54
   2  -1   2  224.29   11.09
  -2   1  -2  248.55   11.92
  -2   1  -3 2360.13   63.93
   2  -1   3 2032.29   59.35
  -2   1  -4    3.04    7.91
   2  -1   4   -0.27    7.97
  -2   1  -5  567.70   17.44
   2  -1   5  350.22   12.90
  -2   1  -6   73.40   10.51
   2  -1   6   47.82   11.25
   2  -1   7   14.00    8.03
  -2   1  -7   28.11    7.45
   2  -1   8  312.73   13.73
  -2   1  -8  584.60   19.63
   2  -1   9   19.97   16.58
  -2   1  -9   20.93   10.60
  -2   1 -10  136.48   18.63
   2  -1  10   99.55   14.48
  -2   1 -11  -23.04   20.63
   2  -1  11    6.11   15.85
  -2   0   0 1594.10   50.03
   2   0   0 2272.65   67.92
  -2   0  -1  325.65   13.25
  -2   0  -1  369.51   14.82
   2   0   1  406.81   15.73
   2   0   2   29.66    6.19
  -2   0  -2   22.93    4.57
  -2   0  -3  506.73   17.18
   2   0   3  651.06   21.79
  -2   0  -4  956.63   26.81
   2   0   4  865.43   25.42
  -2   0  -5  290.08   10.63
   2   0   5  300.79   12.44
   2   0   6    4.04    9.94
  -2   0  -6    7.13    6.82
   2   0   7   37.86   10.32
  -2   0  -7   44.96   12.55
   2   0   8    4.48   12.24
  -2   0  -8   -2.81   11.89
   2   0   9   11.55   10.80
  -2   0  -9   14.00   10.40
  -2   0 -10   38.99   17.34
   2   0  10   22.50   12.59
  -2   0 -11   23.25   19.99
   2   0  11   29.65   14.40
  -2  -1   0   72.09    7.68
   2   1   0   51.26    5.82
  -2  -1   0   64.81    6.10
  -2  -1  -1  196.38    9.09
   2   1   1  177.67    8.76
  -2  -1  -1  147.17    7.78
   2   1   2  997.78   31.50
  -2  -1  -2  766.58   24.67
   2   1   3    7.18    8.71
  -2  -1  -3    7.46    5.49
   2   1   4  128.82    8.99
  -2  -1  -4  123.60    9.10
   2   1   5    0.01    6.73
  -2  -1  -5   -3.78    9.45
   2   1   6  233.86   12.15
  -2  -1  -6  322.46   13.74
   2   1   7   35.22    8.24
  -2  -1  -7   64.97    8.72
   2   1   8    0.72    9.47
  -2  -1  -8   21.53   13.91
   2   1   9   -5.63   15.10
  -2  -1  -9    6.64   15.47
  -2  -1 -10    4.65   13.62
   2   1  10   -2.58   13.33
  -2  -1 -11   83.58   16.76
   2   1  11   57.53   16.54
  -2  -2   0 3083.86   79.97
   2   2   0 3165.11   88.32
  -2  -2   0 3879.46  107.96
  -2  -2  -1 2185.39   58.77
   2   2   1 2124.18   60.77
  -2  -2  -1 1934.45   55.35
   2   2   2   79.60    8.40
  -2  -2  -2   83.58    8.60
  -2  -2  -3  114.60    7.18
   2   2   3  141.61    9.32
   2   2   4   39.52    6.66
  -2  -2  -4   42.12    6.84
   2   2   5  818.22   22.47
  -2  -2  -5 1326.28   33.77
   2   2   6  443.18   17.34
  -2  -2  -6  629.43   20.23
   2   2   7   47.85    8.01
  -2  -2  -7   77.36    9.06
   2   2   8    1.20    9.12
  -2  -2  -8    9.18    9.85
   2   2   9   15.56   10.98
  -2  -2  -9   35.98   16.94
  -2  -2 -10   60.84   14.26
   2   2  10   73.02   18.41
  -2  -3   0 2812.71   65.15
  -2  -3   0 3284.42   87.96
  -2  -3  -1 2592.68   71.66
  -2  -3  -1 2182.42   55.57
   2   3   1 2924.90   80.32
  -2  -3  -2  589.84   18.23
   2   3   2  689.77   20.63
  -2  -3  -2  967.98   26.53
  -2  -3  -3   84.23    7.59
   2   3   3   66.32    7.16
  -2  -3  -4    9.68    9.38
   2   3   4    2.77    8.95
   2   3   5  270.11   11.90
  -2  -3  -5  409.02   16.70
   2   3   6  222.86   10.96
  -2  -3  -6  428.18   17.05
   2   3   7  131.02   10.61
  -2  -3  -7  295.52   17.14
   2   3   8   81.88   11.17
  -2  -3  -8  178.45   18.30
   2   3   9    3.84   12.12
  -2  -3  -9   17.68   19.34
  -2  -4   0   65.83    8.14
  -2  -4   0   50.46    7.35
  -2  -4  -1   -0.61    4.53
  -2  -4  -1    1.00    7.40
   2   4   2  825.02   27.48
  -2  -4  -2  835.96   25.77
  -2  -4  -2  739.53   25.43
   2   4   3   25.76    9.08
  -2  -4  -3   27.77    9.83
  -2  -4  -4  187.49   13.90
   2   4   4  136.27    9.50
  -2  -4  -5   13.06   12.00
   2   4   5    9.31   10.76
  -2  -4  -6   15.42   10.00
   2   4   6    8.81   12.79
   2   4   7   10.55   14.87
  -2  -4  -7   -7.70   12.06
   2   4   8   13.81   17.28
  -2  -4  -8  -11.13   14.28
   2   4   9   17.61   20.71
  -2  -5   0    5.15    8.63
  -2  -5   0    3.42    9.58
  -2  -5  -1  112.23    8.34
  -2  -5  -1  164.43   10.03
   2   5   2   14.24    6.19
  -2  -5  -2   21.74   10.36
  -2  -5  -2   14.51    6.00
   2   5   3  164.39   12.63
  -2  -5  -3  139.14   12.43
  -2  -5  -3  161.84   14.29
   2   5   4  199.19   11.29
  -2  -5  -4  176.71   10.65
  -2  -5  -4  294.05   16.83
  -2  -5  -5  -12.38   15.36
   2   5   5   -6.67   13.28
   2   5   6   58.77   15.89
  -2  -5  -6   31.90   12.97
   2   5   7    5.71   18.37
  -2  -5  -7    6.10   14.70
   2   5   8   67.18   15.78
  -2  -5  -8  124.61   25.39
  -2  -6   0  358.44   16.71
  -2  -6   0  368.66   17.32
  -2  -6  -1  167.36   15.23
  -2  -6  -1  138.76   12.63
  -2  -6  -2  164.25   10.71
  -2  -6  -2  306.77   17.97
  -2  -6  -3  707.91   28.78
  -2  -6  -3  644.55   24.62
   2   6   3  800.94   31.56
   2   6   4    6.67   12.85
  -2  -6  -4   -9.93   12.95
  -2  -6  -4   -0.10   11.32
  -2  -6  -5   81.18   12.22
   2   6   5   95.53   12.41
  -2  -6  -5  164.78   20.37
  -2  -6  -6   -0.19   18.45
  -2  -6  -6    3.83   22.09
   2   6   6    6.25   18.61
  -2  -6  -7    6.49   18.32
  -2  -7   0  955.80   36.76
  -2  -7   0 1009.64   36.04
  -2  -7  -1    4.63    9.96
  -2  -7  -1    7.77   11.81
  -2  -7  -2   11.06   13.40
  -2  -7  -2    7.92   17.18
  -2  -7  -3  302.01   17.59
  -2  -7  -3  536.91   28.87
  -2  -7  -4   34.95   10.76
   2   7   4   35.07   11.16
  -2  -7  -4   29.25   22.50
   2   7   5  333.24   24.98
  -2  -7  -5  296.46   23.69
  -2  -7  -5  362.22   29.85
  -2  -8   0   69.19   17.25
  -2  -8   0   71.19   18.40
  -2  -8  -1   -9.08   18.31
  -2  -8  -1    9.63   20.73
  -2  -8  -2    3.54   17.28
  -2  -8  -2   23.22   21.15
  -2  -8  -3   20.78   18.14
  -2  -8  -3   13.10   24.44
  -2  -8  -4   18.25   20.96
  -2  -8  -4   32.88   29.28
  -2  -9   0   49.07   24.60
  -2  -9   0   40.53   25.82
  -2  -9  -1  196.35   27.13
  -2  -9  -1  181.61   29.17
  -2  -9  -2    6.31   25.88
  -2  -9  -2   -4.15   30.38
  -3   9  -8    3.96   41.06
  -3   9  -8   -0.61   40.79
  -3   8  -6   61.97   41.68
  -3   8  -6   63.69   35.10
  -3   8  -7  228.71   36.25
  -3   8  -7  229.84   38.79
  -3   8  -8   -4.34   23.63
   3  -8   8   -3.02   23.76
  -3   8  -8    4.49   26.86
   3  -8   9   15.25   25.58
  -3   8  -9   -1.84   30.69
  -3   7  -5   58.64   21.12
  -3   7  -5   65.44   22.19
  -3   7  -6  481.20   34.54
  -3   7  -6  524.91   41.40
  -3   7  -7  281.90   31.57
  -3   7  -7  245.78   23.47
   3  -7   7  255.98   24.16
  -3   7  -8    3.52   23.17
   3  -7   8   19.61   22.39
  -3   7  -9   36.17   26.78
   3  -7   9   83.44   29.67
   3  -7  10   32.50   34.21
  -3   7 -10   24.92   28.53
  -3   6  -3    2.78   19.49
  -3   6  -3    5.30   18.52
  -3   6  -4  220.26   24.46
  -3   6  -4  222.72   21.29
  -3   6  -5   14.07   19.52
   3  -6   5   40.59   16.59
  -3   6  -5   31.31   16.46
   3  -6   6  383.03   23.51
  -3   6  -6  259.00   21.51
  -3   6  -7    0.67   17.43
   3  -6   7    1.62   22.22
   3  -6   8   11.43   20.80
  -3   6  -8   22.87   17.51
   3  -6   9   12.46   18.30
  -3   6  -9   32.62   19.55
   3  -6  10   29.33   21.59
  -3   6 -10   16.15   22.72
   3  -6  11    3.53   35.73
  -3   6 -11   17.65   18.01
  -3   5  -1  308.09   23.72
  -3   5  -1  260.32   21.23
  -3   5  -2  357.12   23.18
  -3   5  -2  368.14   23.12
  -3   5  -3  544.38   24.90
  -3   5  -3  474.62   24.85
  -3   5  -4  190.25   16.23
  -3   5  -4  122.95   13.31
   3  -5   5  211.64   14.70
  -3   5  -5  153.58   13.92
   3  -5   6   30.94   13.83
  -3   5  -6   17.21   13.30
  -3   5  -7   30.79   13.23
   3  -5   7   29.44   15.71
  -3   5  -8  169.91   13.77
   3  -5   8  158.49   16.89
  -3   5  -9  117.29   19.42
   3  -5   9   89.57   26.30
  -3   5 -10   76.72   15.66
   3  -5  10   65.29   30.48
  -3   5 -11   11.81   23.98
   3  -5  11    8.86   34.37
  -3   4  -1   20.42    8.77
  -3   4  -1   20.78    7.75
  -3   4  -2  275.30   14.81
  -3   4  -2  269.89   15.02
  -3   4  -3  108.91   10.35
  -3   4  -3  115.28   10.50
  -3   4  -4 1050.24   37.53
  -3   4  -4 1073.46   36.11
   3  -4   4 1188.97   42.12
  -3   4  -5  117.50    9.32
   3  -4   5  170.42   12.59
   3  -4   6   34.71   11.41
  -3   4  -6   18.92   10.47
   3  -4   7   -7.92   15.59
  -3   4  -7    0.68   12.67
   3  -4   8    2.28   20.31
  -3   4  -8   11.21   15.14
  -3   4  -9  126.11   12.41
   3  -4   9   91.42   22.02
  -3   4 -10  115.12   19.10
   3  -4  10  107.60   25.34
  -3   4 -11  -10.42   22.61
   3  -4  11   22.72   30.20
  -3   3  -1   -0.69    7.98
  -3   3  -1    1.53    7.18
  -3   3  -2  464.24   18.81
  -3   3  -2  437.82   19.15
  -3   3  -3  644.91   24.44
  -3   3  -3  588.52   21.79
   3  -3   3  648.76   23.76
   3  -3   4  996.86   32.80
  -3   3  -4  732.73   24.81
  -3   3  -5   50.38   10.50
   3  -3   5   44.99   10.22
   3  -3   6  157.70   10.54
  -3   3  -6  222.02   13.48
   3  -3   7   28.98   15.20
  -3   3  -7   30.38    9.02
   3  -3   8  130.51   17.44
  -3   3  -8  154.17   12.53
   3  -3   9   46.68   19.84
  -3   3  -9   35.90   15.69
  -3   3 -10   -5.32   18.15
   3  -3  10    8.97   23.39
  -3   3 -11   34.42   17.12
   3  -3  11   30.87   27.21
  -3   2  -1    7.08    8.21
  -3   2  -1    8.14    7.12
  -3   2  -2   55.79    6.50
  -3   2  -2   86.14    8.22
  -3   2  -3 1872.48   52.71
   3  -2   3 2124.68   59.75
  -3   2  -3 1533.33   46.84
  -3   2  -4  159.24   10.02
   3  -2   4  142.67    9.38
   3  -2   5  301.68   12.54
  -3   2  -5  322.99   12.69
   3  -2   6  175.57   12.98
  -3   2  -6  180.31   11.98
   3  -2   7   17.11   14.36
  -3   2  -7   15.13    8.72
   3  -2   8   97.87   11.78
  -3   2  -8  243.33   17.10
   3  -2   9   -2.58   18.16
  -3   2  -9    2.51   10.32
   3  -2  10   87.39   16.27
  -3   2 -10  135.45   19.11
  -3   2 -11   31.24   16.70
   3  -2  11   45.31   28.75
  -3   1  -1  241.60   11.83
  -3   1  -1  194.70    8.72
  -3   1  -2  881.94   25.55
  -3   1  -2  964.34   28.56
   3  -1   2 1049.42   29.76
   3  -1   3   78.67    6.20
  -3   1  -3   69.20    6.02
  -3   1  -3  116.75    8.77
  -3   1  -4  264.46   11.47
   3  -1   4  263.18   11.45
   3  -1   5  338.16   12.58
  -3   1  -5  364.25   12.67
   3  -1   6   87.53   10.91
  -3   1  -6   94.19   10.49
   3  -1   7  177.56   14.96
  -3   1  -7  244.23   14.22
   3  -1   8   -9.36   16.42
  -3   1  -8   -2.02   14.18
   3  -1   9   79.60   18.86
  -3   1  -9  139.34   18.05
   3  -1  10   42.15   16.57
  -3   1 -10   50.78   14.29
  -3   1 -11  -10.46   22.95
   3  -1  11   34.23   26.02
  -3   0   0  161.07    9.20
   3   0   0  173.92    9.42
  -3   0  -1  273.78   10.80
  -3   0  -1  408.82   15.01
  -3   0  -2 1250.82   34.71
  -3   0  -2 1408.76   40.15
   3   0   2 1493.58   41.18
   3   0   3  128.14    8.55
  -3   0  -3  105.02    6.54
  -3   0  -4    8.49    8.67
   3   0   4    6.63    5.00
  -3   0  -5   26.05    6.50
   3   0   5   20.57    6.60
   3   0   6  366.99   13.00
  -3   0  -6  621.75   19.65
   3   0   7  174.22   13.86
  -3   0  -7  249.22   13.92
   3   0   8   21.25   10.61
  -3   0  -8   52.49   14.28
   3   0   9   30.68   12.62
  -3   0  -9   57.07   16.59
   3   0  10   73.49   21.22
  -3   0 -10   85.34   19.68
  -3  -1   0  411.77   15.47
   3   1   0  443.11   16.12
  -3  -1   0  503.07   17.64
  -3  -1  -1 1959.15   54.43
  -3  -1  -1 1762.83   50.57
  -3  -1  -2   25.62    4.88
  -3  -1  -2   25.93    5.14
   3   1   2   27.02    5.04
   3   1   3   48.90    5.46
  -3  -1  -3   47.64    5.30
  -3  -1  -3   63.08    7.29
  -3  -1  -4  197.30   11.34
   3   1   4  152.62    8.50
  -3  -1  -5   23.71    6.61
   3   1   5   33.68    9.17
   3   1   6  281.20   14.24
  -3  -1  -6  325.23   15.05
   3   1   7    7.06   12.12
  -3  -1  -7    8.38    9.39
   3   1   8   51.50   10.07
  -3  -1  -8  128.49   14.80
   3   1   9    1.47   11.52
  -3  -1  -9   20.55   16.18
   3   1  10   -8.54   15.48
  -3  -1 -10   11.11   15.40
  -3  -2   0  504.74   16.52
   3   2   0  446.71   16.35
  -3  -2   0  567.74   18.37
  -3  -2  -1 2268.77   58.53
  -3  -2  -1 2578.55   66.94
   3   2   2  493.05   16.06
  -3  -2  -2  508.45   16.23
  -3  -2  -2  422.29   14.45
  -3  -2  -3 1491.14   38.20
   3   2   3 1687.07   42.87
  -3  -2  -3 1345.70   34.80
  -3  -2  -4    7.77    8.90
   3   2   4   -2.08    6.36
  -3  -2  -5   42.29   11.59
   3   2   5   38.22   11.06
  -3  -2  -6  118.54   12.29
   3   2   6   81.18   11.52
  -3  -2  -7   99.08   14.51
   3   2   7   54.01   13.30
  -3  -2  -8  223.07   13.76
   3   2   8  101.33   11.87
  -3  -2  -9  -10.35   19.19
   3   2   9   -1.62   12.40
  -3  -3   0  232.93   10.04
  -3  -3   0  187.18    8.25
  -3  -3  -1  352.83   12.80
  -3  -3  -1  278.08   11.32
  -3  -3  -2    6.90    8.48
  -3  -3  -2    5.63    6.39
   3   3   2    0.76    8.72
  -3  -3  -3 1065.54   27.26
   3   3   3 1351.08   34.63
  -3  -3  -3 1173.79   30.89
  -3  -3  -4  115.98   12.26
  -3  -3  -4   99.44   11.57
   3   3   4  104.86   11.70
   3   3   5   96.43    8.60
  -3  -3  -5  118.07    9.46
   3   3   6   25.84   12.55
  -3  -3  -6   16.31    9.96
   3   3   7   -3.33   10.42
  -3  -3  -7  -11.00   16.82
   3   3   8   76.41   17.76
  -3  -3  -8  151.34   20.80
   3   3   9    1.82   19.91
  -3  -3  -9   13.88   23.07
  -3  -4   0   48.78    8.60
  -3  -4   0   34.37    6.46
  -3  -4  -1    0.34    8.29
  -3  -4  -1   10.85    8.92
  -3  -4  -2   33.60    8.75
  -3  -4  -2   42.86    7.11
  -3  -4  -3  150.88   13.38
   3   4   3  152.28   12.47
  -3  -4  -3  139.95   12.18
  -3  -4  -4  254.22   15.18
  -3  -4  -4  159.36   10.05
   3   4   4  175.91   10.24
  -3  -4  -5    7.26   10.70
  -3  -4  -5   20.26   12.99
   3   4   5   36.14   13.08
   3   4   6    2.13   10.86
  -3  -4  -6   13.28   17.56
   3   4   7   16.10   12.44
  -3  -4  -7   23.02   14.53
   3   4   8   40.94   20.20
  -3  -4  -8   37.87   16.98
  -3  -5   0   96.90    7.65
  -3  -5   0  121.74    8.39
  -3  -5  -1  257.18   14.40
  -3  -5  -1  326.14   16.33
  -3  -5  -2    0.38   12.56
  -3  -5  -2   -0.33   10.57
  -3  -5  -3  467.86   19.97
  -3  -5  -3  384.20   17.44
  -3  -5  -4  141.95   14.56
   3   5   4  162.35   14.94
  -3  -5  -4  157.45   17.00
   3   5   5   94.81   11.83
  -3  -5  -5   66.42   11.87
  -3  -5  -5  121.72   19.42
  -3  -5  -6  187.77   20.06
   3   5   6  185.69   20.37
  -3  -5  -6  202.64   23.47
  -3  -5  -7   20.44   20.87
  -3  -5  -7   20.87   17.39
   3   5   7  -20.18   21.34
  -3  -6   0 1261.95   42.51
  -3  -6   0 1387.69   42.34
  -3  -6  -1  354.93   17.61
  -3  -6  -1  429.46   19.67
  -3  -6  -2  101.01   16.92
  -3  -6  -2   74.25   13.62
  -3  -6  -3   36.99    9.47
  -3  -6  -3   80.09   16.88
  -3  -6  -4   11.18   10.81
  -3  -6  -4   20.86   19.40
  -3  -6  -5  172.25   19.72
  -3  -6  -5  153.28   17.71
   3   6   5  180.42   20.19
  -3  -6  -6   41.22   15.86
   3   6   6   57.73   15.59
  -3  -6  -6   65.74   26.91
  -3  -7   0  490.66   23.30
  -3  -7   0  627.60   27.30
  -3  -7  -1  193.36   14.75
  -3  -7  -1  145.17   12.08
  -3  -7  -2  267.45   19.78
  -3  -7  -2  335.00   24.48
  -3  -7  -3   27.93   17.60
  -3  -7  -3   15.91   16.58
  -3  -7  -4   27.91   17.76
  -3  -7  -4   11.27   23.86
  -3  -8   0    6.76   20.25
  -3  -8   0    4.51   18.95
  -3  -8  -1   86.73   15.64
  -3  -8  -1  158.42   25.51
  -3  -8  -2   -4.96   19.30
  -3  -8  -2   -5.07   24.37
  -3  -8  -3    2.73   21.08
  -3  -9   0   -7.89   27.67
  -3  -9   0   19.83   28.49
  -4   8  -6   24.56   31.61
  -4   8  -6   20.91   32.71
  -4   8  -7   74.48   31.87
  -4   8  -7   62.97   37.84
  -4   8  -8    5.39   27.64
  -4   8  -8   13.76   33.63
  -4   7  -4   92.21   30.77
  -4   7  -4   82.38   25.39
  -4   7  -5   86.12   22.94
  -4   7  -5   65.32   25.83
  -4   7  -6    6.41   27.65
  -4   7  -6    8.83   24.63
  -4   7  -7    9.03   21.92
  -4   7  -7   13.35   20.27
  -4   7  -8   49.68   25.58
  -4   7  -8   58.96   25.69
   4  -7   8   76.90   25.73
  -4   7  -9    4.86   27.87
  -4   7  -9   19.84   30.84
   4  -7   9   14.79   30.98
  -4   6  -1  127.59   20.16
  -4   6  -1  154.19   21.48
  -4   6  -2   13.59   17.79
  -4   6  -2    6.65   18.99
  -4   6  -3  506.03   28.96
  -4   6  -3  541.80   35.54
  -4   6  -4   40.03   17.74
  -4   6  -4   29.13   16.48
  -4   6  -5  101.83   15.43
  -4   6  -5  100.59   19.47
  -4   6  -6   32.77   16.51
  -4   6  -6   24.22   16.36
   4  -6   7   -2.70   17.28
  -4   6  -7    6.32   17.30
  -4   6  -7    7.16   17.03
  -4   6  -8   77.10   19.31
  -4   6  -8   67.86   23.08
   4  -6   8   56.37   16.87
  -4   6  -9   -9.23   21.32
   4  -6   9  -11.36   28.45
  -4   6 -10   11.50   17.73
   4  -6  10    7.19   35.53
  -4   5  -1   25.34   10.60
  -4   5  -1   31.19   11.42
  -4   5  -2  358.99   19.23
  -4   5  -2  382.07   20.10
  -4   5  -3   12.15   11.03
  -4   5  -3   14.33    9.97
  -4   5  -4  207.02   17.09
  -4   5  -4  173.99   15.30
  -4   5  -5  852.71   36.49
  -4   5  -5  827.95   35.30
   4  -5   6    4.75   12.90
  -4   5  -6    6.08   12.80
  -4   5  -6   10.53   12.28
  -4   5  -7  416.21   24.81
  -4   5  -7  294.13   20.47
   4  -5   7  436.58   25.22
   4  -5   8   32.02   23.21
  -4   5  -8   32.01   17.79
  -4   5  -9    9.56   20.71
   4  -5   9   -5.70   20.35
  -4   5 -10  119.37   25.04
   4  -5  10   60.04   25.30
  -4   4  -1   98.70   10.73
  -4   4  -1   84.31   10.94
  -4   4  -2  237.43   14.67
  -4   4  -2  239.42   14.21
  -4   4  -3   87.81   10.92
  -4   4  -3   89.95   12.03
  -4   4  -4  223.29   14.02
  -4   4  -4  154.92   10.07
  -4   4  -5  293.94   16.79
   4  -4   5  328.27   17.62
  -4   4  -5  292.71   16.68
  -4   4  -6   43.68   13.11
  -4   4  -6   42.45   12.49
   4  -4   6   55.43   13.13
   4  -4   7   94.23   18.11
  -4   4  -7   77.56   15.50
   4  -4   8  131.06   20.83
  -4   4  -8  135.09   17.56
   4  -4   9   32.46   24.44
  -4   4  -9   29.30   18.09
  -4   4 -10   24.27   21.99
   4  -4  10   -4.67   29.05
  -4   3  -1  874.12   28.05
  -4   3  -1  941.83   29.05
  -4   3  -2  116.49   12.06
  -4   3  -2  113.11   10.47
  -4   3  -3  227.71   13.55
  -4   3  -3  223.87   13.19
  -4   3  -4    2.20    9.20
  -4   3  -4    1.77    8.76
   4  -3   4    4.89    8.87
  -4   3  -5   37.67   10.94
   4  -3   5   35.14    9.59
  -4   3  -5   25.18   10.46
   4  -3   6  366.40   18.29
  -4   3  -6  271.37   13.20
   4  -3   7   18.36   17.06
  -4   3  -7   26.00   10.29
   4  -3   8   26.87   18.45
  -4   3  -8   30.26   14.84
   4  -3   9  -13.64   23.06
  -4   3  -9   -6.26   17.70
   4  -3  10   -8.61   27.71
  -4   3 -10    4.55   14.49
  -4   2  -1  930.74   27.37
  -4   2  -1 1301.12   31.32
  -4   2  -2  381.00   14.98
  -4   2  -2  382.69   13.92
  -4   2  -3   57.46    9.36
  -4   2  -3   64.10    9.41
  -4   2  -4  363.67   15.25
  -4   2  -4  210.79    9.80
   4  -2   4  261.20   11.06
  -4   2  -5  288.57   12.17
  -4   2  -5  328.88   14.66
   4  -2   5  369.52   15.49
   4  -2   6   77.05   12.86
  -4   2  -6   80.61   11.88
  -4   2  -7   83.37   14.52
   4  -2   7   79.45   16.58
  -4   2  -8   84.94   14.96
   4  -2   8   65.90   18.07
  -4   2  -9    4.71   16.95
   4  -2   9    4.32   21.39
   4  -2  10   17.38   27.27
  -4   2 -10   17.37   15.89
  -4   1  -1   29.10    7.71
  -4   1  -1   21.64    5.23
  -4   1  -2  614.92   16.30
  -4   1  -2  589.74   17.03
  -4   1  -3  682.18   20.36
  -4   1  -3  799.75   22.44
   4  -1   3  794.66   22.93
  -4   1  -4  637.69   18.45
   4  -1   4  886.60   25.35
  -4   1  -4  819.14   23.68
   4  -1   5  255.23   10.71
  -4   1  -5  327.19   14.32
  -4   1  -5  218.65    9.98
   4  -1   6   10.09   11.60
  -4   1  -6   12.85   10.82
  -4   1  -7  109.63   14.35
   4  -1   7   82.16   15.89
  -4   1  -8   37.08   11.79
   4  -1   8   22.70   18.03
   4  -1   9   44.94   16.59
  -4   1  -9  104.18   14.08
   4  -1  10   12.24   19.08
  -4   1 -10   28.21   15.86
  -4   0   0   99.87    8.72
  -4   0   0  109.59    8.96
   4   0   0   98.56    8.70
  -4   0  -1  530.41   16.58
  -4   0  -1  607.64   18.04
  -4   0  -2  288.68   11.14
  -4   0  -2  257.24   10.59
   4   0   3   34.25    6.10
  -4   0  -3   18.16    5.82
  -4   0  -3   29.18    6.09
  -4   0  -4  246.62   10.10
  -4   0  -4  288.14   12.59
   4   0   4  312.22   13.01
  -4   0  -5  204.52   10.12
  -4   0  -5  260.01   13.87
   4   0   5  292.37   14.46
   4   0   6   55.63    8.49
  -4   0  -6   85.14   11.34
   4   0   7    8.24   13.90
  -4   0  -7   -1.01   13.01
   4   0   8   70.23   18.03
  -4   0  -8  126.92   16.77
   4   0   9   30.60   14.76
  -4   0  -9   58.82   18.49
  -4  -1   0    8.63    5.13
  -4  -1   0    7.66    4.98
   4   1   0   10.07    4.96
  -4  -1  -1   84.94    7.65
  -4  -1  -1   99.11    7.79
  -4  -1  -2   25.83    5.93
  -4  -1  -2   33.55    8.37
   4   1   3  797.62   23.34
  -4  -1  -3  633.59   19.28
  -4  -1  -3 1050.16   30.61
  -4  -1  -4  357.09   14.38
   4   1   4  289.14   11.21
  -4  -1  -4  248.66   10.49
  -4  -1  -5    2.48   10.34
  -4  -1  -5    1.32   10.35
   4   1   5   -2.34   10.59
   4   1   6   -3.99   13.12
  -4  -1  -6   -0.93    9.11
   4   1   7    1.87    9.74
  -4  -1  -7    3.53   13.49
   4   1   8   92.75   12.21
  -4  -1  -8  124.61   18.45
   4   1   9   46.97   22.06
  -4  -1  -9   49.91   21.60
  -4  -2   0  323.89   11.04
   4   2   0  426.18   14.29
  -4  -2   0  499.74   15.91
  -4  -2  -1    5.64    5.77
  -4  -2  -1    1.57    7.94
  -4  -2  -2   30.06    8.51
  -4  -2  -2   30.28    8.57
  -4  -2  -3  312.56   11.53
  -4  -2  -3  622.00   19.90
   4   2   3  623.05   19.71
  -4  -2  -4   25.02   10.49
  -4  -2  -4    9.68   10.49
   4   2   4   17.35   10.45
  -4  -2  -5  453.44   17.75
  -4  -2  -5  386.09   15.97
   4   2   5  404.54   16.61
  -4  -2  -6   11.18    9.13
  -4  -2  -6   28.86   13.61
   4   2   6   15.75    9.26
   4   2   7   -6.20   15.54
  -4  -2  -7   28.30   16.17
   4   2   8   -2.69   12.48
  -4  -2  -8   -3.18   13.34
  -4  -3   0  545.32   15.85
  -4  -3   0  854.13   23.79
  -4  -3  -1   56.85    8.79
  -4  -3  -1   54.59    8.70
  -4  -3  -2  515.50   17.02
  -4  -3  -2  421.21   13.74
  -4  -3  -3   -3.25   10.61
  -4  -3  -3    2.99   10.83
  -4  -3  -4    6.28   11.39
  -4  -3  -4   -5.99    7.71
   4   3   4    0.77    7.72
   4   3   5  211.34   15.17
  -4  -3  -5  193.91   11.91
  -4  -3  -5  191.33   14.78
  -4  -3  -6   14.09   10.73
   4   3   6   11.36   10.92
  -4  -3  -6   12.99   11.80
  -4  -3  -7   56.81   17.66
  -4  -3  -7   88.07   19.89
   4   3   7   39.11   17.85
  -4  -3  -8    3.75   14.02
  -4  -3  -8    4.67   16.00
   4   3   8   29.69   13.81
  -4  -4   0    5.28    8.21
  -4  -4   0    1.72    7.99
  -4  -4  -1  434.93   15.66
  -4  -4  -1  598.31   18.88
  -4  -4  -2  133.81    9.42
  -4  -4  -2  215.94   13.43
  -4  -4  -3  147.56   10.22
  -4  -4  -3  183.41   12.76
  -4  -4  -4    1.05   14.30
  -4  -4  -4   -4.75   13.13
  -4  -4  -5   22.82   11.23
  -4  -4  -5   38.02   12.64
   4   4   5   33.81   11.31
  -4  -4  -6  172.17   19.49
  -4  -4  -6  191.27   22.25
   4   4   6  152.59   19.68
   4   4   7   37.07   20.43
  -4  -4  -7    3.77   20.65
  -4  -4  -7   20.62   16.91
  -4  -5   0   50.95    8.02
  -4  -5   0   64.77    8.35
  -4  -5  -1  957.06   32.87
  -4  -5  -1  849.94   26.10
  -4  -5  -2    3.42   13.04
  -4  -5  -2    2.18   10.08
  -4  -5  -3   63.35   11.03
  -4  -5  -3   50.19   13.91
  -4  -5  -4   33.68   11.41
  -4  -5  -4   39.23   18.74
  -4  -5  -5   44.74   18.84
  -4  -5  -5   63.88   22.18
   4   5   6  152.41   16.61
  -4  -5  -6  159.13   22.95
  -4  -5  -6  155.22   19.17
  -4  -6   0   79.22   10.34
  -4  -6   0  124.21   14.64
  -4  -6  -1   67.11   10.21
  -4  -6  -1   94.70   11.36
  -4  -6  -2  214.14   20.01
  -4  -6  -2  104.94   12.23
  -4  -6  -3  267.15   18.93
  -4  -6  -3  297.11   22.38
  -4  -6  -4   11.20   13.05
  -4  -6  -4   16.33   22.43
  -4  -6  -5    9.25   15.14
  -4  -7   0   10.18   16.64
  -4  -7   0    2.36   17.34
  -4  -7  -1    5.42   18.76
  -4  -7  -1    5.63   11.54
  -4  -7  -2   40.22   22.62
  -4  -7  -2   26.13   13.18
  -4  -7  -3   33.85   14.91
  -4  -7  -3   30.15   19.22
  -4  -8   0    2.64   21.00
  -4  -8   0   11.73   22.06
  -4  -8  -1    4.12   23.12
  -4  -8  -1   -6.04   19.12
  -5   8  -5   35.14   43.67
  -5   8  -5   39.39   42.35
  -5   8  -6   13.88   32.82
  -5   8  -6    9.42   37.34
  -5   8  -7    0.84   36.66
  -5   8  -7    4.24   42.12
  -5   7  -1   22.05   27.92
  -5   7  -1   23.62   27.76
  -5   7  -2    1.00   21.30
  -5   7  -2   -0.29   23.81
  -5   7  -3   18.47   21.66
  -5   7  -3   22.75   21.09
  -5   7  -4   28.13   25.30
  -5   7  -4   27.35   25.69
  -5   7  -5    4.90   21.30
  -5   7  -5    4.56   20.88
  -5   7  -6   41.79   24.04
  -5   7  -6   53.04   25.01
  -5   7  -7    6.96   28.99
  -5   7  -7    1.96   23.98
  -5   7  -8    4.05   27.20
  -5   7  -8    4.32   28.56
  -5   6  -1    9.90   14.16
  -5   6  -1   24.64   16.91
  -5   6  -2  605.11   33.69
  -5   6  -2  623.46   35.02
  -5   6  -3   66.35   20.83
  -5   6  -3   52.04   16.10
  -5   6  -4   -0.52   17.33
  -5   6  -4    4.50   15.24
  -5   6  -5  327.91   24.12
  -5   6  -5  255.15   22.04
  -5   6  -6   -2.77   19.91
  -5   6  -6   -3.27   18.21
  -5   6  -7   85.24   24.33
  -5   6  -7   83.42   21.77
  -5   6  -8   37.94   25.23
  -5   6  -8   21.24   21.65
  -5   5  -1   67.74   13.35
  -5   5  -1   75.66   13.66
  -5   5  -2  503.49   25.01
  -5   5  -2  544.98   25.07
  -5   5  -3  651.31   29.37
  -5   5  -3  703.14   30.47
  -5   5  -4    4.27   13.71
  -5   5  -4   -1.98   12.66
  -5   5  -5   25.13   16.03
  -5   5  -5   24.35   15.47
  -5   5  -6   -2.14   15.92
  -5   5  -6   -7.50   15.46
  -5   5  -7  302.47   20.17
  -5   5  -7  363.75   24.63
   5  -5   7  377.77   22.52
  -5   5  -8  100.15   26.02
   5  -5   8   81.11   18.90
  -5   5  -8   78.32   21.58
   5  -5   9    9.35   32.69
  -5   5  -9   -2.13   32.63
  -5   5  -9   35.04   24.31
  -5   4  -1  374.75   17.75
  -5   4  -1  418.54   18.20
  -5   4  -2  265.55   16.92
  -5   4  -2  277.85   16.26
  -5   4  -3    9.28    9.35
  -5   4  -3    5.33   11.72
  -5   4  -4   18.22   12.02
  -5   4  -4    9.67    8.74
  -5   4  -5   22.94   14.62
  -5   4  -5   23.79   10.54
  -5   4  -6  117.67   16.36
  -5   4  -6  104.34   16.09
  -5   4  -7   57.43   19.74
   5  -4   7   42.33   14.19
  -5   4  -7   45.78   17.84
   5  -4   8  -10.49   17.87
  -5   4  -8   -4.02   17.76
  -5   4  -8   13.02   20.42
  -5   4  -9    0.26   31.44
   5  -4   9   -3.07   31.56
  -5   4  -9  -14.05   23.95
  -5   3  -1  140.79   12.12
  -5   3  -1  149.83   11.11
  -5   3  -2   40.03   10.99
  -5   3  -2   29.34    6.82
  -5   3  -3  416.20   17.06
  -5   3  -3  591.65   23.19
  -5   3  -4   -0.76   11.24
  -5   3  -4    4.00    7.92
  -5   3  -5   31.69    8.61
  -5   3  -5   41.91   11.70
  -5   3  -6    3.46   10.22
  -5   3  -6    2.68   14.29
   5  -3   6   -1.87   10.33
   5  -3   7    5.13   18.97
  -5   3  -7   -0.71   19.35
  -5   3  -7   16.05   17.11
  -5   3  -8  189.63   24.26
   5  -3   8  144.37   24.20
  -5   3  -8  112.31   14.92
  -5   3  -9   12.29   30.21
   5  -3   9  -32.84   30.69
  -5   3  -9   -2.89   22.96
  -5   2  -1   65.04   10.73
  -5   2  -1   49.67    7.03
  -5   2  -2    9.33    8.90
  -5   2  -2   13.91    6.97
  -5   2  -3  460.17   17.67
  -5   2  -3  528.10   17.95
  -5   2  -4   44.90   10.88
  -5   2  -4   55.99   11.25
  -5   2  -5  241.07   11.77
  -5   2  -5  271.30   14.75
   5  -2   5  328.32   15.98
  -5   2  -6   -1.81   14.35
  -5   2  -6   -2.50   13.66
   5  -2   6    1.46   14.16
  -5   2  -7   21.35   18.68
   5  -2   7   17.37   18.69
  -5   2  -7   24.34   16.36
  -5   2  -8   21.91   16.46
   5  -2   8   13.25   16.57
  -5   2  -8   28.64   19.06
  -5   2  -9    6.81   20.39
  -5   2  -9   13.72   22.16
   5  -2   9   -5.40   20.53
  -5   1  -1   10.13    9.53
  -5   1  -1    9.72    9.04
  -5   1  -2   28.02    8.71
  -5   1  -2   15.55    6.49
  -5   1  -3   12.53    8.44
  -5   1  -3   11.82    8.68
  -5   1  -4  153.54    9.23
  -5   1  -4  177.32    9.40
  -5   1  -5  516.71   16.27
  -5   1  -5  643.18   21.81
   5  -1   5  739.52   23.98
  -5   1  -6    9.94    9.76
  -5   1  -6    7.01   13.19
   5  -1   6    1.14    9.87
  -5   1  -7   61.24   18.12
   5  -1   7   44.17   18.13
  -5   1  -7   58.96   16.07
  -5   1  -8    1.80   15.63
  -5   1  -8   32.53   18.32
   5  -1   8   19.90   15.45
  -5   1  -9   37.23   26.91
  -5   1  -9    1.83   21.85
   5  -1   9   21.65   26.93
  -5   0   0  338.39   13.81
  -5   0   0  328.71   11.62
   5   0   0  270.38   10.71
  -5   0  -1    1.90    8.73
  -5   0  -1    9.33    8.49
  -5   0  -2    1.38    8.40
  -5   0  -2    7.39    8.30
  -5   0  -3  439.03   16.52
  -5   0  -3  518.91   17.52
  -5   0  -4  346.84   15.06
  -5   0  -4  296.07   11.58
  -5   0  -5   -1.54    8.91
  -5   0  -5    6.89   12.62
   5   0   5    9.24   12.75
  -5   0  -6    7.33   13.50
  -5   0  -6   -0.37   13.07
   5   0   6   13.74   13.45
  -5   0  -7   40.76   17.01
   5   0   7   14.92   17.37
  -5   0  -7   29.39   15.94
  -5   0  -8   92.43   20.97
   5   0   8   44.63   21.24
  -5   0  -8   44.24   13.36
  -5  -1   0  323.86   13.32
   5   1   0  323.96   13.38
  -5  -1   0  379.18   14.55
  -5  -1  -1  364.37   12.41
  -5  -1  -1  575.42   18.54
  -5  -1  -2  226.04   11.30
  -5  -1  -2  211.96    9.44
  -5  -1  -3   39.73   10.47
  -5  -1  -3   36.02   10.76
  -5  -1  -4   88.56    8.43
  -5  -1  -4   56.58    8.08
   5   1   5  127.22   10.39
  -5  -1  -5  169.39   14.23
  -5  -1  -5  107.33   10.17
  -5  -1  -6   69.36   11.58
  -5  -1  -6   91.94   16.03
   5   1   6   71.49   11.68
   5   1   7   61.59   18.58
  -5  -1  -7    3.03   18.72
  -5  -1  -7   43.81   18.07
  -5  -1  -8   47.22   22.07
   5   1   8    9.85   22.22
  -5  -1  -8    6.60   15.22
  -5  -2   0  628.50   19.77
  -5  -2   0  713.52   21.44
  -5  -2  -1  112.35    9.50
  -5  -2  -1  148.70    9.93
  -5  -2  -2  112.20    8.57
  -5  -2  -2  229.28   12.99
  -5  -2  -3   88.48    8.52
  -5  -2  -3  137.83    9.04
  -5  -2  -4   19.32    9.40
  -5  -2  -4   12.05   12.81
   5   2   5    9.51    9.48
  -5  -2  -5   37.77   13.55
  -5  -2  -5   24.22    9.30
  -5  -2  -6   -7.26   15.51
  -5  -2  -6    7.64   16.07
   5   2   6  -14.56   15.81
  -5  -2  -7   41.47   13.29
  -5  -2  -7   81.78   20.51
   5   2   7   46.89   13.21
  -5  -3   0    7.36    9.99
  -5  -3   0    5.10    9.67
  -5  -3  -1   87.14   10.69
  -5  -3  -1   50.71    7.68
  -5  -3  -2  445.16   16.95
  -5  -3  -2  382.88   13.78
  -5  -3  -3   57.03    9.75
  -5  -3  -3   72.83    9.79
  -5  -3  -4   82.23   10.00
  -5  -3  -4   58.63    9.74
  -5  -3  -5   18.71   11.43
  -5  -3  -5   16.99   15.64
   5   3   6   12.77   13.04
  -5  -3  -6   21.36   12.72
  -5  -3  -6    6.28   13.85
  -5  -4   0  120.84    9.16
  -5  -4   0  166.94    9.24
  -5  -4  -1  403.68   15.03
  -5  -4  -1  642.62   21.61
  -5  -4  -2   32.55    9.39
  -5  -4  -2   29.11    9.25
  -5  -4  -3  193.25   15.23
  -5  -4  -3  217.68   16.83
  -5  -4  -4   23.53   11.78
  -5  -4  -4    7.13   11.58
  -5  -4  -5   64.83   19.14
  -5  -4  -5   62.02   14.71
  -5  -4  -6   24.32   14.81
  -5  -5   0   64.12    9.75
  -5  -5   0   73.37    9.19
  -5  -5  -1   87.83   13.91
  -5  -5  -1   80.34    9.76
  -5  -5  -2   67.20   16.24
  -5  -5  -2   62.25   11.81
  -5  -5  -3  470.55   22.95
  -5  -5  -3  416.20   21.84
  -5  -5  -4  -17.49   13.78
  -5  -5  -4   23.27   20.15
  -5  -6   0  219.37   14.56
  -5  -6   0  245.00   14.36
  -5  -6  -1  -11.52   16.00
  -5  -6  -1    3.14   11.30
  -5  -6  -2    0.83   19.72
  -5  -6  -2   -2.05   13.24
  -5  -6  -3    7.27   23.37
  -5  -6  -3    5.23   15.24
  -5  -7   0  100.05   14.83
  -5  -7   0  182.81   20.58
  -5  -7  -1    7.22   13.37
  -5  -7  -1   20.82   15.83
  -6   8  -3   16.87   53.92
  -6   8  -3   15.93   40.59
  -6   8  -4    9.16   49.18
  -6   8  -4    4.17   43.13
  -6   7  -1   62.27   24.46
  -6   7  -1   66.04   30.80
  -6   7  -2   -6.76   25.69
  -6   7  -2   -9.76   25.16
  -6   7  -3  147.17   24.50
  -6   7  -3  165.45   26.73
  -6   7  -4   -2.30   28.73
  -6   7  -4    7.99   24.69
  -6   7  -5    8.01   25.75
  -6   7  -5   -2.08   29.54
  -6   7  -6   19.57   29.64
  -6   7  -6   33.23   33.90
  -6   6  -1   24.39   17.26
  -6   6  -1   29.68   17.74
  -6   6  -2  423.00   32.14
  -6   6  -2  391.16   25.84
  -6   6  -3  307.16   26.02
  -6   6  -3  286.37   26.26
  -6   6  -4   36.73   21.22
  -6   6  -4   21.81   20.26
  -6   6  -5   42.92   22.90
  -6   6  -5   37.84   21.51
  -6   6  -6   -6.17   24.00
  -6   6  -6   -0.07   22.77
  -6   6  -7   90.49   29.04
  -6   6  -7   50.53   19.11
  -6   5  -1    8.54   15.08
  -6   5  -1    0.61   15.80
  -6   5  -2  311.20   21.66
  -6   5  -2  308.70   20.20
  -6   5  -3  293.34   21.63
  -6   5  -3  302.42   20.81
  -6   5  -4   21.01   19.02
  -6   5  -4   10.97   17.97
  -6   5  -5  278.55   24.03
  -6   5  -5  265.04   22.92
  -6   5  -6   12.33   15.71
  -6   5  -6   -4.63   22.13
  -6   5  -7   11.94   25.78
  -6   5  -7    8.15   24.30
  -6   4  -1   12.53    8.17
  -6   4  -1    7.22    9.15
  -6   4  -2   24.37    9.97
  -6   4  -2   37.88   12.10
  -6   4  -3   21.10   16.45
  -6   4  -3   33.30   14.78
  -6   4  -4    5.46   15.15
  -6   4  -4   12.39   11.09
  -6   4  -5   22.83   18.09
  -6   4  -5   27.28   18.27
  -6   4  -6    6.23   18.73
  -6   4  -6   -0.80   13.17
  -6   4  -7   11.90   22.84
  -6   4  -7   -7.42   21.58
  -6   3  -1  225.55   15.73
  -6   3  -1  222.23   14.38
  -6   3  -2    3.31   12.97
  -6   3  -2    0.53   11.32
  -6   3  -3   66.48   13.20
  -6   3  -3   66.78   12.21
  -6   3  -4    7.01   10.14
  -6   3  -4   20.06   14.46
  -6   3  -5  352.91   16.88
  -6   3  -5  455.42   22.07
  -6   3  -6   69.45   13.16
  -6   3  -6  104.38   18.37
  -6   3  -7   19.98   22.65
  -6   3  -7   36.69   20.39
  -6   3  -8   31.85   28.34
  -6   3  -8   18.24   16.71
  -6   2  -1   10.75    8.79
  -6   2  -1    6.08    8.00
  -6   2  -2  146.34   13.61
  -6   2  -2  154.09   12.63
  -6   2  -3   28.17   11.87
  -6   2  -3   30.81   11.51
  -6   2  -4    8.44    9.44
  -6   2  -4   10.80   13.58
  -6   2  -5  336.82   18.01
  -6   2  -5  277.62   17.44
  -6   2  -6   31.36   17.11
  -6   2  -6    9.94   11.89
  -6   2  -7   42.40   21.92
  -6   2  -7   21.89   13.82
  -6   2  -8   33.32   19.40
   6  -2   8   25.33   19.94
  -6   1  -1    4.33   11.74
  -6   1  -1    3.12   11.26
  -6   1  -2  468.15   16.19
  -6   1  -2  674.65   20.73
  -6   1  -3   76.90   11.36
  -6   1  -3   71.49    8.34
  -6   1  -4    8.53   12.63
  -6   1  -4   18.27   13.15
  -6   1  -5    3.98   11.10
  -6   1  -5   10.52   15.43
  -6   1  -6    6.51   11.87
  -6   1  -6    4.23   16.30
  -6   1  -7  128.00   16.05
  -6   1  -7  111.52   14.53
  -6   0   0   18.18   11.32
   6   0   0    7.09    7.91
  -6   0   0   11.22    7.87
  -6   0  -1  182.90   12.66
  -6   0  -1  200.13   12.73
  -6   0  -2   10.57   10.60
  -6   0  -2   11.98    7.72
  -6   0  -3   -1.14    8.63
  -6   0  -3   -2.23   13.03
  -6   0  -4   29.54   12.87
  -6   0  -4   38.18   13.51
  -6   0  -5   41.59   11.33
  -6   0  -5   40.60   11.19
  -6   0  -6   29.94   13.28
  -6   0  -6   43.11   12.98
  -6   0  -7    2.22   16.22
  -6   0  -7  -10.65   15.25
  -6  -1   0   37.44   11.02
  -6  -1   0   35.53    8.28
  -6  -1  -1  115.15   11.41
  -6  -1  -1   96.44    8.71
  -6  -1  -2   56.32   10.86
  -6  -1  -2   77.37   11.32
  -6  -1  -3  333.91   13.98
  -6  -1  -3  626.01   22.38
  -6  -1  -4   28.88   13.01
  -6  -1  -4   39.61   14.64
  -6  -1  -5  143.10   16.97
  -6  -1  -5  112.12   16.61
  -6  -1  -6    9.99   18.92
  -6  -1  -6    6.68   18.51
  -6  -2   0  156.51   11.56
  -6  -2   0  177.21   12.35
  -6  -2  -1   52.37    7.89
  -6  -2  -1   38.42    7.75
  -6  -2  -2  257.69   15.66
  -6  -2  -2  234.11   12.30
  -6  -2  -3  123.78   10.42
  -6  -2  -3  148.04   10.80
  -6  -2  -4   -4.20   15.65
  -6  -2  -4   34.82   15.10
  -6  -2  -5  244.40   20.66
  -6  -2  -5  151.09   14.41
  -6  -2  -6   49.49   21.46
  -6  -2  -6   33.20   21.77
  -6  -3   0  237.91   13.98
  -6  -3   0  215.24   11.11
  -6  -3  -1   27.15    9.03
  -6  -3  -1   39.60   12.43
  -6  -3  -2   16.57    9.21
  -6  -3  -2   15.43   12.64
  -6  -3  -3   27.99   10.90
  -6  -3  -3   12.04   10.81
  -6  -3  -4   73.72   13.23
  -6  -3  -4   76.25   19.03
  -6  -3  -5   24.78   21.29
  -6  -3  -5    6.62   21.49
  -6  -4   0    4.46   11.73
  -6  -4   0   -2.78    9.03
  -6  -4  -1  -10.79   10.90
  -6  -4  -1   -7.12   14.28
  -6  -4  -2   13.68   15.59
  -6  -4  -2   -7.25   10.46
  -6  -4  -3   88.44   19.61
  -6  -4  -3   76.95   13.22
  -6  -4  -4   75.75   21.89
  -6  -4  -4   35.06   16.05
  -6  -5   0  223.61   14.09
  -6  -5   0  265.65   13.81
  -6  -5  -1   25.79   11.58
  -6  -5  -1   30.02   16.17
  -6  -5  -2   67.24   19.12
  -6  -5  -2   60.63   18.14
  -6  -5  -3   10.70   15.08
  -6  -5  -3    8.94   15.74
  -6  -6   0  123.78   19.52
  -6  -6   0  123.90   17.90
  -6  -6  -1   -3.88   15.22
  -6  -6  -1  -10.31   14.46
  -7   7  -1   16.15   29.68
  -7   7  -1   17.53   25.49
  -7   7  -2   -8.90   34.52
  -7   7  -2    2.00   34.52
  -7   7  -3  145.88   40.18
  -7   7  -3  165.60   41.10
  -7   6  -1    0.53   19.81
  -7   6  -1    9.04   19.77
  -7   6  -2   12.85   23.50
  -7   6  -2    8.08   23.11
  -7   6  -3   24.66   24.83
  -7   6  -3   36.29   24.39
  -7   6  -4    7.53   26.87
  -7   6  -4   21.18   25.07
  -7   6  -5   83.65   29.78
  -7   6  -5   81.58   29.39
  -7   5  -1    9.47   17.30
  -7   5  -1   -1.33   18.91
  -7   5  -2   17.92   13.15
  -7   5  -2   33.95   20.22
  -7   5  -3   -4.12   20.71
  -7   5  -3   -0.15   19.29
  -7   5  -4   -4.29   24.08
  -7   5  -4   13.15   23.04
  -7   5  -5   15.80   19.04
  -7   5  -5   26.29   25.43
  -7   4  -1   73.33   14.76
  -7   4  -1   82.40   16.93
  -7   4  -2   28.46   20.11
  -7   4  -2   31.60   17.43
  -7   4  -3   26.38   20.24
  -7   4  -3   24.47   18.09
  -7   4  -4  -15.44   18.73
  -7   4  -4   -3.67   20.89
  -7   4  -5   54.94   15.60
  -7   4  -5   52.59   22.44
  -7   4  -6   20.67   25.79
  -7   4  -6   12.71   25.78
  -7   3  -1  500.96   23.51
  -7   3  -1  499.44   22.48
  -7   3  -2  117.13   17.67
  -7   3  -2  103.30   15.47
  -7   3  -3  560.45   27.50
  -7   3  -3  445.54   19.71
  -7   3  -4    1.64   17.86
  -7   3  -4    7.08   17.60
  -7   3  -5   49.09   20.86
  -7   3  -5   26.09   20.99
  -7   3  -6   92.17   25.38
  -7   3  -6   73.54   24.97
  -7   2  -1   45.85   16.18
  -7   2  -1   59.41   14.17
  -7   2  -2   72.13   11.56
  -7   2  -2  102.88   14.97
  -7   2  -3   76.40   17.59
  -7   2  -3   76.78   12.54
  -7   2  -4   12.60   16.77
  -7   2  -4   16.23   17.19
  -7   2  -5   22.12   19.78
  -7   2  -5   24.26   19.24
  -7   2  -6   23.91   23.69
  -7   2  -6   32.74   22.50
  -7   1  -1   20.13   14.29
  -7   1  -1   -2.14   13.81
  -7   1  -2  128.26   15.07
  -7   1  -2  174.70   15.37
  -7   1  -3   11.79   15.77
  -7   1  -3    9.37   16.51
  -7   1  -4   45.53   11.36
  -7   1  -4   76.04   16.95
  -7   1  -5   23.22   19.37
  -7   1  -5  -11.46   13.42
  -7   1  -6  -15.09   16.65
  -7   1  -6   13.86   22.68
  -7   0   0  114.27   14.94
  -7   0   0  111.73   10.71
  -7   0  -1   21.67   13.81
  -7   0  -1   43.10   13.84
  -7   0  -2   -6.55    9.48
  -7   0  -2   -5.52   13.95
  -7   0  -3   67.75   15.51
  -7   0  -3   63.89   11.97
  -7   0  -4   32.98   17.59
  -7   0  -4   33.84   18.92
  -7   0  -5   22.94   13.79
  -7   0  -5   26.87   18.84
  -7  -1   0  713.33   21.33
  -7  -1   0 1233.53   34.78
  -7  -1  -1  133.15   14.50
  -7  -1  -1   98.20   13.86
  -7  -1  -2    1.20   15.06
  -7  -1  -2    3.05   16.01
  -7  -1  -3   27.76   10.87
  -7  -1  -3   37.78   11.45
  -7  -1  -4    2.95   12.65
  -7  -1  -4    8.22   18.83
  -7  -1  -5  314.12   24.89
  -7  -1  -5  124.51   16.82
  -7  -2   0  250.53   12.52
  -7  -2   0  431.89   18.62
  -7  -2  -1   42.91   15.07
  -7  -2  -1   53.27   15.69
  -7  -2  -2    8.90   10.61
  -7  -2  -2   11.60   15.32
  -7  -2  -3   14.86   12.82
  -7  -2  -3   25.19   18.42
  -7  -2  -4   45.24   21.86
  -7  -2  -4   41.07   21.19
  -7  -3   0   15.71   10.46
  -7  -3   0   15.33   10.41
  -7  -3  -1   13.66   10.92
  -7  -3  -1   22.17   10.70
  -7  -3  -2   18.28   17.90
  -7  -3  -2   24.65   17.76
  -7  -3  -3   26.04   20.92
  -7  -3  -3   16.14   20.55
  -7  -4   0  145.33   17.69
  -7  -4   0  123.67   12.55
  -7  -4  -1  125.53   19.31
  -7  -4  -1  163.84   18.05
  -7  -4  -2    3.63   21.66
  -7  -4  -2    3.87   19.93
  -7  -5   0    7.82   12.98
  -7  -5   0    2.38   13.57
  -7  -5  -1   75.12   22.22
  -8   6  -1    5.62   25.30
  -8   6  -1   21.00   27.30
  -8   5  -1   -2.83   20.16
  -8   5  -1   -1.91   23.12
  -8   5  -2   60.20   24.91
  -8   5  -2   66.90   27.65
  -8   5  -3   -6.53   28.46
  -8   5  -3   -5.00   26.47
  -8   4  -1   53.97   19.37
  -8   4  -1   44.41   23.49
  -8   4  -2   78.16   24.56
  -8   4  -2   68.51   20.77
  -8   4  -3  138.23   28.39
  -8   4  -3  114.53   25.42
  -8   3  -1   25.27   21.50
  -8   3  -1   18.29   17.87
  -8   3  -2   34.18   23.22
  -8   3  -2   27.24   19.82
  -8   3  -3  299.28   25.31
  -8   3  -3  236.81   17.26
  -8   3  -4   14.97   23.96
  -8   3  -4    6.18   24.72
  -8   2  -1    3.81   16.31
  -8   2  -1   -4.67   18.88
  -8   2  -2   -7.74   14.75
  -8   2  -2   19.65   19.23
  -8   2  -3    5.73   14.32
  -8   2  -3    5.81   14.00
  -8   2  -4   -2.67   23.04
  -8   2  -4  -15.51   23.41
  -8   1  -1   48.28   12.53
  -8   1  -1   42.05   12.09
  -8   1  -2   53.94   19.15
  -8   1  -2   57.10   19.60
  -8   1  -3   -6.28   13.49
  -8   1  -3   -1.44   13.99
  -8   1  -4   63.63   15.46
  -8   0   0  247.13   19.15
  -8   0   0  210.09   13.95
  -8   0  -1   77.43   18.24
  -8   0  -1  101.75   18.57
  -8   0  -2    5.10   18.39
  -8   0  -2    4.89   19.55
  -8   0  -3  -10.60   14.94
  -8   0  -3  -27.09   22.63
  -8  -1   0  139.39   12.52
  -8  -1   0  199.79   18.18
  -8  -1  -1  147.29   14.07
  -8  -1  -1  200.06   15.04
  -8  -1  -2  147.71   19.36
  -8  -1  -2  192.67   22.21
  -8  -1  -3   53.39   21.39
  -8  -2   0   -3.68   17.65
  -8  -2   0   -1.25   17.94
  -8  -2  -1   -8.41   17.74
  -8  -2  -1   -0.67   18.42
  -8  -2  -2   20.35   20.91
  -8  -2  -2   28.11   21.53
  -8  -3   0   12.01   12.34
  -8  -3   0    4.66   18.89
  -8  -3  -1   54.02   20.97
  -8  -3  -1   28.32   21.04
  -9   0   0   35.29   22.48
  -9   0   0   -8.29   15.46
;
_shelx_hkl_checksum     10896
_shelx_res_file
;
TITL TA6CU1   IPDS  RT
    G:\II_ta6cu1_010220\mulabs\ta6cu1.res
    created by SHELXL-2018/3 at 14:51:15 on 08-May-2020
CELL  0.71073  7.77130  8.94560 11.24640 106.83900 104.64400 93.41200
ZERR 2  0.00080  0.00090  0.00140  0.01300  0.01300  0.01200
LATT 1
SFAC C H CU I N S
UNIT 16 24 4 4 2 6
PLAN 30
FMAP 2
SIZE 0.30 0.20 0.05
L.S. 11
OMIT 0 0 1
OMIT 0 0 2
OMIT 0 -4 1
OMIT -1 -2 2
OMIT -1 -8 3
OMIT 0 51
BOND $H
CONF
ACTA
HTAB
EADP C1 C2
eadp c5 c6
EADP C8 C7
REM THIN ORGANGE PLATE
WGHT    0.110000
FVAR       0.33506
I1    4    0.735343    0.702242    0.116632    11.00000    0.04065    0.02917 =
         0.04944    0.01338    0.01358    0.00029
I2    4    0.349898    0.562226    0.293403    11.00000    0.04375    0.01555 =
         0.05847    0.01102    0.02705    0.00310
CU1   3    1.240409    0.289016    0.288296    11.00000    0.03484    0.01762 =
         0.04872    0.01105    0.01442    0.00192
CU2   3    0.502684    0.465273    0.107783    11.00000    0.04239    0.03875 =
         0.05457    0.02192    0.02198    0.01770
S1    6    1.399884    0.085121    0.325469    11.00000    0.02771    0.02954 =
         0.03858    0.01089    0.00510    0.00647
S2    6    1.107868    0.292344    0.453116    11.00000    0.03742    0.02524 =
         0.04221    0.00843    0.01455    0.00276
S3    6    0.674927    0.266323    0.144952    11.00000    0.02838    0.02157 =
         0.04523    0.01382    0.01608    0.01088
N1    5    1.091394    0.118930    0.114906    11.00000    0.02462    0.01290 =
         0.04223    0.00919    0.01704    0.00509
C1    1    0.937057    0.137270    0.036754    11.00000    0.02889    0.01447 =
         0.03088    0.00874    0.01082    0.00692
C2    1    1.153822   -0.021321    0.076233    11.00000    0.02889    0.01447 =
         0.03088    0.00874    0.01082    0.00692
C3    1    1.327057   -0.044838    0.160634    11.00000    0.05197    0.02160 =
         0.03834    0.00222    0.01409    0.02116
AFIX  23
H3A   2    1.421167   -0.033142    0.120089    11.00000   -1.20000
H3B   2    1.314897   -0.152610    0.162526    11.00000   -1.20000
AFIX   0
C4    1    1.238476    0.007671    0.394705    11.00000    0.03032    0.03804 =
         0.04626    0.02797    0.01158    0.00468
AFIX  23
H4A   2    1.126049   -0.037376    0.327911    11.00000   -1.20000
H4B   2    1.284935   -0.075140    0.427765    11.00000   -1.20000
AFIX   0
C5    1    1.206085    0.137436    0.502292    11.00000    0.04971    0.02695 =
         0.04408    0.01847    0.01214    0.00485
AFIX  23
H5A   2    1.319763    0.181893    0.567821    11.00000   -1.20000
H5B   2    1.127970    0.092387    0.541897    11.00000   -1.20000
AFIX   0
C6    1    0.875070    0.210613    0.370895    11.00000    0.04971    0.02695 =
         0.04408    0.01847    0.01214    0.00485
AFIX  23
H6A   2    0.868179    0.113955    0.301594    11.00000   -1.20000
H6B   2    0.817806    0.185297    0.431304    11.00000   -1.20000
AFIX   0
C7    1    0.778916    0.326323    0.316246    11.00000    0.02896    0.02421 =
         0.04248    0.01106    0.01812    0.01305
AFIX  23
H7A   2    0.864140    0.420800    0.338968    11.00000   -1.20000
H7B   2    0.686666    0.355435    0.359299    11.00000   -1.20000
AFIX   0
C8    1    0.862306    0.289226    0.081374    11.00000    0.02896    0.02421 =
         0.04248    0.01106    0.01812    0.01305
AFIX  23
H8A   2    0.824277    0.329504    0.008985    11.00000   -1.20000
H8B   2    0.956964    0.366690    0.147795    11.00000   -1.20000
AFIX   0
HKLF 4
REM  TA6CU1   IPDS  RT
REM wR2 = 0.1834, GooF = S = 0.950, Restrained GooF = 0.950 for all data
REM R1 = 0.0699 for 1698 Fo > 4sig(Fo) and 0.0923 for all 2505 data
REM 127 parameters refined using 0 restraints
END
WGHT      0.1090      0.0000
REM Instructions for potential hydrogen bonds
EQIV $5 x+1, y-1, z
HTAB C3 I2_$5
HTAB C4 I2_$5
EQIV $6 -x+2, -y+1, -z+1
HTAB C5 I2_$6
HTAB C7 S2_$6
EQIV $2 x+1, y, z
HTAB C8 I2_$2
REM Highest difference peak  2.251,  deepest hole -2.577,  1-sigma level  0.353
Q1    1   0.4407  0.5868  0.3805  11.00000  0.05    2.25
Q2    1   0.6387  0.6784  0.0343  11.00000  0.05    2.21
Q3    1   0.2580  0.5408  0.2156  11.00000  0.05    2.16
Q4    1   0.8547  0.7216  0.2006  11.00000  0.05    1.73
Q5    1   0.5668  0.4936  0.1993  11.00000  0.05    1.55
Q6    1   0.7368  0.7321  0.2075  11.00000  0.05    1.36
Q7    1   0.9971  0.2524  0.3848  11.00000  0.05    1.20
Q8    1   1.1210  0.2520  0.1997  11.00000  0.05    1.17
Q9    1   0.2107  0.5962  0.3628  11.00000  0.05    1.11
Q10   1   0.8469  0.3586  0.5665  11.00000  0.05    1.08
Q11   1   0.6252  0.3139  0.2327  11.00000  0.05    1.05
Q12   1   0.9075  0.6516  0.0081  11.00000  0.05    1.04
Q13   1   1.5555 -0.0843  0.1794  11.00000  0.05    0.98
Q14   1   0.6004  0.7692  0.2056  11.00000  0.05    0.96
Q15   1   1.3421  0.3099  0.3664  11.00000  0.05    0.96
Q16   1   0.7823  0.2799  0.2200  11.00000  0.05    0.92
Q17   1   1.1006  0.1840  0.4414  11.00000  0.05    0.91
Q18   1   0.7610  0.5460  0.0392  11.00000  0.05    0.90
Q19   1   0.7666  0.0969  0.2770  11.00000  0.05    0.88
Q20   1   0.9742  0.2470  0.6142  11.00000  0.05    0.87
Q21   1   0.8253  0.5398  0.2220  11.00000  0.05    0.86
Q22   1   0.6692  0.4231  0.0155  11.00000  0.05    0.85
Q23   1   1.3776 -0.1024  0.3478  11.00000  0.05    0.82
Q24   1   0.9651 -0.2468  0.3020  11.00000  0.05    0.81
Q25   1   0.9733  0.6754  0.1850  11.00000  0.05    0.81
Q26   1   1.3210 -0.0542  0.4285  11.00000  0.05    0.78
Q27   1   1.2027  0.2930  0.5655  11.00000  0.05    0.78
Q28   1   1.3225  0.1501  0.3670  11.00000  0.05    0.77
Q29   1   1.1462 -0.3186  0.1757  11.00000  0.05    0.77
Q30   1   1.3603  0.2444  0.1972  11.00000  0.05    0.76
;
_shelx_res_checksum     96033
data_Global
_journal_date_recd_electronic     2020-05-20
_journal_date_accepted     2020-05-27
_journal_name_full     'Acta Crystallographica, Section E'
_journal_year     2020
_journal_volume     76
_journal_issue      7
_journal_page_first     984
_journal_page_last     989
_journal_paper_category     GM
_journal_paper_doi     10.1107/S2056989020007161
_journal_coeditor_code     PK2634
_publ_contact_author_name     'Helen Stoeckli-Evans'
_publ_contact_author_address
;
Institute of Physics
University of Neuch\^atel
rue Emile-Argand 11
CH-2000 Neuch\^atel
Switzerland
;
_publ_contact_author_email     'helen.stoeckli-evans@unine.ch'
_publ_contact_author_fax     '+41 32 718 25 11'
_publ_contact_author_phone     '+41 32 718 24 26'
_publ_section_title
;
Crystal structures of [(\m~2~-L1)dibromido dicopper(II)] dibromide and
poly-[(\m~2~-L1)di-iodido-dicopper(I)-di(\m-iodido)-dicopper(I)], where L1 is
2,5,8,11,14,17-hexathia-[9.9](2,6,3,5)-pyrazinophane
;
loop_
    _publ_author_name
    _publ_author_footnote
    _publ_author_address
    'Assoumatine, Tokour\'e' .
;
Institute of Chemistry
University of Neuch\^atel
Av. de Bellevax 51
CH-2000 Neuch\^atel
Switzerland
;
    'Stoeckli-Evans, Helen' .
;
Institute of Physics
University of Neuch\^atel
rue Emile-Argand 11
CH-2000 Neuch\^atel
Switzerland
;
_publ_section_synopsis
;
The reaction of the hexathiapyrazinophane ligand,
2,5,8,11,14,17-hexathia-[9.9](2,6,3,5)-pyrazinophane, with copper(II)
dibromide lead to the formation of a binuclear complex. Reaction with
copper(I) iodide also gave a binuclear complex, which is bridged by a
Cu~2~I~2~ unit to form a two-dimensional coordination polymer.
;
