# Supplementary material for: Crystal structures of [(μ2-L1)di­bromidodicopper(II)] dibromide and poly[[(μ2-L1)diiodido­dicopper(I)]-di-μ-iodido-dicopper(I)], where L1 is 2,5,8,11,14,17-hexa­thia-[9.9](2,6,3,5)-pyrazino­phane
Source: Acta Crystallogr E Crystallogr Commun. 2020 Jun 2;76(Pt 7):984–9. doi: 10.1107/S2056989020007161 (PMC7336783; doi:10.1107/S2056989020007161)
Supplement: Supplementary file 2 [file e-76-00984-Isup2.hkl]

data_I                                                                          
_shelx_title ' TA6CUII   IPDS  -50DEGC'                                         
_shelx_refln_list_code          4                                               
_shelx_F_calc_maximum      171.81                                               
_exptl_crystal_F_000       428.00                                               
_reflns_d_resolution_high  0.8162                                               
                                                                                
loop_                                                                           
 _space_group_symop_operation_xyz                                               
 'x, y, z'                                                                      
 '-x, -y, -z'                                                                   
                                                                                
_cell_length_a     7.2090                                                       
_cell_length_b     8.1422                                                       
_cell_length_c    12.3904                                                       
_cell_angle_alpha  71.842                                                       
_cell_angle_beta   74.702                                                       
_cell_angle_gamma  72.694                                                       
                                                                                
_shelx_F_squared_multiplier     1.000                                           
                                                                                
loop_                                                                           
 _refln_index_h                                                                 
 _refln_index_k                                                                 
 _refln_index_l                                                                 
 _refln_F_squared_calc                                                          
 _refln_F_squared_meas                                                          
 _refln_F_squared_sigma                                                         
 _refln_observed_status                                                         
   1   0   0       3668.65       2625.55       355.43 o                         
   2   0   0      12610.04      12537.20       262.75 o                         
   3   0   0       2538.66       2451.39        89.97 o                         
   4   0   0       1600.21       1580.59        68.19 o                         
   5   0   0      11548.64      10089.60      1255.37 o                         
   6   0   0        200.60        199.79        24.43 o                         
   7   0   0       1492.93       1827.99        72.67 o                         
   8   0   0         32.97         28.94        42.71 o                         
  -8   1   0        800.79        542.81       109.92 o                         
  -7   1   0        356.13        399.79        41.89 o                         
  -6   1   0       3552.95       3628.54       237.24 o                         
  -5   1   0         71.18         67.30        20.14 o                         
  -4   1   0        846.83        734.34        28.02 o                         
  -3   1   0       1433.31       1375.68        40.16 o                         
  -2   1   0        705.49        676.53        32.36 o                         
  -1   1   0      11270.41      10330.81       560.78 o                         
   0   1   0       2363.11       2686.16        79.54 o                         
   1   1   0         86.15         57.23         6.88 o                         
   2   1   0       4536.23       4182.56       559.89 o                         
   3   1   0        479.32        543.83        36.92 o                         
   4   1   0      13512.87      11182.65       749.77 o                         
   5   1   0       2367.32       1904.31        72.33 o                         
   6   1   0       1591.99       1537.02       166.83 o                         
   7   1   0         57.43         62.06        24.48 o                         
   8   1   0         55.62         40.24        35.02 o                         
  -7   2   0       1595.66       1712.59       254.73 o                         
  -6   2   0         18.15         36.89        37.04 o                         
  -5   2   0        886.20        846.62        92.08 o                         
  -4   2   0       6034.04       4517.39       865.33 o                         
  -3   2   0          0.68          4.53        24.87 o                         
  -1   2   0          5.29         17.53        21.80 o                         
   0   2   0      13357.92      20844.51       524.80 o                         
   1   2   0       6214.41       7235.19       194.93 o                         
   2   2   0        305.20        319.35        13.84 o                         
   3   2   0      18210.17      16697.34       845.64 o                         
   4   2   0        363.49        397.07        45.41 o                         
   5   2   0       3074.28       3524.44       119.52 o                         
   6   2   0        582.33        558.44        47.78 o                         
   7   2   0          1.14        -16.01        22.81 o                         
   8   2   0        629.19        753.06        40.84 o                         
  -7   3   0         70.03         49.35        77.78 o                         
  -6   3   0       1083.47       1090.14        55.03 o                         
  -5   3   0         13.28         26.06        33.05 o                         
  -4   3   0         10.25         17.44        30.86 o                         
  -3   3   0       2808.75       2546.54        91.39 o                         
  -2   3   0        978.23       1132.99        52.27 o                         
  -1   3   0      11227.54      14240.81      1032.97 o                         
   0   3   0       2128.14       2811.85        77.11 o                         
   1   3   0       2170.43       3007.56        47.86 o                         
   2   3   0       9846.80      10820.14       187.21 o                         
   3   3   0         15.55         12.49        13.47 o                         
   4   3   0       6572.31       7126.77       137.27 o                         
   5   3   0       1030.62       1092.08        24.27 o                         
   6   3   0        705.14        764.30        84.96 o                         
   7   3   0       1986.05       2294.06        51.35 o                         
   8   3   0          0.27          2.03        34.67 o                         
  -6   4   0        974.13        737.05       201.99 o                         
  -5   4   0        293.45        302.58        77.79 o                         
  -4   4   0       7446.93       7184.36       184.94 o                         
  -3   4   0        618.09        559.32        53.87 o                         
  -2   4   0       4834.13       4546.63       563.89 o                         
  -1   4   0        736.01        960.05        45.56 o                         
   0   4   0       1260.44       1746.92        35.53 o                         
   1   4   0       8347.11      10670.94       866.67 o                         
   2   4   0       2143.18       2720.39        49.62 o                         
   3   4   0      10031.19      10198.60       835.82 o                         
   4   4   0         13.59          5.61        12.01 o                         
   5   4   0         73.13         83.87        13.59 o                         
   6   4   0        502.05        380.75        23.03 o                         
   7   4   0        392.01        488.69        30.45 o                         
   8   4   0       1626.10       1750.98       220.08 o                         
  -2   5   0         54.77         45.41        40.06 o                         
  -1   5   0        883.05       1037.56        35.88 o                         
   0   5   0       4581.23       5509.44       107.25 o                         
   1   5   0       1316.31       1500.37        36.39 o                         
   2   5   0      13277.21      14526.56      1200.95 o                         
   3   5   0        955.65       1029.49        29.64 o                         
   4   5   0        805.30        859.33        42.68 o                         
   5   5   0       2601.63       2869.90        47.34 o                         
   6   5   0        701.38        657.50        43.51 o                         
   7   5   0       2704.16       2405.31       111.68 o                         
   8   5   0         52.54         49.66        36.60 o                         
  -2   6   0        761.90        674.84       153.05 o                         
  -1   6   0       4368.03       4911.09       131.31 o                         
   0   6   0        850.80        963.50        36.30 o                         
   1   6   0       7025.80       8119.66       508.67 o                         
   2   6   0        422.96        437.58        26.57 o                         
   3   6   0         10.70         17.15        23.48 o                         
   4   6   0        532.01        477.87        40.01 o                         
   5   6   0        954.59       1028.31        37.26 o                         
   6   6   0       5155.25       5864.73       151.69 o                         
   7   6   0        319.38        299.47        33.35 o                         
  -2   7   0       1565.84       1229.65       294.87 o                         
  -1   7   0        589.90        586.38        53.26 o                         
   0   7   0       4655.32       4299.89       420.69 o                         
   1   7   0       1027.22        996.81       122.89 o                         
   2   7   0        682.45        675.82        34.56 o                         
   3   7   0       2278.27       2439.45       140.19 o                         
   4   7   0        507.73        581.28        34.67 o                         
   5   7   0       2964.15       3178.99        69.84 o                         
   6   7   0         74.20         92.67        32.39 o                         
   7   7   0          7.67          0.16        44.46 o                         
  -1   8   0       1303.55       1266.72        91.23 o                         
   0   8   0         10.11         34.15        46.36 o                         
   1   8   0        126.30        119.46        34.51 o                         
   2   8   0        542.60        543.29        38.52 o                         
   3   8   0        244.43        203.09        41.06 o                         
   4   8   0       3139.48       3169.22        72.93 o                         
   5   8   0          3.55         -6.26        32.96 o                         
   6   8   0        648.78        566.71        40.90 o                         
   0   9   0        743.64        652.19        66.34 o                         
   1   9   0        228.15        238.50        53.90 o                         
   2   9   0        388.36        368.91        41.57 o                         
   3   9   0        580.19        539.75        56.25 o                         
   4   9   0        761.61        750.27        54.15 o                         
  -3  -9   1          4.62         39.22        43.82 o                         
  -2  -9   1        444.66        405.55        48.08 o                         
  -1  -9   1        893.50        780.61        64.12 o                         
   0  -9   1        228.32        189.76        61.29 o                         
  -5  -8   1        240.20        251.80        38.73 o                         
  -4  -8   1         70.46         75.02        34.51 o                         
  -3  -8   1        438.32        450.53        42.11 o                         
  -2  -8   1        163.01        190.36        42.14 o                         
  -1  -8   1       3078.52       3064.61        91.88 o                         
   0  -8   1       1194.02       1122.39        62.14 o                         
   1  -8   1         79.88         61.16        67.04 o                         
  -6  -7   1        166.17        144.43        33.17 o                         
  -5  -7   1        406.39        475.62        45.75 o                         
  -4  -7   1         18.79         16.48        26.59 o                         
  -3  -7   1       1199.66       1239.40       139.85 o                         
  -2  -7   1        986.42       1086.16       196.15 o                         
  -1  -7   1        960.19       1101.15        50.82 o                         
   0  -7   1        157.96        140.00        40.31 o                         
   1  -7   1        848.42        919.45        61.97 o                         
  -7  -6   1          6.24          6.96        35.97 o                         
  -6  -6   1         21.27         18.04        19.89 o                         
  -5  -6   1        849.16        697.06        21.49 o                         
  -4  -6   1         16.07         15.35        27.73 o                         
  -3  -6   1       1560.02       1662.12       140.61 o                         
  -2  -6   1        642.13        689.46        40.85 o                         
  -1  -6   1        201.28        242.15        26.40 o                         
   0  -6   1         72.94         87.63        32.83 o                         
   1  -6   1        286.01        328.21        42.72 o                         
  -7  -5   1         19.76         23.80        23.98 o                         
  -6  -5   1          3.77         22.61        24.01 o                         
  -5  -5   1        806.24        837.11        74.52 o                         
  -4  -5   1        996.89       1014.86        76.98 o                         
  -3  -5   1        157.12        135.59        12.80 o                         
  -2  -5   1         20.29         13.82        22.55 o                         
  -1  -5   1        495.42        562.52        27.55 o                         
   0  -5   1        312.70        343.11        27.62 o                         
   1  -5   1          2.11          3.01        25.93 o                         
  -8  -4   1        159.79        137.62        28.28 o                         
  -7  -4   1        121.52        124.80        21.16 o                         
  -6  -4   1        484.60        383.85        18.50 o                         
  -5  -4   1        879.94        956.92        25.93 o                         
  -4  -4   1        276.89        287.62        23.49 o                         
  -3  -4   1         14.48         13.88        10.33 o                         
  -2  -4   1          3.08          4.62        10.51 o                         
  -1  -4   1         35.27         25.49        14.59 o                         
   0  -4   1        349.83        560.56        76.88 o                         
   1  -4   1         35.20         35.59        24.85 o                         
  -8  -3   1         69.96         44.11        26.92 o                         
  -7  -3   1       1047.79       1126.15        94.46 o                         
  -6  -3   1       1066.45        917.72        79.95 o                         
  -5  -3   1         23.65         20.01        16.07 o                         
  -4  -3   1       1209.95       1091.48        85.96 o                         
  -3  -3   1       3010.77       2644.08       210.71 o                         
  -2  -3   1       1305.57       1324.11        25.68 o                         
  -1  -3   1         55.89         51.99         9.79 o                         
   0  -3   1       2941.61       3745.28       228.91 o                         
   1  -3   1       8019.93       9051.61       308.38 o                         
   5  -3   1       1005.57        983.55        69.27 o                         
   6  -3   1        259.66        287.73        69.45 o                         
   7  -3   1        346.33        361.53        99.68 o                         
  -8  -2   1        542.66        528.89        45.48 o                         
  -7  -2   1        862.88        923.80        79.96 o                         
  -6  -2   1        584.94        524.11        22.51 o                         
  -5  -2   1        591.11        498.82        36.39 o                         
  -4  -2   1        124.23        126.39        13.52 o                         
  -3  -2   1       1946.03       1764.40       241.27 o                         
  -2  -2   1        155.75        111.85        10.46 o                         
  -1  -2   1          3.05          6.31        10.78 o                         
   0  -2   1          1.39         10.44        11.53 o                         
   1  -2   1       8987.51      10162.13       333.70 o                         
   3  -2   1       1185.29       1055.65        64.23 o                         
   4  -2   1          1.76          6.14        25.20 o                         
   5  -2   1        792.37        804.66       111.67 o                         
   6  -2   1       6277.10       4972.48      1561.28 o                         
   7  -2   1        182.69        194.67        68.42 o                         
  -8  -1   1        680.15        744.25        41.44 o                         
  -7  -1   1         10.28         -4.43        31.30 o                         
  -6  -1   1        432.50        344.66        25.77 o                         
  -5  -1   1       1399.60       1243.53        43.76 o                         
  -4  -1   1       2443.82       2071.38       293.11 o                         
  -3  -1   1       1420.88       1334.20        31.49 o                         
  -2  -1   1         91.00         66.35        10.13 o                         
  -1  -1   1       3909.31       3770.00        93.17 o                         
   0  -1   1       5748.65       5472.99       149.36 o                         
   2  -1   1       1085.26       1059.81        58.69 o                         
   3  -1   1       1100.43       1007.77        60.90 o                         
   4  -1   1        810.35        770.99        24.33 o                         
   5  -1   1       1512.45       1538.00        70.70 o                         
   6  -1   1        169.61        189.08        27.66 o                         
   7  -1   1        570.50        594.57        78.35 o                         
   8  -1   1         53.09         73.00        68.32 o                         
  -8   0   1        242.04        188.10        42.87 o                         
  -7   0   1        138.40        170.76        33.99 o                         
  -6   0   1          1.31         27.67        22.26 o                         
  -5   0   1        158.11        123.45        22.16 o                         
  -4   0   1          0.63          5.42        16.23 o                         
  -3   0   1          1.79          2.34        12.70 o                         
  -2   0   1         15.66         17.42        11.39 o                         
  -1   0   1       1310.75       1128.36        36.82 o                         
   1   0   1       1919.05       1551.75        61.04 o                         
   2   0   1        697.06        648.01        60.75 o                         
   3   0   1        125.16        137.87        20.15 o                         
   4   0   1       6163.65       6306.66       252.47 o                         
   5   0   1        183.14        182.92        22.43 o                         
   6   0   1       1575.01       1634.48        63.52 o                         
   7   0   1         30.82         27.54        31.26 o                         
   8   0   1         23.33         -0.74        59.76 o                         
  -7   1   1          0.19        -15.34        32.11 o                         
  -6   1   1         55.96         68.49        30.53 o                         
  -5   1   1        227.33        212.07        25.72 o                         
  -4   1   1       1048.52        952.83        31.28 o                         
  -3   1   1       3016.98       2798.30        64.67 o                         
  -2   1   1       1180.61       1071.01        34.82 o                         
  -1   1   1        317.96        227.33        21.14 o                         
   0   1   1       3448.35       3463.82       102.51 o                         
   1   1   1       4664.38       5288.35       117.33 o                         
   2   1   1       1081.92        990.54        80.88 o                         
   3   1   1       1500.53       1478.90       198.50 o                         
   4   1   1        370.46        374.87        26.24 o                         
   5   1   1       4888.04       5236.35       117.60 o                         
   6   1   1         37.14         54.49        23.24 o                         
   7   1   1        631.17        641.68        69.50 o                         
   8   1   1        188.41        228.95        50.98 o                         
  -7   2   1          9.57         18.89        46.12 o                         
  -6   2   1        585.07        535.19        64.92 o                         
  -5   2   1        465.50        380.32        72.17 o                         
  -4   2   1         90.48         69.76        26.61 o                         
  -3   2   1        573.46        453.08        71.41 o                         
  -2   2   1       1028.63       1018.76        36.51 o                         
  -1   2   1       5787.40       6617.72       198.48 o                         
   0   2   1        800.71       1199.01        49.96 o                         
   1   2   1         39.69         61.86        17.53 o                         
   2   2   1       5378.15       5783.79       637.27 o                         
   3   2   1         23.43         19.91         9.66 o                         
   4   2   1       2444.86       2532.18       304.72 o                         
   5   2   1         81.38         68.50        14.32 o                         
   6   2   1         12.34         20.12        19.11 o                         
   7   2   1        927.81        871.62        31.74 o                         
   8   2   1         99.41         90.14        38.73 o                         
  -7   3   1         26.37         32.28        54.75 o                         
  -6   3   1        557.23        586.00        47.71 o                         
  -5   3   1       1362.41       1164.63        52.26 o                         
  -4   3   1         11.01         20.21        26.21 o                         
  -3   3   1        270.30        236.04        22.97 o                         
  -2   3   1       1763.86       1760.01       226.63 o                         
  -1   3   1       7324.04       8742.97       647.61 o                         
   0   3   1       2808.23       3972.54        82.87 o                         
   1   3   1        249.70        346.04        19.24 o                         
   2   3   1        960.10       1096.73        23.05 o                         
   3   3   1      12303.65      12271.40      2168.16 o                         
   4   3   1        307.27        268.85        25.95 o                         
   5   3   1       2421.77       2105.32       147.22 o                         
   6   3   1         51.77         43.53        17.29 o                         
   7   3   1        250.62        248.58        24.16 o                         
   8   3   1       2172.54       2690.70        71.78 o                         
  -6   4   1        174.83        193.09        58.41 o                         
  -5   4   1         20.55          9.85        45.94 o                         
  -4   4   1       1873.60       1957.30        77.78 o                         
  -3   4   1       5116.14       5542.25       205.55 o                         
  -2   4   1        209.07        240.86        55.15 o                         
  -1   4   1         12.77         17.27        23.20 o                         
   0   4   1       1837.67       2678.17        60.40 o                         
   1   4   1       1743.31       2337.64        49.46 o                         
   2   4   1       4992.51       5617.13       374.47 o                         
   3   4   1         56.43         85.51        17.65 o                         
   4   4   1         57.69         26.64        12.33 o                         
   5   4   1       1198.69       1212.69       129.51 o                         
   6   4   1        558.07        516.79        88.11 o                         
   7   4   1       2833.56       3329.60       224.38 o                         
   8   4   1         33.95          6.36        41.88 o                         
  -5   5   1          2.19         10.04       110.51 o                         
  -4   5   1        278.20        267.57        59.59 o                         
  -3   5   1       3003.33       3331.57       118.99 o                         
  -2   5   1       2725.59       2525.78       784.47 o                         
  -1   5   1        561.42        666.86        36.72 o                         
   0   5   1       1169.57       1465.48        32.56 o                         
   1   5   1       9788.03      12149.59       475.47 o                         
   2   5   1       2142.92       2773.06        41.07 o                         
   3   5   1        489.78        549.72        25.12 o                         
   4   5   1        280.45        233.21        33.36 o                         
   5   5   1        272.84        265.59        19.48 o                         
   6   5   1       3687.47       3245.23       282.59 o                         
   7   5   1        111.30        116.55        35.59 o                         
   8   5   1        988.63       1133.84        51.88 o                         
  -3   6   1          0.28         -1.94        51.73 o                         
  -2   6   1        195.79        169.69        32.13 o                         
  -1   6   1        242.69        254.95        28.49 o                         
   0   6   1        463.82        512.54        24.56 o                         
   1   6   1        181.52        232.95        21.59 o                         
   2   6   1         61.22         71.90        19.96 o                         
   3   6   1       2058.42       2279.93       216.52 o                         
   4   6   1         15.12         18.90        25.42 o                         
   5   6   1       1648.43       1567.25       211.57 o                         
   6   6   1         38.37         52.77        24.88 o                         
   7   6   1        441.76        371.73        69.18 o                         
  -2   7   1        235.11        197.69        78.55 o                         
  -1   7   1       1567.63       1558.52        66.65 o                         
   0   7   1         39.84         39.50        29.97 o                         
   1   7   1        905.29       1018.58        86.52 o                         
   2   7   1         91.58         62.29        23.92 o                         
   3   7   1        397.40        416.81        26.63 o                         
   4   7   1       1677.67       1793.17        46.28 o                         
   5   7   1        829.35        787.43        65.96 o                         
   6   7   1       1502.91       1486.40       176.96 o                         
   7   7   1         98.24         80.44        31.66 o                         
  -2   8   1          6.30          1.45        79.96 o                         
  -1   8   1        964.91        923.62       107.31 o                         
   0   8   1        686.54        662.63        48.27 o                         
   1   8   1         77.94         65.17        28.86 o                         
   2   8   1         90.66        114.18        34.74 o                         
   3   8   1        267.04        241.93        28.74 o                         
   4   8   1        469.63        477.53        32.62 o                         
   5   8   1       1271.03       1259.68        51.51 o                         
   6   8   1        113.22         72.62        36.74 o                         
   0   9   1         68.74         61.61        62.83 o                         
   1   9   1       1371.27       1338.79        71.72 o                         
   2   9   1       1445.24       1339.58        97.57 o                         
   3   9   1       1294.40       1327.29        62.56 o                         
   4   9   1       1962.38       2065.75        66.94 o                         
   5   9   1         30.26         40.48        49.70 o                         
  -5  -8   2        657.14        705.60       107.46 o                         
  -4  -8   2        250.55        229.78        36.16 o                         
  -3  -8   2        228.37        195.75        45.72 o                         
  -2  -8   2       3417.06       3653.70       174.05 o                         
  -1  -8   2        112.01        119.26        43.86 o                         
   0  -8   2       1238.70       1245.46       116.97 o                         
   1  -8   2        750.84        557.70        79.16 o                         
  -6  -7   2         21.72         23.16        38.32 o                         
  -5  -7   2       1220.61       1432.36        50.03 o                         
  -4  -7   2        718.75        860.28        64.78 o                         
  -3  -7   2       3297.43       3566.51        74.86 o                         
  -2  -7   2         51.32         36.63        28.21 o                         
  -1  -7   2         90.17        106.70        36.56 o                         
   0  -7   2        295.33        306.75        42.57 o                         
   1  -7   2        787.01        619.57        55.03 o                         
  -7  -6   2       1017.36        838.23        52.84 o                         
  -6  -6   2        393.45        410.70        29.10 o                         
  -5  -6   2        242.10        219.35        31.40 o                         
  -4  -6   2       4587.73       4094.77       106.74 o                         
  -3  -6   2       2600.81       2606.08       152.94 o                         
  -2  -6   2       6059.28       6607.04       115.82 o                         
  -1  -6   2       1754.31       1984.96        79.76 o                         
   0  -6   2         32.31         63.74        30.59 o                         
   1  -6   2       2937.71       2971.32        98.93 o                         
  -7  -5   2        588.34        578.60        32.68 o                         
  -6  -5   2        415.72        538.36        29.34 o                         
  -5  -5   2       1443.49       1378.07       115.59 o                         
  -4  -5   2       1554.85       1507.09       103.22 o                         
  -3  -5   2       1861.90       1824.40       118.01 o                         
  -2  -5   2         64.41         64.84        15.33 o                         
  -1  -5   2       1301.00       1360.76        38.96 o                         
   0  -5   2       4374.04       4944.66       452.21 o                         
   1  -5   2        537.39        552.55        38.43 o                         
  -7  -4   2        637.44        631.43        64.17 o                         
  -6  -4   2       4217.65       4199.15       418.81 o                         
  -5  -4   2       3992.74       4363.13        88.13 o                         
  -4  -4   2      10923.29      10623.55       857.29 o                         
  -3  -4   2        765.59        754.03        66.68 o                         
  -2  -4   2        922.54        920.83        31.84 o                         
  -1  -4   2       8056.67       8901.63       217.85 o                         
   0  -4   2       8990.88      10473.14       806.52 o                         
   1  -4   2       7718.18       7635.45       167.63 o                         
  -8  -3   2        376.95        377.91        27.71 o                         
  -7  -3   2       1576.23       1621.65       132.93 o                         
  -6  -3   2        614.34        713.10        33.35 o                         
  -5  -3   2       1834.13       1845.85       179.98 o                         
  -4  -3   2        259.44        193.15        15.29 o                         
  -3  -3   2       1660.72       1740.32        39.12 o                         
  -2  -3   2       9239.52       7808.99       207.33 o                         
  -1  -3   2       1974.64       1843.85       283.06 o                         
   0  -3   2      12229.65      12398.98       247.00 o                         
   1  -3   2         33.98         53.95        23.90 o                         
  -8  -2   2       2034.44       2603.07        62.14 o                         
  -7  -2   2       1369.89       1619.08        40.89 o                         
  -6  -2   2       2789.35       2629.92       206.30 o                         
  -5  -2   2       1648.68       1541.21        35.44 o                         
  -4  -2   2        821.17        788.89       101.83 o                         
  -3  -2   2       7273.56       6667.86      1167.38 o                         
  -2  -2   2       8478.06       7535.19       963.29 o                         
  -1  -2   2      10876.04      10416.56      1447.63 o                         
   0  -2   2       2919.01       2769.90        66.75 o                         
   1  -2   2         28.01         22.56        18.92 o                         
   4  -2   2       2307.71       1918.25       425.19 o                         
   5  -2   2        576.36        493.44        98.48 o                         
   6  -2   2        268.19        279.75        67.40 o                         
   7  -2   2         35.76         11.03        68.86 o                         
  -8  -1   2        297.48        385.74        68.16 o                         
  -7  -1   2        711.45        949.44        36.19 o                         
  -6  -1   2       1128.80       1000.96       125.50 o                         
  -5  -1   2         42.18         46.06        13.56 o                         
  -4  -1   2       5538.98       4810.31       746.27 o                         
  -3  -1   2       1801.43       1559.90       245.67 o                         
  -2  -1   2       9570.17       7204.33       221.86 o                         
  -1  -1   2      12243.57      13948.32       282.71 o                         
   0  -1   2        893.66        783.48        66.14 o                         
   1  -1   2      15863.86      12822.52       267.62 o                         
   2  -1   2       4293.58       3438.63       387.17 o                         
   3  -1   2      10642.56       9820.23       203.77 o                         
   4  -1   2       1081.28        987.88       110.34 o                         
   5  -1   2         35.18         54.53        28.18 o                         
   6  -1   2        535.53        542.78        41.11 o                         
   7  -1   2       1541.24       1604.90       173.63 o                         
   8  -1   2        752.71        906.20       238.52 o                         
  -7   0   2        976.01       1067.46        81.32 o                         
  -6   0   2        123.32        122.86        32.05 o                         
  -5   0   2       1383.75       1155.84        91.41 o                         
  -4   0   2       5983.82       5010.64       548.02 o                         
  -3   0   2       2980.17       2802.31        86.96 o                         
  -2   0   2       6325.61       5476.13       626.55 o                         
  -1   0   2       1720.16       1487.94       191.05 o                         
   0   0   2        213.15         93.08        15.64 o                         
   1   0   2       5764.88       4421.36       499.37 o                         
   2   0   2       3378.26       3421.16        62.64 o                         
   3   0   2       5689.55       5609.92       613.64 o                         
   4   0   2       4993.89       5287.35       313.17 o                         
   5   0   2        148.88        139.64        25.45 o                         
   6   0   2         49.61         55.53        30.66 o                         
   7   0   2        337.37        379.14        41.01 o                         
   8   0   2         82.86        115.60        54.99 o                         
  -7   1   2        217.73        255.52        32.99 o                         
  -6   1   2        694.41        720.32       105.68 o                         
  -5   1   2       2053.75       2064.49        56.69 o                         
  -4   1   2       4799.94       4658.71        95.83 o                         
  -3   1   2      11988.40      12125.44       224.55 o                         
  -2   1   2       5960.14       4436.41        85.96 o                         
  -1   1   2      12110.93       9311.25       773.32 o                         
   0   1   2       7453.13       7209.68       235.17 o                         
   1   1   2       8791.62       8443.62      1297.72 o                         
   2   1   2      22352.38      22507.74       441.32 o                         
   3   1   2       2365.20       2478.24       126.37 o                         
   4   1   2        422.93        528.89        37.99 o                         
   5   1   2       5533.36       5121.07       670.20 o                         
   6   1   2       1124.18       1237.51        51.95 o                         
   7   1   2       1781.36       2179.97       133.96 o                         
   8   1   2        371.45        473.60        52.44 o                         
  -7   2   2        145.13         93.89        39.25 o                         
  -6   2   2       3186.78       2328.93       208.48 o                         
  -5   2   2       3124.63       2696.14       623.65 o                         
  -4   2   2       1209.18       1119.94       210.53 o                         
  -3   2   2       1157.84       1098.03       214.14 o                         
  -2   2   2        554.98        555.34        26.94 o                         
  -1   2   2      11068.86      11868.79       371.98 o                         
   0   2   2       6078.64       8028.86       161.53 o                         
   1   2   2      14331.20      19078.27       799.92 o                         
   2   2   2      27734.09      34326.62      3210.95 o                         
   3   2   2       1304.59       1488.82       143.94 o                         
   4   2   2        548.80        571.81        25.92 o                         
   5   2   2       1459.32       1628.32       154.67 o                         
   6   2   2       1592.38       1668.06       215.61 o                         
   7   2   2       2410.29       3165.35        72.60 o                         
   8   2   2         29.25         58.24        46.88 o                         
  -7   3   2        943.50        986.21        70.67 o                         
  -6   3   2       1645.42       1821.63       233.46 o                         
  -5   3   2       2323.21       2542.16       358.24 o                         
  -4   3   2        264.86        270.12        29.98 o                         
  -3   3   2       3983.29       4068.09       196.65 o                         
  -2   3   2       4891.63       4440.60       583.64 o                         
  -1   3   2       8140.73       9764.34       232.73 o                         
   0   3   2       7330.54      10071.88       209.30 o                         
   1   3   2        777.96        890.67        32.31 o                         
   2   3   2        769.77        802.67        33.64 o                         
   3   3   2      11470.28      14460.89       504.24 o                         
   4   3   2       5193.05       5470.40       433.70 o                         
   5   3   2       2263.19       2141.55       470.12 o                         
   6   3   2       1096.99        987.21       207.59 o                         
   7   3   2        226.55        273.25        29.72 o                         
   8   3   2        650.85        721.17       114.77 o                         
  -6   4   2        112.00        111.16        58.76 o                         
  -5   4   2        161.26        168.89        43.45 o                         
  -4   4   2        230.13        241.65        33.74 o                         
  -3   4   2       1087.93       1111.41        44.48 o                         
  -2   4   2       3739.40       3371.38      1037.29 o                         
  -1   4   2       3237.59       3876.26       259.18 o                         
   0   4   2       6106.12       7997.06       179.60 o                         
   1   4   2       1667.68       2433.59        50.18 o                         
   2   4   2        143.60        148.99        11.80 o                         
   3   4   2       2458.49       2698.56       215.99 o                         
   4   4   2       2993.03       3191.09       113.98 o                         
   5   4   2       2183.71       2424.32       134.17 o                         
   6   4   2        720.86        910.63        32.12 o                         
   7   4   2          1.82          7.58        26.33 o                         
   8   4   2        262.69        287.51        44.60 o                         
  -5   5   2       1387.87       1448.76       109.61 o                         
  -4   5   2        462.62        468.93        52.49 o                         
  -3   5   2        122.35        117.32        43.88 o                         
  -2   5   2       5818.73       5351.04      1664.76 o                         
  -1   5   2         51.11         62.17        30.40 o                         
   0   5   2       3533.11       4684.83       313.38 o                         
   1   5   2        302.34        400.68        23.29 o                         
   2   5   2        370.11        469.18        16.89 o                         
   3   5   2       1756.58       1697.49       112.52 o                         
   4   5   2        395.25        427.12        30.01 o                         
   5   5   2        272.42        204.67        19.12 o                         
   6   5   2          2.80          0.95        26.47 o                         
   7   5   2         65.56         51.19        29.32 o                         
   8   5   2        170.02        154.55        37.93 o                         
  -5   6   2         36.39         16.23       158.99 o                         
  -4   6   2        314.96        290.26        67.06 o                         
  -3   6   2       2414.01       2384.94       109.44 o                         
  -2   6   2       4880.50       3902.23      1001.89 o                         
  -1   6   2        437.24        432.78        36.66 o                         
   0   6   2         26.10         19.78        26.33 o                         
   1   6   2        366.53        411.20        20.54 o                         
   2   6   2       8036.68       9868.96       128.61 o                         
   3   6   2       3658.24       3847.63       294.83 o                         
   4   6   2       3220.34       3416.57        62.88 o                         
   5   6   2        848.35        772.70        59.36 o                         
   6   6   2         58.20         75.52        24.63 o                         
   7   6   2        976.39        963.41       160.54 o                         
   8   6   2          6.05         50.68        50.75 o                         
  -3   7   2        379.80        397.48        64.72 o                         
  -2   7   2        716.63        721.77       106.13 o                         
  -1   7   2         54.13         66.37        32.71 o                         
   0   7   2         22.72         43.33        24.62 o                         
   1   7   2       1626.63       1821.81        63.10 o                         
   2   7   2        343.13        412.70        25.58 o                         
   3   7   2        393.38        372.71        29.29 o                         
   4   7   2        126.21        117.60        21.42 o                         
   5   7   2          1.51         17.84        24.11 o                         
   6   7   2        533.58        476.40        30.17 o                         
   7   7   2        719.39        754.70        44.03 o                         
  -2   8   2         49.45         59.41        69.55 o                         
  -1   8   2        151.76        154.12        38.87 o                         
   0   8   2       4009.76       4110.57       106.67 o                         
   1   8   2       3063.98       3118.11        68.11 o                         
   2   8   2       1059.88       1165.64        44.39 o                         
   3   8   2        723.42        771.08        45.88 o                         
   4   8   2        113.17         73.79        26.25 o                         
   5   8   2       1457.52       1362.42        70.41 o                         
   6   8   2         56.36         64.47        30.84 o                         
  -1   9   2        466.60        357.63        74.34 o                         
   0   9   2        249.44        210.04        49.05 o                         
   1   9   2        294.55        238.15        46.16 o                         
   2   9   2          2.92        -18.44        37.56 o                         
   3   9   2        402.24        364.80        38.90 o                         
   4   9   2        218.77        171.88        37.34 o                         
   5   9   2        648.90        487.45        35.18 o                         
  -4  -8   3          3.21        -18.61        40.58 o                         
  -3  -8   3        549.33        469.86       113.67 o                         
  -2  -8   3         17.00         -3.31        39.87 o                         
  -1  -8   3       1136.72       1120.79        62.97 o                         
   0  -8   3         58.73         40.49        54.04 o                         
   1  -8   3         14.14         16.57        75.72 o                         
  -5  -7   3        118.49         97.74        29.01 o                         
  -4  -7   3        144.73        137.31        26.07 o                         
  -3  -7   3       1549.52       1666.35       121.97 o                         
  -2  -7   3        644.10        653.81       130.79 o                         
  -1  -7   3          6.65        -12.84        36.90 o                         
   0  -7   3         22.28         15.66        40.83 o                         
   1  -7   3         55.17         57.92        57.72 o                         
  -6  -6   3        217.48        201.38        28.36 o                         
  -5  -6   3        552.60        480.17        22.01 o                         
  -4  -6   3          4.34        -13.58        21.51 o                         
  -3  -6   3       3380.66       3509.25       214.34 o                         
  -2  -6   3       1215.40       1279.56        32.76 o                         
  -1  -6   3        208.24        243.25        30.84 o                         
   0  -6   3        813.91        897.64        98.30 o                         
   1  -6   3       2249.39       1834.77        72.87 o                         
  -7  -5   3        373.87        306.06        25.74 o                         
  -6  -5   3          3.01        -23.31        23.31 o                         
  -5  -5   3        550.48        546.56        48.23 o                         
  -4  -5   3       1187.94       1227.94        67.66 o                         
  -3  -5   3        421.23        454.55        22.19 o                         
  -2  -5   3        211.07        186.80        15.78 o                         
  -1  -5   3        154.78        155.25        19.23 o                         
   0  -5   3        896.73       1046.80       157.32 o                         
   1  -5   3       2478.37       2492.25       257.50 o                         
  -7  -4   3        126.27         89.65        29.88 o                         
  -6  -4   3          8.92         17.06        22.16 o                         
  -5  -4   3        913.05        846.22        68.74 o                         
  -4  -4   3        100.75         87.92        24.42 o                         
  -3  -4   3        233.97        257.34        27.60 o                         
  -2  -4   3       2443.05       2092.00        38.39 o                         
  -1  -4   3        959.87        957.95        21.96 o                         
   0  -4   3       6271.01       6595.54       266.22 o                         
   1  -4   3          4.55          7.82        26.92 o                         
  -7  -3   3        417.08        451.62        34.55 o                         
  -6  -3   3        339.04        306.00        20.33 o                         
  -5  -3   3         85.02         69.62        22.57 o                         
  -4  -3   3        252.93        255.67        30.66 o                         
  -3  -3   3        249.17        252.37        25.03 o                         
  -2  -3   3        851.73        926.32        25.46 o                         
  -1  -3   3       2464.43       2537.44        51.81 o                         
   0  -3   3        535.47        479.44        22.58 o                         
   1  -3   3       1401.70       1354.99        55.48 o                         
  -7  -2   3        387.20        328.20        50.97 o                         
  -6  -2   3        146.02        147.54        44.67 o                         
  -5  -2   3        196.28        161.32        19.02 o                         
  -4  -2   3        253.18        246.92        62.22 o                         
  -3  -2   3       2320.29       2179.54       382.61 o                         
  -2  -2   3       5212.07       5993.66       107.57 o                         
  -1  -2   3       1110.25       1232.34        34.51 o                         
   0  -2   3        218.04        201.10        16.40 o                         
   1  -2   3       1779.58       1624.61       124.04 o                         
   5  -2   3       1927.66       1372.22       206.05 o                         
   6  -2   3         56.73         59.35        59.15 o                         
   7  -2   3         19.91         21.21        81.89 o                         
  -7  -1   3         62.83         63.29        29.70 o                         
  -6  -1   3        381.76        331.73        36.97 o                         
  -5  -1   3       1809.81       1472.05       300.60 o                         
  -4  -1   3       2344.55       1736.07        87.01 o                         
  -3  -1   3       2537.37       2192.82       250.38 o                         
  -2  -1   3       1423.61       1235.58       181.54 o                         
  -1  -1   3       8093.37       6998.14      1218.12 o                         
   0  -1   3         11.44         12.60        17.20 o                         
   1  -1   3        172.98        118.33        24.28 o                         
   2  -1   3       2680.72       2316.61       282.22 o                         
   3  -1   3       8226.65       8070.31       215.87 o                         
   4  -1   3       6045.79       5765.45       652.03 o                         
   5  -1   3       1573.64       1497.96       106.34 o                         
   6  -1   3         14.79          2.41        32.22 o                         
   7  -1   3        512.56        533.19        86.96 o                         
   8  -1   3       1716.85       1807.01       560.31 o                         
  -7   0   3        160.53        227.89        48.00 o                         
  -6   0   3          0.76         26.78        32.24 o                         
  -5   0   3       1623.89       1646.89        43.76 o                         
  -4   0   3       2528.57       2060.57        78.24 o                         
  -3   0   3        800.79        737.35        71.77 o                         
  -2   0   3       1258.76       1117.34       182.35 o                         
  -1   0   3         13.53         43.87        18.03 o                         
   0   0   3      12992.04       8818.62      1885.52 o                         
   1   0   3      11008.31       8836.77      1771.17 o                         
   2   0   3       5234.48       5433.00       131.34 o                         
   3   0   3       5978.25       5822.43        93.19 o                         
   4   0   3         76.68         87.41        20.77 o                         
   5   0   3        839.78        989.41        57.45 o                         
   6   0   3       1041.60       1271.46       165.65 o                         
   7   0   3       1801.79       2024.70       141.53 o                         
   8   0   3       2961.67       3246.42       306.55 o                         
  -7   1   3        540.61        602.41       110.40 o                         
  -6   1   3        971.25        869.46        34.99 o                         
  -5   1   3       1090.94       1201.95       107.31 o                         
  -4   1   3        610.38        519.85        73.79 o                         
  -3   1   3       3288.28       2908.63       255.38 o                         
  -2   1   3         46.43         21.33        17.35 o                         
  -1   1   3       2776.57       2426.83        51.66 o                         
   0   1   3       7708.97       7315.50      1217.15 o                         
   1   1   3       4375.37       3933.35       728.86 o                         
   2   1   3       6973.85       6841.40      1308.20 o                         
   3   1   3       2440.72       2737.55        80.14 o                         
   4   1   3        510.56        537.97        22.76 o                         
   5   1   3       2879.11       2330.08       153.99 o                         
   6   1   3       3252.58       3701.12       124.27 o                         
   7   1   3       1380.02       1634.07        55.09 o                         
   8   1   3        689.49        754.56        55.39 o                         
  -7   2   3        230.22        302.35        66.00 o                         
  -6   2   3         63.44         96.59        47.56 o                         
  -5   2   3        184.19        146.65        49.96 o                         
  -4   2   3          9.37         17.39        26.69 o                         
  -3   2   3        144.73        154.97        31.26 o                         
  -2   2   3       1092.10        802.63        89.87 o                         
  -1   2   3       2472.59       2217.43       327.86 o                         
   0   2   3       2564.81       2668.26       244.36 o                         
   1   2   3       2946.34       3193.72       493.51 o                         
   2   2   3       2682.82       2649.34        92.72 o                         
   3   2   3        227.07        260.00        14.40 o                         
   4   2   3       4265.57       4059.85       321.31 o                         
   5   2   3       1707.69       1732.38       374.58 o                         
   6   2   3       3467.81       3369.09       392.20 o                         
   7   2   3        381.78        366.06        42.58 o                         
   8   2   3         32.72         35.19        47.39 o                         
  -6   3   3        356.53        325.69        81.33 o                         
  -5   3   3        765.09        797.01        99.42 o                         
  -4   3   3        440.15        455.31        47.32 o                         
  -3   3   3        106.65        110.14        29.33 o                         
  -2   3   3        465.45        460.29        27.20 o                         
  -1   3   3      11731.45      12554.62       231.85 o                         
   0   3   3       4993.71       6146.44       241.43 o                         
   1   3   3       5370.53       6066.78       167.32 o                         
   2   3   3         11.17         11.46        10.48 o                         
   3   3   3        130.77        104.92        12.33 o                         
   4   3   3       9056.32       9862.57       745.75 o                         
   5   3   3       1025.65       1282.52        90.23 o                         
   6   3   3       4415.25       4220.01       392.09 o                         
   7   3   3        117.03        163.90        34.00 o                         
   8   3   3        530.50        585.64       114.79 o                         
  -6   4   3          4.94         -7.15        64.81 o                         
  -5   4   3         29.52         -3.30        46.86 o                         
  -4   4   3          9.14        -12.41        33.42 o                         
  -3   4   3        273.92        278.38        29.44 o                         
  -2   4   3       1748.85       1667.25       285.10 o                         
  -1   4   3       1089.87       1285.67        43.13 o                         
   0   4   3       1207.41       1608.29        86.02 o                         
   1   4   3        656.69        858.22        51.64 o                         
   2   4   3       1675.58       2222.92        44.62 o                         
   3   4   3       3275.87       3322.33       278.78 o                         
   4   4   3       7406.84       8482.42       152.24 o                         
   5   4   3       1287.44       1418.03        80.54 o                         
   6   4   3        336.07        398.39        30.61 o                         
   7   4   3        707.63        616.72        34.07 o                         
   8   4   3       1401.70       1438.47       215.40 o                         
  -5   5   3         43.51         41.92        50.20 o                         
  -4   5   3         10.08          7.92        43.26 o                         
  -3   5   3       5312.51       5100.46       301.07 o                         
  -2   5   3       1902.15       1872.68       490.39 o                         
  -1   5   3       3305.83       3872.88       141.11 o                         
   0   5   3        119.72        162.42        21.93 o                         
   1   5   3        417.73        511.05        21.50 o                         
   2   5   3      15842.16      16849.88       287.67 o                         
   3   5   3       1003.23       1156.86        23.18 o                         
   4   5   3       6765.90       7593.51       104.09 o                         
   5   5   3        338.20        347.09        44.02 o                         
   6   5   3        286.79        275.17        26.70 o                         
   7   5   3        692.08        810.13        93.22 o                         
   8   5   3         88.62        118.15        34.70 o                         
  -4   6   3        635.26        653.96        74.04 o                         
  -3   6   3        152.24        144.14        44.37 o                         
  -2   6   3        915.87        866.87       204.37 o                         
  -1   6   3        754.96        844.34        41.23 o                         
   0   6   3         35.07         51.55        21.76 o                         
   1   6   3       2912.39       3738.84        74.45 o                         
   2   6   3       4658.49       5856.90        80.58 o                         
   3   6   3       1364.26       1395.31        94.92 o                         
   4   6   3        702.63        684.34        39.61 o                         
   5   6   3        455.84        386.82        20.09 o                         
   6   6   3       2777.63       2857.31       102.91 o                         
   7   6   3       2026.93       1679.56       124.17 o                         
   8   6   3       1681.80       1816.55        58.97 o                         
  -4   7   3        381.84        332.88        94.29 o                         
  -3   7   3        158.47        107.64        57.73 o                         
  -2   7   3         20.16          9.00        46.84 o                         
  -1   7   3        665.86        753.53        47.01 o                         
   0   7   3       7887.01       9137.02       196.19 o                         
   1   7   3        841.94        999.04        29.28 o                         
   2   7   3       3516.18       3956.63        62.17 o                         
   3   7   3        668.67        564.44        19.45 o                         
   4   7   3         12.59         10.86        16.23 o                         
   5   7   3       1817.10       1894.72        62.82 o                         
   6   7   3        376.79        296.89        57.69 o                         
   7   7   3       1246.04       1235.15        72.77 o                         
  -2   8   3        622.30        543.17        91.80 o                         
  -1   8   3        281.67        280.59        36.92 o                         
   0   8   3        890.96        950.74        40.73 o                         
   1   8   3        897.14        938.02        32.63 o                         
   2   8   3          9.98         18.35        24.21 o                         
   3   8   3       1080.75       1192.86        75.86 o                         
   4   8   3       2087.22       2064.73        50.85 o                         
   5   8   3       1615.45       1494.22       140.87 o                         
   6   8   3       1023.91        869.63       116.03 o                         
  -1   9   3        125.08         87.01        57.91 o                         
   0   9   3       1312.13       1152.50        55.52 o                         
   1   9   3        140.55        153.19        36.23 o                         
   2   9   3         86.10         72.69        44.38 o                         
   3   9   3         45.90         73.00        35.71 o                         
   4   9   3         10.18         20.71        29.82 o                         
   5   9   3       1805.93       1707.26        57.20 o                         
  -3  -8   4          7.58         -5.61        52.64 o                         
  -2  -8   4         18.33          0.81        56.60 o                         
  -1  -8   4       1745.26       1632.51       121.31 o                         
   0  -8   4         97.23         52.64        65.45 o                         
  -5  -7   4        390.64        309.09        35.19 o                         
  -4  -7   4         13.01          9.69        29.30 o                         
  -3  -7   4        112.38        121.33        27.65 o                         
  -2  -7   4       3316.29       3650.54        88.03 o                         
  -1  -7   4       1893.89       2109.15       188.66 o                         
   0  -7   4       2173.56       2407.89       171.12 o                         
   1  -7   4       1230.11        963.45       136.11 o                         
  -6  -6   4       1542.21       1708.24        68.84 o                         
  -5  -6   4         14.30          2.10        28.71 o                         
  -4  -6   4        270.60        270.29        26.64 o                         
  -3  -6   4        905.59        908.04        30.07 o                         
  -2  -6   4         20.43         14.74        26.71 o                         
  -1  -6   4       1712.84       1827.48       106.13 o                         
   0  -6   4          6.70         -4.55        39.32 o                         
   1  -6   4        103.11         88.46        45.33 o                         
  -6  -5   4          0.23         44.62        34.14 o                         
  -5  -5   4       1163.47       1311.99        36.13 o                         
  -4  -5   4       2687.41       2802.47       273.60 o                         
  -3  -5   4       1522.97       1525.00       116.50 o                         
  -2  -5   4       6908.64       6549.67       475.25 o                         
  -1  -5   4        906.06        909.20        28.23 o                         
   0  -5   4        426.58        490.85        28.74 o                         
   1  -5   4       2551.35       2677.19       163.63 o                         
  -7  -4   4          0.70        -28.77        34.54 o                         
  -6  -4   4        183.43        195.92        23.20 o                         
  -5  -4   4        558.46        466.25        23.26 o                         
  -4  -4   4        350.80        366.89        26.27 o                         
  -3  -4   4       4324.91       4445.77       211.68 o                         
  -2  -4   4         11.85         -6.30        17.40 o                         
  -1  -4   4       1683.81       1710.25        58.05 o                         
   0  -4   4         87.89         81.59        23.52 o                         
   1  -4   4         49.04         46.45        23.72 o                         
  -7  -3   4       1053.92       1195.88        76.32 o                         
  -6  -3   4       1250.48       1334.52        62.61 o                         
  -5  -3   4        558.74        431.17        46.27 o                         
  -4  -3   4       8154.13       8504.55       287.35 o                         
  -3  -3   4        501.04        413.53        52.89 o                         
  -2  -3   4       2721.69       2927.84       102.17 o                         
  -1  -3   4       2025.41       1849.67       160.91 o                         
   0  -3   4        926.26        876.85        45.59 o                         
   1  -3   4      18886.07      15062.48      2914.67 o                         
   2  -3   4        306.58        298.96        33.55 o                         
  -7  -2   4        188.98        157.53        40.14 o                         
  -6  -2   4        452.86        480.00        30.75 o                         
  -5  -2   4       6108.10       5673.25      1016.11 o                         
  -4  -2   4        420.26        369.63        17.96 o                         
  -3  -2   4       2748.02       3029.48        56.25 o                         
  -2  -2   4        309.36        317.94        19.62 o                         
  -1  -2   4        272.04        215.18        35.51 o                         
   0  -2   4       7708.06       7067.76       449.10 o                         
   1  -2   4       2179.96       1970.59       313.80 o                         
   2  -2   4       1900.86       1537.71       125.95 o                         
  -7  -1   4        128.86        116.76        43.67 o                         
  -6  -1   4       4854.77       4790.80       527.05 o                         
  -5  -1   4        390.72        278.81        19.35 o                         
  -4  -1   4        711.54        610.94        74.81 o                         
  -3  -1   4       3260.71       2506.05        44.92 o                         
  -2  -1   4        336.47        323.21        58.71 o                         
  -1  -1   4      22691.76      16488.97       613.38 o                         
   0  -1   4       1318.77       1150.10        92.04 o                         
   1  -1   4       1803.98       1348.15        41.21 o                         
   2  -1   4         37.87         48.28        19.54 o                         
   3  -1   4       1171.98        907.72       188.51 o                         
   4  -1   4       4099.95       3796.22        96.14 o                         
   5  -1   4        261.94        217.26        31.06 o                         
   6  -1   4        182.57        155.12        47.44 o                         
   7  -1   4        449.27        457.67        62.81 o                         
   8  -1   4        286.78        207.80        70.78 o                         
  -7   0   4       1612.60       1840.71       218.78 o                         
  -6   0   4        341.14        431.93        35.62 o                         
  -5   0   4       1515.06       1500.68       155.59 o                         
  -4   0   4         42.46         32.10        18.10 o                         
  -3   0   4        399.15        335.18        72.35 o                         
  -2   0   4       7029.77       7440.26       118.97 o                         
  -1   0   4       1046.26        767.03       129.56 o                         
   0   0   4       6864.46       5959.76       220.19 o                         
   1   0   4        258.91        223.78        49.78 o                         
   2   0   4        425.16        431.28        47.03 o                         
   3   0   4       2837.46       2852.37       130.24 o                         
   4   0   4         37.99         50.00        16.55 o                         
   5   0   4       1460.75       1475.80        45.36 o                         
   6   0   4         37.27         47.52        38.42 o                         
   7   0   4          0.41          3.41        42.67 o                         
   8   0   4        120.57         91.04        57.72 o                         
  -7   1   4        146.56        190.63        61.35 o                         
  -6   1   4       1256.95       1436.14       265.80 o                         
  -5   1   4       1244.70       1257.60       162.87 o                         
  -4   1   4          5.65          8.06        24.82 o                         
  -3   1   4       5286.48       4937.61       458.37 o                         
  -2   1   4          0.12          0.32        17.83 o                         
  -1   1   4       1536.80       1238.30        44.57 o                         
   0   1   4        365.94        390.48        22.85 o                         
   1   1   4         57.91         64.21        13.49 o                         
   2   1   4       1457.65       1563.68        38.57 o                         
   3   1   4        232.17        286.15        19.08 o                         
   4   1   4       1952.63       1917.79       154.81 o                         
   5   1   4       2021.50       2211.74       180.07 o                         
   6   1   4         82.71         72.01        31.18 o                         
   7   1   4          1.03         33.50        37.09 o                         
   8   1   4         11.33          7.32        35.36 o                         
  -7   2   4       1389.20       1455.95       247.24 o                         
  -6   2   4        300.83        288.96        69.52 o                         
  -5   2   4          6.94         22.64        40.41 o                         
  -4   2   4       2850.04       2396.66        54.05 o                         
  -3   2   4          4.23         14.32        23.89 o                         
  -2   2   4      11847.95       8827.92       139.49 o                         
  -1   2   4          3.06          5.60        14.84 o                         
   0   2   4       2623.92       2928.69        74.05 o                         
   1   2   4       1431.45       1394.54       130.11 o                         
   2   2   4       3212.85       3816.86       148.81 o                         
   3   2   4       8075.68       9735.67       160.44 o                         
   4   2   4        548.65        686.61        30.30 o                         
   5   2   4        347.00        332.40        48.97 o                         
   6   2   4          7.83         51.43        29.39 o                         
   7   2   4        473.64        589.55        39.75 o                         
   8   2   4         32.19         26.25        47.38 o                         
  -6   3   4         22.40         37.47        57.18 o                         
  -5   3   4       1519.76       1610.98       263.55 o                         
  -4   3   4        114.41        120.65        35.72 o                         
  -3   3   4       2929.11       2489.25       188.66 o                         
  -2   3   4        107.46         78.11        16.68 o                         
  -1   3   4         54.95         54.95        20.84 o                         
   0   3   4        735.27        806.38        34.67 o                         
   1   3   4         81.37         65.05        10.96 o                         
   2   3   4       5676.44       5434.72      1007.60 o                         
   3   3   4       2866.04       3217.69       423.59 o                         
   4   3   4        240.40        304.50        37.45 o                         
   5   3   4        704.95        642.53        64.46 o                         
   6   3   4        499.08        478.87        37.44 o                         
   7   3   4       1887.20       2293.98        99.45 o                         
   8   3   4        652.76        713.89       106.31 o                         
  -6   4   4       1397.32       1457.99        92.27 o                         
  -5   4   4         48.21         57.62        49.22 o                         
  -4   4   4       5841.62       6239.12       189.53 o                         
  -3   4   4        554.06        528.69        37.88 o                         
  -2   4   4         10.84         28.75        26.34 o                         
  -1   4   4       1186.62       1280.31        36.95 o                         
   0   4   4       2911.92       3735.39        70.47 o                         
   1   4   4      10968.24      14505.31       229.43 o                         
   2   4   4        140.69        155.79        19.42 o                         
   3   4   4        815.11        926.04        26.95 o                         
   4   4   4        409.60        573.16        22.10 o                         
   5   4   4       2643.36       2916.54       245.66 o                         
   6   4   4       1344.30       1209.82       251.30 o                         
   7   4   4         98.86        150.40        32.39 o                         
   8   4   4         10.15         67.07        35.37 o                         
  -5   5   4        595.23        612.11        61.84 o                         
  -4   5   4        138.89        170.43        45.34 o                         
  -3   5   4         31.31         28.35        37.77 o                         
  -2   5   4       1330.79       1260.06       222.68 o                         
  -1   5   4        517.78        543.58        27.86 o                         
   0   5   4       4635.68       5845.43       212.70 o                         
   1   5   4       2200.21       2792.84       247.45 o                         
   2   5   4         87.00        149.93        38.36 o                         
   3   5   4        234.06        278.00        19.92 o                         
   4   5   4        104.63        146.24        18.51 o                         
   5   5   4       3794.92       4247.21        80.59 o                         
   6   5   4       1615.05       2006.09       138.44 o                         
   7   5   4          1.32        -10.07        26.50 o                         
   8   5   4        187.76        169.68        48.99 o                         
  -4   6   4         94.16        125.37        56.47 o                         
  -3   6   4        584.20        626.88        78.69 o                         
  -2   6   4        428.45        360.79        59.75 o                         
  -1   6   4       1859.43       2141.55        77.30 o                         
   0   6   4         54.38         64.77        26.76 o                         
   1   6   4        182.85        219.94        22.50 o                         
   2   6   4         38.29         81.66        25.10 o                         
   3   6   4        250.98        253.76        14.63 o                         
   4   6   4         64.67         52.66        18.46 o                         
   5   6   4          3.60         15.63        14.32 o                         
   6   6   4         76.00         45.23        20.78 o                         
   7   6   4        210.61        192.91        25.20 o                         
   8   6   4          9.56         23.45        46.14 o                         
  -3   7   4        118.77        118.93        64.89 o                         
  -2   7   4        625.71        557.60       138.41 o                         
  -1   7   4          0.17         27.96        39.96 o                         
   0   7   4       2734.21       3120.85       129.90 o                         
   1   7   4          2.48         41.74        31.07 o                         
   2   7   4        527.58        649.96        50.93 o                         
   3   7   4        779.99        780.34        61.36 o                         
   4   7   4         21.42         34.36        18.67 o                         
   5   7   4        516.78        491.28        26.03 o                         
   6   7   4         43.61         49.03        23.13 o                         
   7   7   4         56.37         40.46        31.19 o                         
  -2   8   4        129.90        103.82        68.97 o                         
  -1   8   4       1174.93       1204.92        63.74 o                         
   0   8   4       1210.31       1308.98        60.20 o                         
   1   8   4       1541.02       1695.65        63.46 o                         
   2   8   4        253.87        320.91        27.80 o                         
   3   8   4        356.87        351.25        23.02 o                         
   4   8   4       1807.75       1720.23        37.97 o                         
   5   8   4       1342.86       1109.32        33.12 o                         
   6   8   4         57.36         85.30        36.86 o                         
   7   8   4        575.26        404.99        36.47 o                         
  -1   9   4        200.89        147.52        48.48 o                         
   0   9   4          1.91          8.96        38.00 o                         
   1   9   4        877.43        877.87        39.16 o                         
   2   9   4        194.84        224.50        35.22 o                         
   3   9   4        517.45        536.51        38.65 o                         
   4   9   4        269.25        247.10        30.98 o                         
   5   9   4        139.25        121.35        35.83 o                         
  -4  -7   5        139.85        147.82        35.26 o                         
  -3  -7   5         38.01         33.87        31.44 o                         
  -2  -7   5        813.98        828.30        39.44 o                         
  -1  -7   5        305.21        373.57        54.18 o                         
   0  -7   5         96.19        105.01        55.21 o                         
   1  -7   5        768.04        552.62       130.85 o                         
  -5  -6   5         36.69         50.39        38.50 o                         
  -4  -6   5        659.24        618.95        33.50 o                         
  -3  -6   5        109.46         97.16        21.65 o                         
  -2  -6   5       2611.05       2801.88        55.70 o                         
  -1  -6   5        470.20        505.00        32.55 o                         
   0  -6   5        663.82        688.19        62.32 o                         
   1  -6   5         40.47         48.00        47.81 o                         
  -6  -5   5        346.37        294.74        33.09 o                         
  -5  -5   5        280.68        256.53        30.86 o                         
  -4  -5   5          3.12        -16.88        22.56 o                         
  -3  -5   5       2071.80       2350.38        57.06 o                         
  -2  -5   5        267.95        242.21        27.87 o                         
  -1  -5   5       4325.27       4659.63       133.57 o                         
   0  -5   5         17.73         18.97        26.85 o                         
   1  -5   5        894.36        879.98       119.60 o                         
   2  -5   5       3125.91       2266.22       382.82 o                         
  -6  -4   5        142.34        158.76        38.59 o                         
  -5  -4   5         69.35         59.45        34.46 o                         
  -4  -4   5       4655.79       5314.87       160.23 o                         
  -3  -4   5       1888.37       2081.00        63.11 o                         
  -2  -4   5        730.00        769.51        27.95 o                         
  -1  -4   5        296.14        307.54        24.30 o                         
   0  -4   5        922.62        918.22        34.58 o                         
   1  -4   5       7750.21       7436.74       585.73 o                         
   2  -4   5        939.85        846.97       181.09 o                         
  -7  -3   5          1.35          2.73        52.92 o                         
  -6  -3   5         21.33         12.45        33.11 o                         
  -5  -3   5       2760.66       3083.31       113.01 o                         
  -4  -3   5        760.41        667.31       142.94 o                         
  -3  -3   5       3489.25       3394.89       612.44 o                         
  -2  -3   5         34.06         34.02        18.29 o                         
  -1  -3   5        466.93        479.64        23.55 o                         
   0  -3   5       9389.54       8888.61       801.39 o                         
   1  -3   5       1406.61       1293.37       157.21 o                         
   2  -3   5       4091.94       3432.44       539.20 o                         
  -7  -2   5         17.90         59.91        38.69 o                         
  -6  -2   5        445.16        492.11        36.34 o                         
  -5  -2   5        242.87        196.37        21.82 o                         
  -4  -2   5        283.90        254.33        24.17 o                         
  -3  -2   5          2.78          7.23        17.92 o                         
  -2  -2   5         21.03         27.91        14.91 o                         
  -1  -2   5       6966.01       5843.88       721.55 o                         
   0  -2   5       3787.25       2857.58       728.20 o                         
   1  -2   5       5350.69       4735.99        99.64 o                         
   2  -2   5       1190.66        986.22        81.02 o                         
   3  -2   5        387.17        349.38        45.21 o                         
  -7  -1   5        672.17        707.37        81.15 o                         
  -6  -1   5         10.32        -14.15        29.82 o                         
  -5  -1   5       5059.36       4235.53       230.45 o                         
  -4  -1   5          2.73         -5.46        21.85 o                         
  -3  -1   5       1010.52       1007.17       175.70 o                         
  -2  -1   5       3783.51       2785.46        60.93 o                         
  -1  -1   5        796.87        677.45       120.95 o                         
   0  -1   5      14141.28      10337.64      2018.99 o                         
   1  -1   5       1971.65       1636.13       185.81 o                         
   2  -1   5       2416.56       1936.75       211.05 o                         
   3  -1   5       4996.69       3792.16       182.61 o                         
   4  -1   5        349.46        322.03        26.95 o                         
   5  -1   5       1879.61       1683.50        64.46 o                         
   6  -1   5         89.27         82.13        46.01 o                         
   7  -1   5        389.00        384.51        61.24 o                         
  -7   0   5         21.94        -33.48        47.14 o                         
  -6   0   5        434.02        479.46       111.63 o                         
  -5   0   5         86.98        115.99        28.54 o                         
  -4   0   5         21.59         23.36        19.26 o                         
  -3   0   5       1704.49       1564.10       254.73 o                         
  -2   0   5        252.33        216.87        17.99 o                         
  -1   0   5      12589.00       8364.18       179.94 o                         
   0   0   5       6181.96       5967.71        96.09 o                         
   1   0   5       1097.01        750.23       105.32 o                         
   2   0   5       2535.19       2410.38       111.52 o                         
   3   0   5        171.83        201.15        22.69 o                         
   4   0   5      12810.27      13631.33       807.59 o                         
   5   0   5         42.77         46.29        25.39 o                         
   6   0   5       3955.82       3870.97       127.21 o                         
   7   0   5        175.02        193.65        48.74 o                         
   8   0   5          0.99         -5.67        65.40 o                         
  -7   1   5       1756.57       1660.41       167.58 o                         
  -6   1   5         73.41         97.00        52.53 o                         
  -5   1   5         47.28         50.80        26.22 o                         
  -4   1   5       1459.43       1323.55       274.42 o                         
  -3   1   5       2167.27       1656.40       159.15 o                         
  -2   1   5      18219.15      15765.42      2064.66 o                         
  -1   1   5        173.38        183.14        20.35 o                         
   0   1   5       3514.99       3193.77        85.96 o                         
   1   1   5       4851.96       5257.31        98.30 o                         
   2   1   5        497.95        331.98        17.78 o                         
   3   1   5      11312.00      13395.30       238.51 o                         
   4   1   5         21.58         25.21        17.24 o                         
   5   1   5       2436.77       2487.15       276.93 o                         
   6   1   5        113.05         90.76        30.66 o                         
   7   1   5          6.55         39.44        36.78 o                         
   8   1   5       1286.82       1494.23       153.05 o                         
  -6   2   5         15.75         20.88        56.23 o                         
  -5   2   5        737.94        788.69       169.36 o                         
  -4   2   5         76.29         72.69        28.01 o                         
  -3   2   5       6548.04       5808.21       779.42 o                         
  -2   2   5       2288.78       1714.14        36.59 o                         
  -1   2   5        228.63        200.68        23.79 o                         
   0   2   5       3454.03       3175.69       428.83 o                         
   1   2   5        302.99        276.54        16.87 o                         
   2   2   5      29517.86      24318.39       555.70 o                         
   3   2   5       1445.34       1294.41        30.24 o                         
   4   2   5       3925.70       4865.06       211.71 o                         
   5   2   5        731.69        719.12        93.82 o                         
   6   2   5        170.22        213.62        30.87 o                         
   7   2   5       6255.74       7238.80       155.28 o                         
   8   2   5         11.57          4.16        47.66 o                         
  -6   3   5        522.02        492.85        91.78 o                         
  -5   3   5        919.98       1090.87       165.78 o                         
  -4   3   5       4144.16       3750.41        80.11 o                         
  -3   3   5         17.45          2.95        20.08 o                         
  -2   3   5        790.60        704.68        29.57 o                         
  -1   3   5       1694.20       1666.48       198.04 o                         
   0   3   5         83.61         58.27        18.71 o                         
   1   3   5      10780.28      11690.94       346.64 o                         
   2   3   5        245.99        246.74        28.25 o                         
   3   3   5       2904.47       3013.99       500.05 o                         
   4   3   5       1128.31       1479.85        51.11 o                         
   5   3   5        237.36        229.46        18.37 o                         
   6   3   5       3995.91       3900.04       503.14 o                         
   7   3   5        138.44        158.47        35.80 o                         
   8   3   5        991.87        836.44        50.30 o                         
  -5   4   5       1243.46       1108.17        50.82 o                         
  -4   4   5         35.90         51.29        35.32 o                         
  -3   4   5        685.81        613.60        52.32 o                         
  -2   4   5       3326.80       3071.53        68.97 o                         
  -1   4   5         89.47         95.10        20.66 o                         
   0   4   5      11301.89      13173.13       392.12 o                         
   1   4   5        300.59        405.41        21.30 o                         
   2   4   5       4396.64       4618.91       615.19 o                         
   3   4   5       3383.36       4169.47        72.82 o                         
   4   4   5          1.37          5.84        16.74 o                         
   5   4   5       6621.66       6787.24       479.84 o                         
   6   4   5         30.58         49.23        19.79 o                         
   7   4   5       1658.62       1984.59        75.54 o                         
   8   4   5         50.57         48.88        36.36 o                         
  -5   5   5        167.79        150.65        63.71 o                         
  -4   5   5        299.05        346.69        53.75 o                         
  -3   5   5         37.85         30.64        40.07 o                         
  -2   5   5        139.28        118.96        29.10 o                         
  -1   5   5       1500.35       1671.08        52.11 o                         
   0   5   5        721.46        855.94        41.35 o                         
   1   5   5       8125.81       9051.83       144.24 o                         
   2   5   5         61.42         73.58        18.90 o                         
   3   5   5        715.33        790.13       108.56 o                         
   4   5   5       1942.46       2232.40        36.91 o                         
   5   5   5        326.77        302.20        32.95 o                         
   6   5   5       5556.92       5557.28       393.66 o                         
   7   5   5        256.36        223.71        50.33 o                         
   8   5   5        912.98        830.80       138.96 o                         
  -4   6   5        358.65        328.89        56.44 o                         
  -3   6   5          2.72        -12.21        47.55 o                         
  -2   6   5       2787.48       2733.80       487.90 o                         
  -1   6   5       1214.98       1287.88        62.58 o                         
   0   6   5       4165.21       5106.01        99.81 o                         
   1   6   5        955.86       1166.61        35.42 o                         
   2   6   5        233.22        295.80        25.59 o                         
   3   6   5       5404.04       5744.17       485.86 o                         
   4   6   5       1114.22       1013.29        88.78 o                         
   5   6   5       4813.46       4893.92       137.29 o                         
   6   6   5         69.11         50.11        19.06 o                         
   7   6   5        129.02        146.78        35.66 o                         
   8   6   5        451.35        417.98        47.99 o                         
  -3   7   5        875.07        756.39       188.16 o                         
  -2   7   5        292.38        274.68        53.31 o                         
  -1   7   5       4492.04       4984.79       211.84 o                         
   0   7   5        196.21        249.87        27.97 o                         
   1   7   5        226.89        257.66        32.73 o                         
   2   7   5        948.49       1059.21        35.82 o                         
   3   7   5       1173.57       1268.04        30.74 o                         
   4   7   5       8355.60       7072.97       227.71 o                         
   5   7   5         11.62         20.28        18.61 o                         
   6   7   5        873.42        957.31        39.40 o                         
   7   7   5        978.43        722.61        66.69 o                         
  -2   8   5        528.27        460.93        97.38 o                         
  -1   8   5        305.60        288.79        48.85 o                         
   0   8   5        181.53        219.96        45.60 o                         
   1   8   5       1455.64       1697.44        53.62 o                         
   2   8   5        853.78        874.62        43.40 o                         
   3   8   5       3526.14       3503.31       196.33 o                         
   4   8   5        121.39        163.49        26.79 o                         
   5   8   5         58.14         72.33        27.65 o                         
   6   8   5        589.55        571.77        39.70 o                         
   7   8   5        290.03        220.91        36.55 o                         
  -1   9   5         41.60         46.72        61.79 o                         
   0   9   5        878.90        811.56        58.06 o                         
   1   9   5        663.26        636.31        36.55 o                         
   2   9   5       5189.40       5233.27       145.12 o                         
   3   9   5         59.98         59.63        37.09 o                         
   4   9   5        508.07        433.47        28.92 o                         
   5   9   5        571.83        474.49        37.54 o                         
  -3  -7   6       1898.11       1796.72       108.61 o                         
  -2  -7   6         12.79         -4.80        40.34 o                         
  -1  -7   6        221.44        256.40        48.41 o                         
   0  -7   6          9.32          0.62        64.08 o                         
   1  -7   6       1975.12       1544.61       173.89 o                         
  -4  -6   6       1347.51       1380.10        94.80 o                         
  -3  -6   6          3.55         10.97        30.46 o                         
  -2  -6   6         20.21         37.15        27.82 o                         
  -1  -6   6        510.58        665.55        40.33 o                         
   0  -6   6        420.09        492.65        46.74 o                         
   1  -6   6       1451.05       1423.02       196.62 o                         
  -5  -5   6        938.49        967.59        68.24 o                         
  -4  -5   6          9.60          9.34        36.85 o                         
  -3  -5   6        968.56       1148.13        77.35 o                         
  -2  -5   6        649.33        636.35        65.38 o                         
  -1  -5   6       1130.16        986.61       119.30 o                         
   0  -5   6       1897.17       1971.84        51.81 o                         
   1  -5   6        562.63        587.65        56.48 o                         
   2  -5   6          0.00          2.65        56.81 o                         
  -6  -4   6       1150.64       1198.70       233.41 o                         
  -5  -4   6        240.98        229.09        26.50 o                         
  -4  -4   6        164.37        229.30        36.76 o                         
  -3  -4   6       1225.89       1434.82        39.53 o                         
  -2  -4   6        199.84        225.04        27.52 o                         
  -1  -4   6        701.57        615.13       105.21 o                         
   0  -4   6       1449.89       1393.12        76.67 o                         
   1  -4   6         15.47         11.33        33.88 o                         
   2  -4   6        981.28        933.07       125.12 o                         
  -6  -3   6        100.77         50.96        40.63 o                         
  -5  -3   6        185.46        168.38        34.38 o                         
  -4  -3   6        333.68        289.59        57.14 o                         
  -3  -3   6       1169.56       1190.00       214.48 o                         
  -2  -3   6       1371.40       1327.21       176.15 o                         
  -1  -3   6          9.66         14.12        23.84 o                         
   0  -3   6        768.48        613.97       152.19 o                         
   1  -3   6       2003.28       2072.74       117.91 o                         
   2  -3   6        665.77        610.33        85.00 o                         
   3  -3   6         74.74         74.35        61.47 o                         
  -6  -2   6        494.27        500.01        43.37 o                         
  -5  -2   6        240.17        235.73        23.03 o                         
  -4  -2   6        748.60        723.24       140.22 o                         
  -3  -2   6       1027.43        972.15       130.79 o                         
  -2  -2   6       3444.65       2915.29       536.29 o                         
  -1  -2   6        641.20        539.33        23.83 o                         
   0  -2   6        740.63        507.37       110.32 o                         
   1  -2   6        881.42        778.78        43.44 o                         
   2  -2   6        123.32        125.55        31.64 o                         
   3  -2   6        834.17        744.39       121.45 o                         
   4  -2   6          2.06         11.04        56.51 o                         
  -6  -1   6         51.87         61.85        44.37 o                         
  -5  -1   6        728.30        548.16        26.70 o                         
  -4  -1   6       1568.54       1432.17       265.31 o                         
  -3  -1   6         46.07         68.51        19.41 o                         
  -2  -1   6       1883.85       1902.44        36.73 o                         
  -1  -1   6       1549.54       1382.54       109.35 o                         
   0  -1   6       1355.48       1280.52        34.77 o                         
   1  -1   6        372.80        264.81        26.68 o                         
   2  -1   6       1508.44       1207.67        39.10 o                         
   3  -1   6       5179.48       4667.61      1270.49 o                         
   4  -1   6       2093.63       2038.65       205.21 o                         
   5  -1   6          9.90         23.24        33.85 o                         
   6  -1   6        145.66        129.80        50.45 o                         
   7  -1   6        290.43        251.22        65.77 o                         
  -6   0   6       1053.79       1173.72       263.21 o                         
  -5   0   6        758.84        790.94       116.55 o                         
  -4   0   6       3113.36       3335.30       139.46 o                         
  -3   0   6       1631.20       1693.71        42.24 o                         
  -2   0   6          1.04         20.75        19.67 o                         
  -1   0   6       1964.93       1470.28       268.63 o                         
   0   0   6         19.62         29.20        18.26 o                         
   1   0   6       2079.03       1401.84       131.50 o                         
   2   0   6        643.35        497.31       124.30 o                         
   3   0   6       1346.34       1306.18       140.61 o                         
   4   0   6       1199.65       1252.97        41.71 o                         
   5   0   6         90.40         74.05        25.00 o                         
   6   0   6         85.86         92.16        35.85 o                         
   7   0   6        119.33        106.48        43.01 o                         
   8   0   6        990.87        913.92        81.71 o                         
  -6   1   6        921.19       1160.64       222.99 o                         
  -5   1   6          7.48         17.21        37.90 o                         
  -4   1   6       1599.20       1566.65       201.75 o                         
  -3   1   6        717.46        684.33        30.45 o                         
  -2   1   6       1435.19       1405.66        33.58 o                         
  -1   1   6       3776.55       3135.69        51.22 o                         
   0   1   6        524.59        420.22        71.12 o                         
   1   1   6       7634.56       6110.66      1333.62 o                         
   2   1   6       2421.38       2625.39        55.19 o                         
   3   1   6        813.18        770.97       105.39 o                         
   4   1   6          3.55         -3.00        20.76 o                         
   5   1   6        898.35        860.89        28.93 o                         
   6   1   6        595.62        551.35        34.91 o                         
   7   1   6        439.31        444.02        43.86 o                         
   8   1   6         17.75         20.39        49.42 o                         
  -6   2   6       1020.51       1154.77       134.72 o                         
  -5   2   6        370.11        342.17        33.43 o                         
  -4   2   6         99.38         94.73        33.92 o                         
  -3   2   6        627.22        619.98        31.88 o                         
  -2   2   6         26.20         27.43        19.16 o                         
  -1   2   6       1143.75        940.14        80.39 o                         
   0   2   6         80.66         49.26        17.15 o                         
   1   2   6        195.69        167.05        39.57 o                         
   2   2   6        103.25        108.92        15.45 o                         
   3   2   6        110.13         98.92        16.52 o                         
   4   2   6        320.52        396.45        23.51 o                         
   5   2   6          3.77          2.58        18.43 o                         
   6   2   6        663.05        600.57        54.65 o                         
   7   2   6          6.23        -28.54        36.06 o                         
   8   2   6        174.78        180.64        56.61 o                         
  -6   3   6        295.77        241.80        74.55 o                         
  -5   3   6         92.21         97.86        42.45 o                         
  -4   3   6        120.69         90.20        34.20 o                         
  -3   3   6        646.94        649.86        38.07 o                         
  -2   3   6        290.74        247.36        21.42 o                         
  -1   3   6       3284.24       2686.75       131.40 o                         
   0   3   6        172.86        202.11        20.45 o                         
   1   3   6          0.90         -4.29        17.81 o                         
   2   3   6          1.74          8.49        17.66 o                         
   3   3   6       1294.35       1282.55       198.69 o                         
   4   3   6        393.69        420.40        22.96 o                         
   5   3   6          5.85         -2.24        20.78 o                         
   6   3   6        250.33        244.63        25.31 o                         
   7   3   6       1610.81       1601.90       427.84 o                         
   8   3   6        147.41        135.06        38.25 o                         
  -5   4   6         65.14         24.99        48.71 o                         
  -4   4   6        582.90        530.29        45.50 o                         
  -3   4   6       2548.30       2017.52        50.52 o                         
  -2   4   6        781.37        677.87        46.98 o                         
  -1   4   6        185.53        191.85        22.36 o                         
   0   4   6       1398.28       1512.26        34.41 o                         
   1   4   6        960.45       1114.93        37.47 o                         
   2   4   6         30.88         42.58        14.58 o                         
   3   4   6         60.38         60.16        17.49 o                         
   4   4   6         28.37         35.76        24.14 o                         
   5   4   6        864.50        838.11        24.60 o                         
   6   4   6        675.11        612.64        46.71 o                         
   7   4   6         75.58         92.04        34.26 o                         
   8   4   6          3.51          6.15        35.87 o                         
  -5   5   6         41.18         11.48        66.47 o                         
  -4   5   6        601.55        612.15        54.17 o                         
  -3   5   6       2070.72       1784.33       255.49 o                         
  -2   5   6         67.46         51.90        25.14 o                         
  -1   5   6        179.55        163.53        22.85 o                         
   0   5   6        572.72        567.79        45.35 o                         
   1   5   6       2116.85       2348.85       125.50 o                         
   2   5   6       1118.60       1095.28        26.48 o                         
   3   5   6          7.06          7.03        18.46 o                         
   4   5   6       1509.83       1256.17        28.79 o                         
   5   5   6       2773.45       2799.97       314.72 o                         
   6   5   6         84.95         84.86        21.37 o                         
   7   5   6        366.88        352.58        50.96 o                         
   8   5   6         21.67          0.88        43.60 o                         
  -4   6   6        809.89        830.86       168.03 o                         
  -3   6   6         12.95        -25.83        41.42 o                         
  -2   6   6       1455.20       1421.99       126.16 o                         
  -1   6   6        611.23        590.43        31.25 o                         
   0   6   6        232.09        230.27        32.14 o                         
   1   6   6        693.82        729.69        60.72 o                         
   2   6   6          7.65         15.41        19.11 o                         
   3   6   6       1844.70       1711.67        80.31 o                         
   4   6   6        945.48        805.30        27.21 o                         
   5   6   6          0.56         -6.09        16.70 o                         
   6   6   6         21.14         35.65        22.17 o                         
   7   6   6         21.96        -10.13        55.51 o                         
   8   6   6        504.36        419.51        95.13 o                         
  -3   7   6          7.76         14.52        57.69 o                         
  -2   7   6         12.61        -15.79        47.02 o                         
  -1   7   6        853.93        991.59        49.17 o                         
   0   7   6        946.95       1194.15        47.26 o                         
   1   7   6        273.09        308.07        38.52 o                         
   2   7   6        404.55        462.92        31.79 o                         
   3   7   6       2183.16       2202.91       247.87 o                         
   4   7   6        193.19        191.79        18.15 o                         
   5   7   6         18.62         16.20        19.30 o                         
   6   7   6        243.71        245.25        25.24 o                         
   7   7   6        710.15        657.00        35.47 o                         
  -2   8   6        131.90         83.06        62.58 o                         
  -1   8   6        148.99        155.41        67.09 o                         
   0   8   6         24.62         30.47        37.24 o                         
   1   8   6        951.71       1107.55        45.69 o                         
   2   8   6          4.42         -3.78        35.30 o                         
   3   8   6        247.50        267.10        33.41 o                         
   4   8   6         18.54         29.84        23.16 o                         
   5   8   6         16.92          4.35        22.01 o                         
   6   8   6         37.06         83.95        26.58 o                         
   7   8   6         27.92         62.81        42.58 o                         
   0   9   6        163.92        193.72        58.19 o                         
   1   9   6         63.42         93.68        47.92 o                         
   2   9   6        300.21        311.60        34.48 o                         
   3   9   6        227.39        244.70        37.89 o                         
   4   9   6         64.40         65.64        30.68 o                         
   5   9   6        286.82        286.17        57.25 o                         
  -3  -6   7        345.58        344.29        38.22 o                         
  -2  -6   7        108.58        135.85        33.71 o                         
  -1  -6   7        308.43        317.95        37.37 o                         
   0  -6   7       3489.95       3679.60       313.32 o                         
   1  -6   7         99.61         87.18        60.95 o                         
   2  -6   7       1461.48       1016.51       153.40 o                         
  -5  -5   7        578.75        565.49        54.15 o                         
  -4  -5   7        484.79        364.78        32.86 o                         
  -3  -5   7       1473.72       1749.49        86.62 o                         
  -2  -5   7        197.53        220.17        34.15 o                         
  -1  -5   7       2871.90       2857.17        74.51 o                         
   0  -5   7        211.55        228.42        41.48 o                         
   1  -5   7         92.72        105.68        36.54 o                         
   2  -5   7        871.33        773.44       229.09 o                         
  -5  -4   7        912.04        765.34        85.34 o                         
  -4  -4   7         84.28        150.58        31.38 o                         
  -3  -4   7        251.37        254.01        37.23 o                         
  -2  -4   7       3950.63       4604.60       164.78 o                         
  -1  -4   7        918.56        917.34        37.58 o                         
   0  -4   7       4823.72       4399.26       310.42 o                         
   1  -4   7        686.86        645.31        42.77 o                         
   2  -4   7         11.67         17.42        45.02 o                         
  -6  -3   7        737.29        757.12       147.32 o                         
  -5  -3   7        290.93        273.93        36.03 o                         
  -4  -3   7        211.20        213.20        24.14 o                         
  -3  -3   7       1408.12       1656.56        42.62 o                         
  -2  -3   7       2203.50       2457.61        60.98 o                         
  -1  -3   7       2837.19       2857.13       119.06 o                         
   0  -3   7        874.38        879.60        38.60 o                         
   1  -3   7          8.04        -28.54        28.99 o                         
   2  -3   7       1714.43       1375.34       200.03 o                         
   3  -3   7        759.01        727.22        56.95 o                         
  -6  -2   7         28.54         27.07        41.09 o                         
  -5  -2   7        483.50        508.38        29.60 o                         
  -4  -2   7       4214.28       5302.77        91.54 o                         
  -3  -2   7       2062.91       2274.80        47.08 o                         
  -2  -2   7       8045.59       6864.12      1172.40 o                         
  -1  -2   7        209.46        190.06        20.71 o                         
   0  -2   7        977.09        673.38        39.83 o                         
   1  -2   7       3725.85       2975.56       325.87 o                         
   2  -2   7       8274.56       7033.15       153.15 o                         
   3  -2   7       8982.36       7979.67       389.47 o                         
   4  -2   7        366.95        313.46        47.06 o                         
  -6  -1   7        381.34        423.55        49.41 o                         
  -5  -1   7       1093.88       1099.16        73.03 o                         
  -4  -1   7        655.89        564.41        25.25 o                         
  -3  -1   7       2120.23       1975.20       291.05 o                         
  -2  -1   7        413.20        344.64        28.86 o                         
  -1  -1   7          4.65         -7.78        24.27 o                         
   0  -1   7       3851.14       3255.04       704.40 o                         
   1  -1   7        575.09        505.40        27.67 o                         
   2  -1   7       7173.15       5251.69       367.87 o                         
   3  -1   7         84.71         72.09        31.91 o                         
   4  -1   7         13.94         12.54        41.23 o                         
   5  -1   7       3493.23       2903.36       270.02 o                         
   6  -1   7        361.61        368.64        60.18 o                         
   7  -1   7       3161.68       2284.62       181.83 o                         
  -6   0   7       2039.34       2199.33       453.92 o                         
  -5   0   7        450.33        461.09        53.02 o                         
  -4   0   7       1484.80       1463.90       198.59 o                         
  -3   0   7       2395.95       1829.63        54.67 o                         
  -2   0   7        607.77        501.04        87.12 o                         
  -1   0   7       6364.95       4886.08       136.97 o                         
   0   0   7       8149.63       7501.48      1250.28 o                         
   1   0   7       7641.35       6321.69       490.94 o                         
   2   0   7       2278.29       2140.33       289.37 o                         
   3   0   7         12.72         18.31        27.36 o                         
   4   0   7        624.94        670.05        37.34 o                         
   5   0   7       2316.46       2357.39       130.27 o                         
   6   0   7        752.90        724.94        45.01 o                         
   7   0   7        462.73        425.96        47.86 o                         
  -6   1   7        541.06        524.49        45.62 o                         
  -5   1   7        620.70        708.07        83.56 o                         
  -4   1   7       1266.04       1354.80       121.18 o                         
  -3   1   7       1733.15       1378.52        75.57 o                         
  -2   1   7        458.68        399.10        21.64 o                         
  -1   1   7        472.00        473.03        25.11 o                         
   0   1   7       2905.34       2382.60       302.41 o                         
   1   1   7       5280.31       5120.86       108.56 o                         
   2   1   7       2747.97       2506.37       551.25 o                         
   3   1   7       5246.10       5668.31       265.96 o                         
   4   1   7        324.57        323.96        28.54 o                         
   5   1   7       5366.91       4745.00       527.05 o                         
   6   1   7        618.88        662.18        32.93 o                         
   7   1   7        285.77        295.42        42.63 o                         
   8   1   7        758.45        723.86        64.85 o                         
  -6   2   7        618.89        775.90        70.67 o                         
  -5   2   7       1039.20       1074.29        67.27 o                         
  -4   2   7         53.86         58.60        32.25 o                         
  -3   2   7       1103.31       1016.91        53.50 o                         
  -2   2   7       7969.00       8012.71       954.62 o                         
  -1   2   7       5332.39       4938.46       315.66 o                         
   0   2   7       5212.19       4228.03       578.84 o                         
   1   2   7       1796.72       1978.22        40.42 o                         
   2   2   7        119.23        132.32        19.60 o                         
   3   2   7       7221.56       7058.75      1093.25 o                         
   4   2   7       1543.55       1797.85        44.56 o                         
   5   2   7       3353.04       3956.60       129.62 o                         
   6   2   7       1122.12       1115.44       104.04 o                         
   7   2   7         99.81        100.30        41.22 o                         
   8   2   7          3.05         35.44        37.26 o                         
  -5   3   7        686.88        721.21        51.84 o                         
  -4   3   7         46.37         35.82        41.60 o                         
  -3   3   7       1253.86       1218.68        99.69 o                         
  -2   3   7       3006.77       2869.89       504.69 o                         
  -1   3   7       4673.03       3967.88       345.93 o                         
   0   3   7       4281.38       3891.79       478.90 o                         
   1   3   7       2231.11       2485.74        47.62 o                         
   2   3   7       2389.80       2150.14       354.78 o                         
   3   3   7       6956.07       8076.98       174.16 o                         
   4   3   7       3238.19       3164.91       543.15 o                         
   5   3   7       2240.86       2393.80       430.85 o                         
   6   3   7        588.16        654.97        84.39 o                         
   7   3   7        516.83        508.95        27.98 o                         
   8   3   7        618.91        675.24        50.73 o                         
  -5   4   7        177.64        160.07        67.04 o                         
  -4   4   7       2689.46       2607.55       113.67 o                         
  -3   4   7       1862.49       2033.44       204.29 o                         
  -2   4   7        934.75        858.03        41.42 o                         
  -1   4   7        435.27        421.83        25.35 o                         
   0   4   7        109.01        105.18        20.80 o                         
   1   4   7       6188.56       6032.25       544.86 o                         
   2   4   7       3834.60       4193.72       159.10 o                         
   3   4   7       3414.98       3354.18       455.80 o                         
   4   4   7       4476.76       5225.75       259.86 o                         
   5   4   7         18.46          3.35        25.06 o                         
   6   4   7        545.67        487.27        58.50 o                         
   7   4   7        736.70        667.92        81.48 o                         
   8   4   7        979.94        977.60       134.85 o                         
  -4   5   7       1302.56       1146.24       163.26 o                         
  -3   5   7       2050.56       2066.49        69.52 o                         
  -2   5   7       1297.73       1313.55        46.13 o                         
  -1   5   7       2054.51       1835.01       241.11 o                         
   0   5   7       1433.45       1487.11        35.72 o                         
   1   5   7       4118.53       4787.56       178.03 o                         
   2   5   7       3588.53       3371.13       367.11 o                         
   3   5   7        755.41        841.77        28.13 o                         
   4   5   7       1375.69       1196.80        38.31 o                         
   5   5   7       1182.98       1344.76        38.07 o                         
   6   5   7       1536.24       1819.68        40.08 o                         
   7   5   7        474.13        564.36        34.20 o                         
   8   5   7        286.02        242.22        72.14 o                         
  -4   6   7        196.62        144.42        65.59 o                         
  -3   6   7          3.98         26.14        50.80 o                         
  -2   6   7         33.15         32.81        27.78 o                         
  -1   6   7       1037.78       1075.75        44.40 o                         
   0   6   7       1668.76       1943.69       101.02 o                         
   1   6   7        824.25        890.93        34.51 o                         
   2   6   7       1804.00       1590.64        33.31 o                         
   3   6   7        609.13        674.67        45.85 o                         
   4   6   7         10.10         10.50        26.97 o                         
   5   6   7       1124.24       1173.43        83.81 o                         
   6   6   7       1154.67       1098.90        57.63 o                         
   7   6   7       1408.39       1312.43       106.22 o                         
   8   6   7        562.36        678.96        51.45 o                         
  -3   7   7        662.19        596.78        79.37 o                         
  -2   7   7         98.78         50.54        53.43 o                         
  -1   7   7        247.75        257.43        34.64 o                         
   0   7   7       3400.92       3792.27        82.21 o                         
   1   7   7        124.44        176.26        28.78 o                         
   2   7   7       3964.39       3950.97       407.36 o                         
   3   7   7         56.41         47.36        19.64 o                         
   4   7   7         58.33         38.37        27.73 o                         
   5   7   7       1269.15        937.72        30.24 o                         
   6   7   7         53.54         81.36        28.94 o                         
   7   7   7        566.95        588.06        35.05 o                         
  -2   8   7        223.76        215.17        63.00 o                         
  -1   8   7        928.66        992.48       118.07 o                         
   0   8   7       1426.48       1599.99       112.41 o                         
   1   8   7        410.40        408.92        36.40 o                         
   2   8   7        111.25        140.84        28.52 o                         
   3   8   7        100.31         89.07        27.52 o                         
   4   8   7       2866.80       3055.30        52.81 o                         
   5   8   7       2209.50       1779.18        77.27 o                         
   6   8   7       1152.21       1004.09        93.82 o                         
   7   8   7        823.24        547.99        34.64 o                         
   0   9   7        626.28        679.70        63.30 o                         
   1   9   7         76.90         83.17        48.81 o                         
   2   9   7          5.66         44.32        46.39 o                         
   3   9   7        722.46        692.70        72.10 o                         
   4   9   7        186.52        198.16        30.83 o                         
   5   9   7        573.56        470.08        45.08 o                         
  -2  -6   8          5.26        -24.67        40.52 o                         
  -1  -6   8          0.27        -10.57        49.62 o                         
   0  -6   8        107.78         81.50        52.33 o                         
   1  -6   8        422.89        306.91        53.46 o                         
  -4  -5   8       1062.09       1105.31       116.55 o                         
  -3  -5   8        202.78        206.80        47.72 o                         
  -2  -5   8         68.04         40.63        54.49 o                         
  -1  -5   8        442.52        432.81        38.80 o                         
   0  -5   8       1172.51       1015.10       215.76 o                         
   1  -5   8        529.84        561.58        56.53 o                         
   2  -5   8         47.65         40.09        51.79 o                         
  -4  -4   8         41.04         13.14        45.74 o                         
  -3  -4   8         24.46         34.25        28.49 o                         
  -2  -4   8         28.26          4.20        29.13 o                         
  -1  -4   8       1334.78       1084.71       120.97 o                         
   0  -4   8        743.55        725.40        45.56 o                         
   1  -4   8         81.74        113.73        43.42 o                         
   2  -4   8        364.53        299.19        73.95 o                         
   3  -4   8        299.28        287.57        62.49 o                         
  -5  -3   8        518.72        540.99        67.16 o                         
  -4  -3   8          3.67        -28.51        28.51 o                         
  -3  -3   8         54.86         64.97        28.45 o                         
  -2  -3   8        695.12        625.22       113.93 o                         
  -1  -3   8       2059.16       1959.23       111.60 o                         
   0  -3   8        154.01        133.01        31.08 o                         
   1  -3   8         68.65         43.79        30.66 o                         
   2  -3   8        127.89        100.87        39.61 o                         
   3  -3   8       1268.34       1283.38        77.56 o                         
  -5  -2   8         61.49         30.37        45.47 o                         
  -4  -2   8         36.27         31.95        32.40 o                         
  -3  -2   8        242.37        198.39        32.99 o                         
  -2  -2   8         59.20         92.22        28.70 o                         
  -1  -2   8          0.80        -17.55        29.28 o                         
   0  -2   8        966.03        762.27       130.95 o                         
   1  -2   8         20.49         22.41        28.21 o                         
   2  -2   8        538.58        510.07        39.12 o                         
   3  -2   8         39.97         59.26        38.34 o                         
   4  -2   8         69.15         64.94        50.37 o                         
   5  -2   8        189.48        165.69        83.95 o                         
  -5  -1   8        177.80         79.19        69.81 o                         
  -4  -1   8        227.57        196.40        35.53 o                         
  -3  -1   8        706.90        525.98        54.99 o                         
  -2  -1   8         87.74         77.61        20.83 o                         
  -1  -1   8        918.20        794.03       190.44 o                         
   0  -1   8        410.24        400.69        78.61 o                         
   1  -1   8        607.77        602.02        33.08 o                         
   2  -1   8        330.84        311.29        30.89 o                         
   3  -1   8       3311.18       2844.62        75.19 o                         
   4  -1   8         54.76         66.47        34.96 o                         
   5  -1   8         63.19         46.62        34.80 o                         
   6  -1   8        295.91        266.91        58.60 o                         
   7  -1   8        440.25        357.53        98.39 o                         
  -5   0   8         63.12         15.54        31.94 o                         
  -4   0   8         20.45          9.23        24.99 o                         
  -3   0   8        185.21        130.30        21.54 o                         
  -2   0   8         69.09         71.10        29.22 o                         
  -1   0   8        487.70        369.31        20.42 o                         
   0   0   8        278.60        277.50        58.21 o                         
   1   0   8        429.77        456.95        30.36 o                         
   2   0   8        271.57        270.26        29.44 o                         
   3   0   8         12.23        -17.97        27.99 o                         
   4   0   8        898.66        956.59        43.23 o                         
   5   0   8        510.30        524.71        37.42 o                         
   6   0   8        631.45        543.02        34.77 o                         
   7   0   8        555.09        484.49        59.81 o                         
  -5   1   8        289.84        306.10        77.61 o                         
  -4   1   8        222.81        179.50        27.22 o                         
  -3   1   8       1377.44       1141.39       214.66 o                         
  -2   1   8        766.20        626.91        22.59 o                         
  -1   1   8       1095.15       1020.62       161.33 o                         
   0   1   8        387.54        287.58        17.05 o                         
   1   1   8       4616.39       3501.53       473.21 o                         
   2   1   8        520.64        545.93        26.13 o                         
   3   1   8        388.43        455.41        29.75 o                         
   4   1   8        516.52        591.56        31.43 o                         
   5   1   8       2675.11       2980.85        73.71 o                         
   6   1   8       2929.55       2978.76        81.17 o                         
   7   1   8         79.32         92.33        39.55 o                         
   8   1   8          2.52        -17.58        52.79 o                         
  -5   2   8         64.28         66.28        53.87 o                         
  -4   2   8        324.01        297.72        44.70 o                         
  -3   2   8        944.52        936.31       141.82 o                         
  -2   2   8         17.70         32.49        23.64 o                         
  -1   2   8       1158.93       1108.72       227.78 o                         
   0   2   8        371.78        345.85        25.73 o                         
   1   2   8        320.38        246.05        28.75 o                         
   2   2   8       1303.88       1417.18        33.59 o                         
   3   2   8        384.39        443.67        27.38 o                         
   4   2   8        647.15        743.33        31.40 o                         
   5   2   8       1135.97       1347.38        43.61 o                         
   6   2   8         90.99        127.01        30.51 o                         
   7   2   8        383.65        446.87        35.50 o                         
   8   2   8        432.90        437.47       133.99 o                         
  -5   3   8        511.69        600.86        64.81 o                         
  -4   3   8        219.15        168.82        34.34 o                         
  -3   3   8        485.58        589.87        60.96 o                         
  -2   3   8         63.09         71.33        43.23 o                         
  -1   3   8       2787.63       2415.29       360.41 o                         
   0   3   8        878.11        759.45       114.82 o                         
   1   3   8       1650.80       1841.03        59.15 o                         
   2   3   8       1737.30       1921.46        91.75 o                         
   3   3   8       3853.16       4301.49       158.31 o                         
   4   3   8       4003.75       4589.11        84.15 o                         
   5   3   8        214.42        254.37        32.26 o                         
   6   3   8         76.42         84.18        24.51 o                         
   7   3   8        282.76        327.39        43.90 o                         
   8   3   8        791.47        741.58       184.92 o                         
  -4   4   8        155.81        112.66        55.23 o                         
  -3   4   8        622.62        592.10        36.89 o                         
  -2   4   8         33.84         47.08        32.30 o                         
  -1   4   8          0.24        -11.74        28.40 o                         
   0   4   8        438.80        410.44        40.85 o                         
   1   4   8          2.02         18.39        23.20 o                         
   2   4   8        274.99        234.50        39.93 o                         
   3   4   8         16.16         19.79        21.61 o                         
   4   4   8         32.39         40.96        16.76 o                         
   5   4   8        421.25        363.16        47.39 o                         
   6   4   8       1071.29       1326.83       145.17 o                         
   7   4   8        166.82        209.79        34.75 o                         
   8   4   8        603.71        696.92        54.36 o                         
  -4   5   8         26.39        -20.36        53.09 o                         
  -3   5   8        141.86        158.61        47.41 o                         
  -2   5   8          0.53        -32.59        39.17 o                         
  -1   5   8         51.69         41.74        26.32 o                         
   0   5   8         25.58         36.66        25.13 o                         
   1   5   8       3570.61       3953.78       185.86 o                         
   2   5   8       2266.70       2047.12       182.38 o                         
   3   5   8        811.46        872.22        28.41 o                         
   4   5   8         57.52         35.88        19.48 o                         
   5   5   8         42.72         49.98        28.82 o                         
   6   5   8       1500.89       1731.60       120.70 o                         
   7   5   8         56.38         40.80        29.24 o                         
   8   5   8       1503.78       1744.02        72.79 o                         
  -3   6   8         58.22          9.75        54.82 o                         
  -2   6   8        233.66        220.48        47.26 o                         
  -1   6   8       1481.65       1488.46        51.68 o                         
   0   6   8       1582.12       1605.28       121.50 o                         
   1   6   8          1.83          4.23        23.12 o                         
   2   6   8        643.27        712.97        30.43 o                         
   3   6   8          2.94          0.77        18.53 o                         
   4   6   8        142.56        122.27        24.38 o                         
   5   6   8        887.22       1006.70        48.47 o                         
   6   6   8        409.99        398.20        28.19 o                         
   7   6   8        597.25        633.43        28.30 o                         
   8   6   8        102.94         79.43        36.28 o                         
  -2   7   8        158.20        130.31        53.80 o                         
  -1   7   8       3480.20       3417.66       173.11 o                         
   0   7   8       1425.68       1569.29        51.48 o                         
   1   7   8        148.19        179.38        35.00 o                         
   2   7   8        108.03         86.13        23.47 o                         
   3   7   8        647.34        563.53        50.17 o                         
   4   7   8       3172.62       2668.30        79.13 o                         
   5   7   8        212.67        220.89        58.92 o                         
   6   7   8       1504.40       1632.91        49.54 o                         
   7   7   8        314.83        290.94        25.98 o                         
  -1   8   8          9.26         13.37        67.95 o                         
   0   8   8        175.12        123.10        40.17 o                         
   1   8   8          9.47         21.14        33.29 o                         
   2   8   8          0.19         15.81        39.16 o                         
   3   8   8       1441.23       1592.99        49.27 o                         
   4   8   8        529.85        447.84        28.06 o                         
   5   8   8        873.06        658.05        68.12 o                         
   6   8   8         57.46         35.66        27.99 o                         
   0   9   8        125.10        130.66        59.48 o                         
   1   9   8        186.75        268.94        56.35 o                         
   2   9   8       2064.18       2162.20        74.78 o                         
   3   9   8        119.31         86.37        44.88 o                         
   4   9   8        492.00        416.01        35.92 o                         
   5   9   8         92.42         57.01        38.18 o                         
  -2  -5   9        163.32        170.97        47.99 o                         
  -1  -5   9         66.40         52.45        44.90 o                         
   0  -5   9       1919.62       2026.40        84.78 o                         
   1  -5   9       1899.33       1820.16        95.91 o                         
   2  -5   9        997.29        879.71       140.73 o                         
  -4  -4   9       2607.85       2620.19       352.82 o                         
  -3  -4   9         13.50        -23.07        47.65 o                         
  -2  -4   9        312.56        343.04        44.03 o                         
  -1  -4   9       1741.55       1959.90        62.50 o                         
   0  -4   9         14.19         31.35        47.55 o                         
   1  -4   9       2652.23       2762.53       238.49 o                         
   2  -4   9         10.48          6.47        52.73 o                         
   3  -4   9        163.14        155.61        71.89 o                         
  -4  -3   9         29.01          5.03        46.84 o                         
  -3  -3   9        909.83        967.08        46.26 o                         
  -2  -3   9        856.93        861.47       169.94 o                         
  -1  -3   9       1092.96        961.04        67.82 o                         
   0  -3   9       3296.07       2994.79       249.80 o                         
   1  -3   9        770.42        607.46        41.58 o                         
   2  -3   9        720.04        706.10        68.97 o                         
   3  -3   9        938.58        811.10       132.63 o                         
   4  -3   9        311.59        261.67        70.27 o                         
  -5  -2   9         47.17         65.07        37.83 o                         
  -4  -2   9        340.36        292.41        39.25 o                         
  -3  -2   9        616.53        653.71        89.13 o                         
  -2  -2   9        168.18        138.26        35.40 o                         
  -1  -2   9       4990.32       3712.39       274.84 o                         
   0  -2   9         32.40         34.42        31.37 o                         
   1  -2   9       1288.95       1447.84       150.85 o                         
   2  -2   9         57.55         70.11        35.44 o                         
   3  -2   9         24.21         23.61        42.17 o                         
   4  -2   9       1395.09       1259.41        71.26 o                         
   5  -2   9          8.62          7.92        49.30 o                         
  -5  -1   9        743.00        695.09        49.38 o                         
  -4  -1   9        492.05        404.62        30.83 o                         
  -3  -1   9        238.94        205.92        29.09 o                         
  -2  -1   9       5624.36       6152.46       165.91 o                         
  -1  -1   9        220.79        239.92        29.96 o                         
   0  -1   9       2992.39       3274.29        68.34 o                         
   1  -1   9        624.10        792.08        48.44 o                         
   2  -1   9          6.55         -5.02        34.29 o                         
   3  -1   9       4635.33       4467.61       139.70 o                         
   4  -1   9         54.68         53.46        41.89 o                         
   5  -1   9        691.12        783.21       177.09 o                         
   6  -1   9         11.59          3.93        57.90 o                         
  -5   0   9        334.10        357.73        53.54 o                         
  -4   0   9        156.57        183.40        30.31 o                         
  -3   0   9       4287.76       3930.69       148.94 o                         
  -2   0   9        784.77        995.05        35.36 o                         
  -1   0   9       1081.39       1031.35       177.56 o                         
   0   0   9         94.01         79.83        20.79 o                         
   1   0   9        183.71        177.11        27.83 o                         
   2   0   9       5995.02       5666.86       107.74 o                         
   3   0   9        590.95        448.58        42.00 o                         
   4   0   9       4435.84       4451.16       512.99 o                         
   5   0   9        741.12        810.12       103.54 o                         
   6   0   9          5.08         -4.18        34.78 o                         
   7   0   9        672.74        576.72       109.48 o                         
  -5   1   9        153.02        163.77        58.01 o                         
  -4   1   9       3675.04       4569.98       128.80 o                         
  -3   1   9        176.65        205.99        30.65 o                         
  -2   1   9       1482.74       1636.22       224.75 o                         
  -1   1   9       2149.27       2214.32       277.90 o                         
   0   1   9        153.00        188.10        26.22 o                         
   1   1   9       6497.79       6076.96       393.38 o                         
   2   1   9         77.78         65.26        22.57 o                         
   3   1   9        476.45        553.56        31.96 o                         
   4   1   9        277.24        254.02        33.88 o                         
   5   1   9        782.73        757.20        91.96 o                         
   6   1   9       2534.36       2484.02       180.78 o                         
   7   1   9        186.70        172.79        37.71 o                         
  -5   2   9        936.76        984.25        80.23 o                         
  -4   2   9        291.08        273.41        32.76 o                         
  -3   2   9        389.25        519.37        39.81 o                         
  -2   2   9         91.72         81.94        25.47 o                         
  -1   2   9        452.32        423.54        79.79 o                         
   0   2   9       3020.36       2258.48       525.71 o                         
   1   2   9        537.20        515.91        28.32 o                         
   2   2   9       5812.50       6513.38       103.24 o                         
   3   2   9        319.75        337.77        27.79 o                         
   4   2   9       1138.25       1095.76       160.57 o                         
   5   2   9        827.35        978.67        80.89 o                         
   6   2   9         63.38         64.89        37.36 o                         
   7   2   9       1297.16       1290.10       166.73 o                         
   8   2   9         26.03         30.46        52.00 o                         
  -4   3   9       1775.55       2072.13       164.81 o                         
  -3   3   9        534.73        599.15        81.44 o                         
  -2   3   9        452.30        583.31        59.07 o                         
  -1   3   9        797.50        804.96        59.68 o                         
   0   3   9        812.54        549.80       110.03 o                         
   1   3   9       1930.89       1590.70       107.31 o                         
   2   3   9        657.29        606.53        85.26 o                         
   3   3   9        172.80        168.10        22.00 o                         
   4   3   9        653.92        703.05        32.65 o                         
   5   3   9         40.39         53.22        30.57 o                         
   6   3   9        637.64        687.06        41.47 o                         
   7   3   9        246.57        217.07        34.46 o                         
   8   3   9         40.02          3.95        59.26 o                         
  -4   4   9        213.46        204.65        44.03 o                         
  -3   4   9         34.07         51.45        38.02 o                         
  -2   4   9       1828.07       1743.36       331.61 o                         
  -1   4   9          4.18          2.90        24.25 o                         
   0   4   9      10363.64      10795.79       151.02 o                         
   1   4   9        965.01        970.50        88.74 o                         
   2   4   9       1099.41        964.70       100.37 o                         
   3   4   9        168.33        168.63        19.59 o                         
   4   4   9        991.09       1077.25        70.12 o                         
   5   4   9       5997.14       7446.95       134.01 o                         
   6   4   9         50.78         39.95        30.46 o                         
   7   4   9        645.13        805.25        77.08 o                         
   8   4   9          0.65          1.42        34.05 o                         
  -4   5   9         63.84         46.82        69.81 o                         
  -3   5   9        451.51        403.64        44.65 o                         
  -2   5   9        430.89        419.50        39.49 o                         
  -1   5   9       1659.62       1664.64        64.02 o                         
   0   5   9         69.94         69.17        58.05 o                         
   1   5   9         20.93         15.99        20.11 o                         
   2   5   9        212.73        223.96        22.99 o                         
   3   5   9         29.84         45.71        20.83 o                         
   4   5   9       2525.01       2317.92       259.83 o                         
   5   5   9       1085.55       1098.36       160.54 o                         
   6   5   9         39.03         46.83        35.75 o                         
   7   5   9          3.34         14.33        27.45 o                         
   8   5   9         32.01         40.09        31.00 o                         
  -3   6   9         78.97         48.06        63.54 o                         
  -2   6   9       4159.52       4342.93       285.65 o                         
  -1   6   9        378.48        356.06        38.33 o                         
   0   6   9        207.37        253.38        31.05 o                         
   1   6   9       1516.69       1336.26        72.85 o                         
   2   6   9        373.66        343.30        32.23 o                         
   3   6   9       6808.57       6856.23       314.82 o                         
   4   6   9        180.78        203.07        31.33 o                         
   5   6   9        357.76        276.01        24.30 o                         
   6   6   9          8.80         17.31        24.59 o                         
   7   6   9        435.80        431.03        37.79 o                         
  -2   7   9          9.07         23.85        43.01 o                         
  -1   7   9         73.60         82.56        39.50 o                         
   0   7   9         19.87         16.32        35.75 o                         
   1   7   9         94.25         76.68        34.25 o                         
   2   7   9        592.44        645.61        35.36 o                         
   3   7   9        490.85        526.19        32.98 o                         
   4   7   9        151.88        115.26        25.74 o                         
   5   7   9        129.53         96.31        36.73 o                         
   6   7   9        315.99        276.90        25.08 o                         
   7   7   9        831.68        841.79        43.06 o                         
  -1   8   9        579.66        534.93        98.22 o                         
   0   8   9         43.39          0.92        42.53 o                         
   1   8   9       2867.96       3266.76       201.23 o                         
   2   8   9         30.71         57.08        30.90 o                         
   3   8   9        493.02        419.50        28.25 o                         
   4   8   9          5.86          2.20        39.02 o                         
   5   8   9         14.18         20.75        28.42 o                         
   6   8   9         68.23         39.29        37.25 o                         
   1   9   9         30.45         49.49        46.42 o                         
   2   9   9        942.05        922.18       125.64 o                         
   3   9   9         61.67         61.39        40.82 o                         
   4   9   9        711.19        620.68        63.26 o                         
   5   9   9         69.07         25.06        26.79 o                         
   0  -5  10        148.29         70.86        66.73 o                         
  -3  -4  10          4.17        -17.33        53.73 o                         
  -2  -4  10         20.04         -8.41        55.66 o                         
  -1  -4  10          3.84         42.29        52.05 o                         
   0  -4  10       1125.30       1329.09       122.70 o                         
   1  -4  10        418.72        450.76        61.82 o                         
   2  -4  10        267.36        225.31        64.04 o                         
   3  -4  10         28.12         25.66        75.45 o                         
  -3  -3  10        707.33        731.96        51.04 o                         
  -2  -3  10         51.78         61.33        35.48 o                         
  -1  -3  10       1446.08       1486.07       244.65 o                         
   0  -3  10        758.24        802.85       141.11 o                         
   1  -3  10       1661.98       2029.94       269.97 o                         
   2  -3  10        426.43        427.27        54.88 o                         
   3  -3  10         29.66         11.23        56.47 o                         
   4  -3  10        683.34        547.34        82.22 o                         
  -4  -2  10          4.85         20.86        54.05 o                         
  -3  -2  10        170.43        163.66        44.11 o                         
  -2  -2  10       1712.69       1478.11        63.32 o                         
  -1  -2  10       1033.82       1149.85        43.70 o                         
   0  -2  10         23.05         22.38        30.03 o                         
   1  -2  10        103.75        129.49        32.29 o                         
   2  -2  10        222.55        263.02        44.14 o                         
   3  -2  10       2614.04       2190.91       441.14 o                         
   4  -2  10       1214.11       1266.41        87.06 o                         
   5  -2  10        862.16        718.77        72.47 o                         
  -4  -1  10         40.93         35.98        38.78 o                         
  -3  -1  10       1240.51       1527.52        55.75 o                         
  -2  -1  10       1000.59        996.52       113.12 o                         
  -1  -1  10       1198.41       1261.61       168.29 o                         
   0  -1  10        228.41        238.77        25.55 o                         
   1  -1  10         91.63        155.87        48.23 o                         
   2  -1  10       2475.32       2076.83       584.45 o                         
   3  -1  10        444.04        476.92        48.02 o                         
   4  -1  10       1124.28       1200.29        59.86 o                         
   5  -1  10         67.48         58.59        50.10 o                         
   6  -1  10        157.49        118.48        57.38 o                         
  -4   0  10        164.33        167.97        39.85 o                         
  -3   0  10         28.10         37.49        33.45 o                         
  -2   0  10         71.75         67.70        27.42 o                         
  -1   0  10         29.01         18.31        23.12 o                         
   0   0  10         10.60         31.08        23.54 o                         
   1   0  10       1772.43       1979.16        51.06 o                         
   2   0  10        995.01        749.46        85.39 o                         
   3   0  10        620.22        575.40        38.82 o                         
   4   0  10         39.28         20.07        41.28 o                         
   5   0  10        415.96        424.16        48.46 o                         
   6   0  10        473.07        489.05        46.65 o                         
   7   0  10        201.54        155.07        65.61 o                         
  -4   1  10          2.55          4.41        39.14 o                         
  -3   1  10       1838.06       2256.46        57.01 o                         
  -2   1  10        385.98        398.65        64.05 o                         
  -1   1  10         74.82        130.72        28.62 o                         
   0   1  10        406.45        486.24        39.72 o                         
   1   1  10        190.25        199.20        29.61 o                         
   2   1  10       3692.72       3933.72       276.17 o                         
   3   1  10         22.36         35.09        34.07 o                         
   4   1  10       1403.27       1148.21        37.10 o                         
   5   1  10         59.79         56.89        40.14 o                         
   6   1  10         66.43        101.86        54.23 o                         
   7   1  10        876.19        934.54        55.47 o                         
  -4   2  10        276.78        327.67        40.90 o                         
  -3   2  10         90.53        147.28        34.75 o                         
  -2   2  10          3.12         -9.64        38.81 o                         
  -1   2  10        539.10        621.38        49.41 o                         
   0   2  10          1.33         17.67        29.64 o                         
   1   2  10       3871.45       3070.79       420.98 o                         
   2   2  10        364.76        389.95        36.74 o                         
   3   2  10        688.44        709.55        86.28 o                         
   4   2  10        651.40        711.41        37.23 o                         
   5   2  10          0.41         -4.84        38.40 o                         
   6   2  10       3345.62       3469.29       296.73 o                         
   7   2  10        127.70        142.67        39.93 o                         
  -4   3  10        106.64        116.97        48.81 o                         
  -3   3  10         54.48         69.06        43.14 o                         
  -2   3  10        385.25        421.14        32.16 o                         
  -1   3  10        881.92        758.22       151.35 o                         
   0   3  10       3821.99       2857.86       667.79 o                         
   1   3  10         77.34         59.85        21.53 o                         
   2   3  10        173.00        172.32        20.42 o                         
   3   3  10         41.87         34.30        29.69 o                         
   4   3  10        761.12        857.48        36.15 o                         
   5   3  10       2915.18       3065.10       539.57 o                         
   6   3  10          3.79         32.18        42.84 o                         
   7   3  10       1080.75       1336.79        49.41 o                         
  -4   4  10          1.06        -11.22        50.77 o                         
  -3   4  10         74.48         82.39        35.77 o                         
  -2   4  10          3.60        -31.82        74.10 o                         
  -1   4  10       2003.88       1585.11       166.48 o                         
   0   4  10         99.58         66.86        25.14 o                         
   1   4  10       1051.49       1049.96       138.15 o                         
   2   4  10        647.60        759.22        33.49 o                         
   3   4  10          9.69          1.48        22.49 o                         
   4   4  10       5553.62       5186.48       458.03 o                         
   5   4  10        244.92        242.86        35.89 o                         
   6   4  10        535.67        702.51        47.00 o                         
   7   4  10        339.97        383.40        41.82 o                         
  -3   5  10        384.21        385.35       113.51 o                         
  -2   5  10       1241.60       1183.45        47.68 o                         
  -1   5  10          0.61          4.45        37.13 o                         
   0   5  10         11.53         40.96        31.92 o                         
   1   5  10         24.14         37.20        20.57 o                         
   2   5  10       1682.49       1841.20        73.66 o                         
   3   5  10       3439.33       3105.10       368.34 o                         
   4   5  10          0.55         -4.42        29.76 o                         
   5   5  10       1079.24       1332.35        58.92 o                         
   6   5  10         10.33         48.43        33.62 o                         
   7   5  10          9.84        -35.64        39.66 o                         
  -2   6  10         80.66         20.73        42.26 o                         
  -1   6  10        678.83        617.83        39.65 o                         
   0   6  10        537.81        466.01        28.70 o                         
   1   6  10        149.94        164.33        24.84 o                         
   2   6  10       2037.40       2209.61       130.19 o                         
   3   6  10          1.61          6.12        21.61 o                         
   4   6  10        640.68        658.34        55.80 o                         
   5   6  10        868.56        801.99        70.93 o                         
   6   6  10          0.25         -1.91        32.27 o                         
   7   6  10       2478.46       2473.68       240.02 o                         
  -1   7  10          1.37          3.90        39.86 o                         
   0   7  10        457.24        488.91        44.90 o                         
   1   7  10        532.46        499.78        40.90 o                         
   2   7  10        725.76        632.03       151.45 o                         
   3   7  10       2463.07       2460.05        95.71 o                         
   4   7  10         70.68         59.50        35.05 o                         
   5   7  10          7.52         -6.01        29.51 o                         
   6   7  10        181.97        187.80        59.49 o                         
   7   7  10        188.76        226.97        36.03 o                         
   0   8  10        232.70        178.22        49.13 o                         
   1   8  10       1120.56        938.43        63.34 o                         
   2   8  10       1625.39       1553.64        64.78 o                         
   3   8  10        140.86        125.50        29.44 o                         
   4   8  10         20.78         15.15        39.77 o                         
   5   8  10       1168.61        829.49        42.92 o                         
   6   8  10        112.59         71.59        37.82 o                         
   2   9  10        578.51        484.60        47.08 o                         
   3   9  10         96.34         88.66        39.81 o                         
   4   9  10        252.57        259.13        67.71 o                         
  -1  -4  11         31.29         -5.00        49.94 o                         
   0  -4  11        382.95        393.43        68.05 o                         
   1  -4  11        103.88        161.74        67.06 o                         
  -2  -3  11        138.16        110.61        55.89 o                         
  -1  -3  11        599.62        685.14        53.34 o                         
   0  -3  11        624.05        826.16       135.35 o                         
   1  -3  11       2148.93       2606.46       135.80 o                         
   2  -3  11       1356.56       1379.32       128.25 o                         
   3  -3  11         18.51         19.14        72.45 o                         
  -3  -2  11        177.65        168.44        38.59 o                         
  -2  -2  11        684.86        841.34        87.20 o                         
  -1  -2  11        343.59        343.84        30.65 o                         
   0  -2  11         34.24         55.52        30.27 o                         
   1  -2  11        917.42       1340.75        76.04 o                         
   2  -2  11        420.69        459.99        53.01 o                         
   3  -2  11        244.78        226.92        52.09 o                         
   4  -2  11        497.92        522.09        72.05 o                         
   5  -2  11         66.27         64.90        84.95 o                         
  -3  -1  11         53.89         27.27        37.29 o                         
  -2  -1  11        378.22        373.56        66.38 o                         
  -1  -1  11       1034.00       1297.42        45.57 o                         
   0  -1  11        812.13       1000.49       125.27 o                         
   1  -1  11        215.59        257.37        38.72 o                         
   2  -1  11        188.92        226.35        41.11 o                         
   3  -1  11        122.22        126.40        44.09 o                         
   4  -1  11        537.62        507.91        54.88 o                         
   5  -1  11        111.25        105.26        64.00 o                         
  -4   0  11       1229.29       1817.31        63.12 o                         
  -3   0  11         68.37         72.70        45.44 o                         
  -2   0  11        370.93        469.64        62.66 o                         
  -1   0  11       1191.71       1347.68       176.72 o                         
   0   0  11       1940.92       2201.04       296.78 o                         
   1   0  11       1224.96       1088.79        34.61 o                         
   2   0  11        219.80        296.49        40.91 o                         
   3   0  11        294.97        310.97        43.37 o                         
   4   0  11        111.74        129.83        33.76 o                         
   5   0  11        670.71        563.96        54.14 o                         
   6   0  11        111.83        122.25        63.56 o                         
  -4   1  11          4.04        -23.36        54.20 o                         
  -3   1  11        804.18       1050.61        50.45 o                         
  -2   1  11        737.84        872.79       213.75 o                         
  -1   1  11        129.28        171.29        33.10 o                         
   0   1  11        844.33        892.43       155.80 o                         
   1   1  11        173.77        211.08        25.84 o                         
   2   1  11        209.15        247.79        34.40 o                         
   3   1  11        550.91        518.21        95.94 o                         
   4   1  11        249.84        266.80        42.55 o                         
   5   1  11       1478.27       1590.98        77.32 o                         
   6   1  11        150.26        123.90        54.71 o                         
  -4   2  11        561.25        613.34        41.47 o                         
  -3   2  11       1517.08       1850.47       259.41 o                         
  -2   2  11       1310.87       1912.70       117.91 o                         
  -1   2  11       1765.88       2391.90        54.01 o                         
   0   2  11          7.74         25.25        28.61 o                         
   1   2  11        860.96        734.49        92.72 o                         
   2   2  11        131.19        122.87        27.55 o                         
   3   2  11       1964.50       1580.44        75.05 o                         
   4   2  11        467.13        600.51        48.81 o                         
   5   2  11         29.71         35.63        39.40 o                         
   6   2  11          8.21         11.82        36.08 o                         
   7   2  11        267.76        284.76        48.26 o                         
  -3   3  11         13.85         50.21        38.32 o                         
  -2   3  11        477.35        652.56        43.07 o                         
  -1   3  11         32.66         54.96        34.83 o                         
   0   3  11        276.36        241.76        64.94 o                         
   1   3  11       2202.49       1512.28        56.69 o                         
   2   3  11          6.50        -12.09        26.11 o                         
   3   3  11       1899.70       1953.52       410.63 o                         
   4   3  11        184.65        217.55        30.94 o                         
   5   3  11         43.22         67.41        37.14 o                         
   6   3  11        199.80        228.05        35.46 o                         
   7   3  11        527.36        645.06        49.30 o                         
  -3   4  11        457.23        526.88        58.78 o                         
  -2   4  11         53.89         60.17        30.18 o                         
  -1   4  11        158.89        149.18        29.78 o                         
   0   4  11        165.47        171.42        29.91 o                         
   1   4  11        352.24        336.38        27.60 o                         
   2   4  11         59.62         44.91        21.51 o                         
   3   4  11        144.98        146.89        24.48 o                         
   4   4  11        101.94         53.55        49.41 o                         
   5   4  11         58.96         79.03        28.48 o                         
   6   4  11         16.34         25.15        41.59 o                         
   7   4  11         10.84         50.13        38.99 o                         
  -2   5  11        243.98        253.05        40.95 o                         
  -1   5  11        544.46        443.94        33.33 o                         
   0   5  11         56.17         62.76        29.49 o                         
   1   5  11        598.35        548.16        29.04 o                         
   2   5  11        611.87        611.48        31.61 o                         
   3   5  11        305.90        312.87        44.46 o                         
   4   5  11        108.22         88.82        26.84 o                         
   5   5  11        164.19        127.45        32.06 o                         
   6   5  11        164.57        221.47        44.25 o                         
   7   5  11        111.62         96.28        40.00 o                         
  -2   6  11        395.47        330.15        69.78 o                         
  -1   6  11       1034.14        963.62        47.95 o                         
   0   6  11        511.54        526.86        45.02 o                         
   1   6  11         77.61        133.95        34.52 o                         
   2   6  11       1810.31       1788.49        77.66 o                         
   3   6  11       1050.62       1112.98        39.19 o                         
   4   6  11         34.88         57.96        35.52 o                         
   5   6  11         37.99         -0.42        26.18 o                         
   6   6  11        200.63        182.99        45.18 o                         
   7   6  11       1409.01       1677.81        58.83 o                         
  -1   7  11       1419.33       1480.56       126.11 o                         
   0   7  11        222.16        222.71        39.80 o                         
   1   7  11        268.68        331.29        36.99 o                         
   2   7  11          3.21         37.39        37.20 o                         
   3   7  11        991.19        880.38       147.76 o                         
   4   7  11        749.93        594.15        28.24 o                         
   5   7  11         43.36         35.92        32.84 o                         
   6   7  11        240.70        233.44        60.64 o                         
   1   8  11        422.07        362.69        75.07 o                         
   2   8  11         86.44         62.27        35.16 o                         
   3   8  11        682.28        569.23        36.25 o                         
   4   8  11          3.03        -25.11        36.28 o                         
   5   8  11       1542.66       1336.97       226.03 o                         
   0  -3  12          4.93        -22.33        54.60 o                         
   1  -3  12        318.27        281.83        79.21 o                         
   2  -3  12        258.68        323.71        69.47 o                         
  -2  -2  12          2.36        -24.55        52.52 o                         
  -1  -2  12         34.05         42.09        32.27 o                         
   0  -2  12       1701.07       1671.81        52.58 o                         
   1  -2  12        392.90        589.24       104.06 o                         
   2  -2  12       2855.98       2817.63       606.18 o                         
   3  -2  12         17.82          5.30        62.04 o                         
   4  -2  12          4.13         14.38        73.59 o                         
  -2  -1  12        187.55        192.61        44.21 o                         
  -1  -1  12        142.13        129.40        35.55 o                         
   0  -1  12       1411.79       1435.38       229.96 o                         
   1  -1  12       1511.34       1506.41       298.48 o                         
   2  -1  12         32.82         24.19        36.53 o                         
   3  -1  12          1.24         -6.93        50.72 o                         
   4  -1  12        298.95        277.58        58.92 o                         
   5  -1  12        182.22        206.76        75.75 o                         
  -3   0  12         12.42        -30.02        50.50 o                         
  -2   0  12       1702.92       2479.77        62.23 o                         
  -1   0  12        252.57        311.23        37.35 o                         
   0   0  12       3920.00       4338.13       588.35 o                         
   1   0  12         42.78         44.17        36.27 o                         
   2   0  12        325.05        370.84        43.78 o                         
   3   0  12       1792.21       1909.63       259.62 o                         
   4   0  12       1812.72       2062.28        79.39 o                         
   5   0  12       3349.19       3308.52       187.22 o                         
  -3   1  12         59.78         80.09        40.72 o                         
  -2   1  12       1000.22        987.52        36.66 o                         
  -1   1  12        795.10        891.64       205.13 o                         
   0   1  12        137.58        156.93        27.27 o                         
   1   1  12          5.77         -5.53        29.51 o                         
   2   1  12        720.76        594.72        44.51 o                         
   3   1  12        169.73        155.89        35.50 o                         
   4   1  12       1037.60        934.93       163.13 o                         
   5   1  12          8.42         29.19        55.73 o                         
   6   1  12         34.41         49.73        64.03 o                         
  -3   2  12         68.19         88.26        35.45 o                         
  -2   2  12        818.33        887.03        35.86 o                         
  -1   2  12        269.91        211.96        27.47 o                         
   0   2  12         27.93         54.08        31.63 o                         
   1   2  12       1571.90       1315.04        81.02 o                         
   2   2  12       1126.61       1032.09       223.83 o                         
   3   2  12       2358.11       2154.47       407.59 o                         
   4   2  12        433.55        618.79        46.59 o                         
   5   2  12         30.67         33.63        47.04 o                         
   6   2  12        702.45        749.83        59.34 o                         
  -3   3  12        245.47        355.66        43.68 o                         
  -2   3  12        504.56        565.89        46.31 o                         
  -1   3  12        591.29        618.78        58.13 o                         
   0   3  12         13.02         -1.70        34.36 o                         
   1   3  12        472.95        411.38        61.22 o                         
   2   3  12        575.56        620.31        41.24 o                         
   3   3  12       1550.82       1401.53        73.32 o                         
   4   3  12        641.33        728.00        51.45 o                         
   5   3  12        523.04        540.49       136.03 o                         
   6   3  12         53.50         38.40        53.57 o                         
  -2   4  12          0.58        -27.25        47.29 o                         
  -1   4  12        134.75        111.12        33.97 o                         
   0   4  12       2102.60       1962.46       193.38 o                         
   1   4  12       1409.21       1451.78        45.08 o                         
   2   4  12       1032.00       1112.39        42.86 o                         
   3   4  12        585.84        688.98        40.34 o                         
   4   4  12          7.25         23.21        30.02 o                         
   5   4  12        886.27       1022.08       114.32 o                         
   6   4  12        681.13        551.03       101.05 o                         
   7   4  12        522.82        556.48        66.25 o                         
  -2   5  12         23.49          9.76        56.65 o                         
  -1   5  12        603.56        591.40       124.56 o                         
   0   5  12        985.18       1063.25        47.79 o                         
   1   5  12       1003.39        903.21       158.34 o                         
   2   5  12       1201.39       1145.76       124.85 o                         
   3   5  12        195.31        205.13        30.53 o                         
   4   5  12        595.66        587.32       117.18 o                         
   5   5  12        873.70        852.17        77.04 o                         
   6   5  12       1517.13       1796.52       198.80 o                         
  -1   6  12        409.30        369.99        59.78 o                         
   0   6  12        392.64        307.09        41.77 o                         
   1   6  12         16.69          9.75        33.86 o                         
   2   6  12         67.20         84.19        28.18 o                         
   3   6  12        681.75        579.56        53.86 o                         
   4   6  12        578.47        485.45        28.62 o                         
   5   6  12        379.89        317.03        36.84 o                         
   6   6  12        778.34        630.90        39.23 o                         
   0   7  12        412.41        375.92        73.53 o                         
   1   7  12        262.02        180.76        41.39 o                         
   2   7  12        163.66        201.45        43.23 o                         
   3   7  12        288.43        328.28        98.25 o                         
   4   7  12       2012.62       1997.83       125.01 o                         
   5   7  12        722.75        710.64        49.24 o                         
   2   8  12        286.00        201.91        36.87 o                         
   3   8  12        179.13        147.04        42.34 o                         
   4   8  12        293.88        191.27        38.07 o                         
   0  -2  13        123.58        124.06        82.69 o                         
   1  -2  13        153.70        198.20        60.46 o                         
   2  -2  13        182.93        193.38        66.06 o                         
  -1  -1  13         51.88         54.04        39.35 o                         
   0  -1  13         94.78         79.09        46.34 o                         
   1  -1  13       1058.48       1415.62        61.14 o                         
   2  -1  13         91.45         97.36        53.39 o                         
   3  -1  13        733.37        713.56       207.62 o                         
   4  -1  13        275.70        271.65        66.82 o                         
  -2   0  13         34.11        -33.11        33.23 o                         
  -1   0  13         12.66         -3.02        32.52 o                         
   0   0  13          4.52        -20.69        34.37 o                         
   1   0  13         91.44        100.80        37.28 o                         
   2   0  13         64.64         40.17        51.22 o                         
   3   0  13         23.08         17.78        44.14 o                         
   4   0  13        125.25         98.12        61.07 o                         
   5   0  13          1.52        -14.72        95.73 o                         
  -2   1  13         41.63         42.85        45.51 o                         
  -1   1  13        474.94        465.01        95.16 o                         
   0   1  13          0.50         14.03        37.09 o                         
   1   1  13       1217.60       1682.03        55.04 o                         
   2   1  13        115.57        134.20        47.45 o                         
   3   1  13          5.99         15.90        39.44 o                         
   4   1  13          0.57        -15.11        57.32 o                         
   5   1  13        584.77        575.32        68.76 o                         
  -2   2  13        170.42        157.52        52.29 o                         
  -1   2  13        466.10        530.35        42.97 o                         
   0   2  13        199.49        295.71        39.01 o                         
   1   2  13        259.30        272.02        54.41 o                         
   2   2  13          0.57         24.99        37.72 o                         
   3   2  13        378.45        434.69        50.87 o                         
   4   2  13         46.51         68.54        51.84 o                         
   5   2  13         16.04        -10.10        56.42 o                         
   6   2  13        111.65         66.40        66.82 o                         
  -2   3  13         13.08        -21.58        39.88 o                         
  -1   3  13       1716.70       2249.25        60.67 o                         
   0   3  13        459.49        512.84        41.66 o                         
   1   3  13         87.56         71.90        42.71 o                         
   2   3  13         26.80         23.07        36.77 o                         
   3   3  13        818.47        894.96        58.31 o                         
   4   3  13        666.06        861.13        64.86 o                         
   5   3  13        102.18         69.99        44.16 o                         
   6   3  13         61.30         17.67        60.71 o                         
  -1   4  13        585.28        626.36        51.44 o                         
   0   4  13          6.85          8.52        33.11 o                         
   1   4  13        470.18        431.33        71.28 o                         
   2   4  13         46.75         30.18        31.47 o                         
   3   4  13         93.77         68.10        37.17 o                         
   4   4  13        305.81        329.97        37.50 o                         
   5   4  13          2.76         11.27        50.03 o                         
   6   4  13        105.35        131.15        40.43 o                         
  -1   5  13         63.97          7.82        39.68 o                         
   0   5  13         31.60         54.62        48.81 o                         
   1   5  13        204.76        161.68        40.44 o                         
   2   5  13        732.74        675.92        52.08 o                         
   3   5  13        833.34        876.56       126.42 o                         
   4   5  13        193.64        180.36        38.50 o                         
   5   5  13        409.08        451.46        48.76 o                         
   6   5  13        385.73        410.35        56.74 o                         
   0   6  13         25.54         73.50        57.98 o                         
   1   6  13          9.62        -41.18        41.18 o                         
   2   6  13         50.85         48.65        38.78 o                         
   3   6  13          4.09         47.06        45.27 o                         
   4   6  13         16.51        -23.54        44.52 o                         
   5   6  13         65.04         79.13        41.16 o                         
   2   7  13         30.09         14.93        53.35 o                         
   3   7  13        707.89        694.58        52.42 o                         
   4   7  13          7.13         39.41        33.44 o                         
   0   0  14        136.72        148.00        48.04 o                         
   1   0  14       1862.54       2237.78       398.56 o                         
   2   0  14        179.39        196.91        80.39 o                         
   3   0  14        323.65        342.73        69.29 o                         
  -1   1  14         33.20         29.96        43.62 o                         
   0   1  14       1763.73       1836.68        96.18 o                         
   1   1  14         55.89         64.31        38.71 o                         
   2   1  14       1730.97       2286.25        72.58 o                         
   3   1  14         59.67         45.07        49.99 o                         
   4   1  14         59.52         19.84        55.97 o                         
  -1   2  14       1190.23       1347.87       154.31 o                         
   0   2  14        305.88        367.14        35.03 o                         
   1   2  14         96.38        100.64        39.15 o                         
   2   2  14        123.25        131.86        53.61 o                         
   3   2  14        601.04        550.91        59.62 o                         
   4   2  14       1613.95       1529.65       236.16 o                         
  -1   3  14          2.13         36.29        46.71 o                         
   0   3  14       1332.98       1512.03       147.63 o                         
   1   3  14        239.20        161.41        35.06 o                         
   2   3  14        344.39        409.35        56.45 o                         
   3   3  14       1421.62       1189.93        46.84 o                         
   4   3  14        220.72        143.62        47.01 o                         
   5   3  14        278.51        167.68        53.86 o                         
   0   4  14         11.23          6.46        53.30 o                         
   1   4  14          1.19         25.78        39.54 o                         
   2   4  14        583.02        483.28        38.04 o                         
   3   4  14         22.20         35.87        42.78 o                         
   4   4  14       1039.18       1249.18        83.22 o                         
   5   4  14         52.28         49.62        49.14 o                         
   1   5  14        194.26        181.60        56.77 o                         
   2   5  14        267.52        194.23        52.82 o                         
   3   5  14        961.47        840.54       205.92 o                         
   4   5  14         64.01         78.28        45.89 o                         
   5   5  14        223.19        232.37        83.32 o                         
   2   6  14       2127.20       2384.86        70.80 o                         
   3   6  14        471.08        433.19        47.42 o                         
   4   6  14        159.47         86.22        54.17 o                         
   2   2  15          8.16         -2.35        49.19 o                         
   2   3  15        187.04        116.89        50.66 o                         
   3   3  15        313.47        243.77        47.58 o                         
   2   4  15        103.08         79.97        60.33 o                         
   3   4  15        312.79        238.13        52.11 o                         
                                                                                
