# Supplementary material for: Crystal structures of [(μ2-L1)di­bromidodicopper(II)] dibromide and poly[[(μ2-L1)diiodido­dicopper(I)]-di-μ-iodido-dicopper(I)], where L1 is 2,5,8,11,14,17-hexa­thia-[9.9](2,6,3,5)-pyrazino­phane
Source: Acta Crystallogr E Crystallogr Commun. 2020 Jun 2;76(Pt 7):984–9. doi: 10.1107/S2056989020007161 (PMC7336783; doi:10.1107/S2056989020007161)
Supplement: Supplementary file 3 [file e-76-00984-IIsup3.hkl]

data_II                                                                         
_shelx_title ' TA6CU1   IPDS  RT'                                               
_shelx_refln_list_code          4                                               
_shelx_F_calc_maximum      243.94                                               
_exptl_crystal_F_000       558.00                                               
_reflns_d_resolution_high  0.8257                                               
                                                                                
loop_                                                                           
 _space_group_symop_operation_xyz                                               
 'x, y, z'                                                                      
 '-x, -y, -z'                                                                   
                                                                                
_cell_length_a     7.7713                                                       
_cell_length_b     8.9456                                                       
_cell_length_c    11.2464                                                       
_cell_angle_alpha 106.839                                                       
_cell_angle_beta  104.644                                                       
_cell_angle_gamma  93.412                                                       
                                                                                
_shelx_F_squared_multiplier     1.000                                           
                                                                                
loop_                                                                           
 _refln_index_h                                                                 
 _refln_index_k                                                                 
 _refln_index_l                                                                 
 _refln_F_squared_calc                                                          
 _refln_F_squared_meas                                                          
 _refln_F_squared_sigma                                                         
 _refln_observed_status                                                         
   1   0   0       7730.28       6014.60       903.29 o                         
   2   0   0      20174.72      16835.35      3022.04 o                         
   3   0   0       1489.80       1492.78        58.63 o                         
   4   0   0       1080.76        915.45        45.21 o                         
   5   0   0       2721.42       2764.71       181.26 o                         
   6   0   0        102.65        102.36        44.57 o                         
   7   0   0        920.65       1003.01        77.53 o                         
   8   0   0       1840.72       1998.14       164.96 o                         
   9   0   0          2.68         84.34       194.09 o                         
  -9   1   0         34.85          0.00       147.14 o                         
  -8   1   0         27.87         59.50        86.51 o                         
  -7   1   0        655.60        615.62        66.78 o                         
  -6   1   0       3577.13       4264.80       282.08 o                         
  -5   1   0      18841.71      21169.91      1339.72 o                         
  -4   1   0       1714.28       1650.35        76.84 o                         
  -3   1   0      13173.66      11732.86      1515.94 o                         
  -2   1   0       2267.53       2334.42        87.35 o                         
  -1   1   0      36537.33      38662.21      1884.35 o                         
   0   1   0      14320.32      15536.65       464.26 o                         
   1   1   0         39.65         40.85        33.37 o                         
   2   1   0        687.38        554.19        49.18 o                         
   3   1   0       4071.31       4022.92       209.59 o                         
   4   1   0         98.59         78.30        25.82 o                         
   5   1   0       2779.24       3047.68       154.34 o                         
   6   1   0        413.63        322.82        58.96 o                         
   7   1   0       8220.50       8179.92      2316.80 o                         
   8   1   0       1341.18       1459.31       269.00 o                         
  -9   2   0        185.80        149.16       119.39 o                         
  -8   2   0        387.39        594.48       111.53 o                         
  -7   2   0        312.01        409.45        93.79 o                         
  -6   2   0      11233.81      11053.04       940.38 o                         
  -5   2   0       2999.99       3025.50       121.94 o                         
  -4   2   0       3850.40       3505.15       627.70 o                         
  -3   2   0       5297.11       5377.07       208.70 o                         
  -2   2   0       4385.83       3506.35       158.33 o                         
  -1   2   0      10957.25      10171.98      1154.88 o                         
   0   2   0       1782.07       1916.07       289.80 o                         
   1   2   0      10159.96      13020.25       977.54 o                         
   2   2   0      38596.22      29641.66      2011.87 o                         
   3   2   0       4604.62       4511.33       257.74 o                         
   4   2   0       3983.10       3628.29       408.75 o                         
   5   2   0       5853.98       5970.23       378.65 o                         
   6   2   0       1301.80       1485.91        92.19 o                         
   7   2   0       2699.27       2939.14       807.72 o                         
   8   2   0         46.93          0.00       112.07 o                         
  -9   3   0        520.10        565.73       156.21 o                         
  -8   3   0        817.79        868.40        93.44 o                         
  -7   3   0       2375.07       2782.03       153.65 o                         
  -6   3   0       4250.01       3984.53       158.66 o                         
  -5   3   0         28.79         41.15        47.99 o                         
  -4   3   0         40.31          0.00        52.15 o                         
  -3   3   0       4111.08       4112.11       352.91 o                         
  -2   3   0       7923.89       7345.62       210.39 o                         
  -1   3   0       4320.62       5517.36       971.52 o                         
   0   3   0       3323.00       4219.22       111.06 o                         
   1   3   0      26759.61      30133.37       571.97 o                         
   2   3   0      23524.44      26694.40      2100.84 o                         
   3   3   0       1887.05       1853.34       203.76 o                         
   4   3   0       6798.36       5985.45      1375.34 o                         
   5   3   0         62.71         55.33        61.89 o                         
   6   3   0       2106.83       2000.23       100.96 o                         
   7   3   0        130.04        138.24        65.72 o                         
   8   3   0          1.25         81.11        92.02 o                         
  -8   4   0         91.78        131.24        98.88 o                         
  -7   4   0       1790.28       2055.23       112.88 o                         
  -6   4   0        390.75        382.10        60.99 o                         
  -5   4   0        418.96        386.59        52.62 o                         
  -4   4   0       6466.53       5697.98       188.43 o                         
  -3   4   0       1762.79       1543.25        84.95 o                         
  -2   4   0      10738.84      10925.13      2407.74 o                         
  -1   4   0      16748.64      22050.61      4175.45 o                         
   0   4   0       7228.57       8101.22       213.63 o                         
   1   4   0      31526.45      30363.47      2874.36 o                         
   2   4   0        480.40        520.03        68.45 o                         
   3   4   0        347.58        363.22        64.18 o                         
   4   4   0         11.07         30.96        51.00 o                         
   5   4   0       1680.32       1312.83       205.31 o                         
   6   4   0         12.64          3.29        63.74 o                         
   7   4   0       1146.93       1173.27        96.47 o                         
  -8   5   0          6.18          0.00       127.94 o                         
  -7   5   0       1311.29       1317.43       120.16 o                         
  -6   5   0       2046.82       2113.52       117.03 o                         
  -5   5   0       7331.37       7043.47       172.83 o                         
  -4   5   0      11484.52      11005.44       676.11 o                         
  -3   5   0          3.87         82.76        87.49 o                         
  -1   5   0       2062.77       2851.35       189.59 o                         
   0   5   0      15025.39      19517.11      3354.19 o                         
   1   5   0       1992.86       2441.66        86.18 o                         
   2   5   0          2.97         38.57        57.11 o                         
   3   5   0       1214.11        976.16       110.63 o                         
   4   5   0        782.60        520.27        61.55 o                         
   5   5   0        843.08        617.52        59.57 o                         
   6   5   0       2840.93       2198.81       187.23 o                         
   7   5   0         76.96         45.97        83.55 o                         
  -8   6   0        121.94         68.18       158.51 o                         
  -7   6   0       2997.06       2968.05       224.15 o                         
  -6   6   0         31.69         61.54       108.89 o                         
  -5   6   0       5686.42       6017.73       927.25 o                         
  -4   6   0       4093.46       4239.84       728.84 o                         
  -1   6   0        423.79        490.83       106.54 o                         
   0   6   0       1494.13       1745.86       179.93 o                         
   1   6   0       7369.66       8175.80       630.95 o                         
   2   6   0       2808.47       3237.27       107.12 o                         
   3   6   0      10549.94      11829.44       560.00 o                         
   4   6   0       1044.29        881.51       200.37 o                         
   5   6   0       2735.39       2076.02       114.15 o                         
   6   6   0       1309.86       1103.13       117.51 o                         
  -7   7   0        457.60        383.40       169.74 o                         
  -6   7   0        386.76        391.47       156.88 o                         
  -5   7   0          1.44         11.01       168.41 o                         
  -1   7   0         19.92         13.66       131.84 o                         
   0   7   0      16066.56      17310.29      3686.44 o                         
   1   7   0        232.08        222.86        86.55 o                         
   2   7   0       6974.18       8764.73       239.79 o                         
   3   7   0       4032.70       4958.81       609.89 o                         
   4   7   0         26.99         56.57       106.94 o                         
   5   7   0       1479.59       1250.08       368.59 o                         
   0   8   0       5934.92       6990.74      2286.25 o                         
   1   8   0         31.04          0.00       120.53 o                         
   2   8   0        460.47        624.76       112.09 o                         
   3   8   0         38.23         49.86       123.25 o                         
   4   8   0          5.59         63.00       135.48 o                         
   0   9   0         42.32         90.79       159.44 o                         
   1   9   0        172.05        278.10       155.85 o                         
   2   9   0        437.67        399.97       158.64 o                         
   3   9   0          9.94         51.37       176.80 o                         
   0  10   0        128.11        130.15       206.45 o                         
   1  10   0       2554.24       2295.92       434.50 o                         
  -1 -10   1         76.07         22.22       177.60 o                         
  -3  -9   1         54.20        108.69       150.94 o                         
  -2  -9   1       1355.98       1486.12       144.74 o                         
  -1  -9   1       1814.40       2050.71       293.14 o                         
   0  -9   1         62.48         65.43       219.49 o                         
  -5  -8   1        652.36        443.81       121.82 o                         
  -4  -8   1       1739.65       1896.84       151.68 o                         
  -3  -8   1         15.50         42.81       119.89 o                         
  -2  -8   1       3633.69       4518.73       168.78 o                         
  -1  -8   1         98.30        115.63       116.50 o                         
   0  -8   1          9.62          0.00       134.40 o                         
  -6  -7   1         63.73         36.63       131.10 o                         
  -5  -7   1       1011.07        749.79       123.77 o                         
  -4  -7   1       1306.80       1278.85       101.50 o                         
  -3  -7   1         75.35        130.71        95.41 o                         
  -2  -7   1        170.06        202.33        85.95 o                         
  -1  -7   1        321.67        304.07        92.49 o                         
   0  -7   1        397.65        562.04       122.97 o                         
   5  -7   1        289.52        203.42       175.35 o                         
   6  -7   1        708.73        569.52       170.62 o                         
   7  -7   1         46.96        150.47       172.24 o                         
  -6  -6   1        116.68         90.63        76.52 o                         
  -5  -6   1        519.15        430.87        67.29 o                         
  -4  -6   1        447.33        379.66       106.04 o                         
  -3  -6   1        120.79         67.97        74.40 o                         
  -2  -6   1        139.60        105.57        71.20 o                         
  -1  -6   1       2021.07       2601.53       127.73 o                         
   0  -6   1       1026.71       1828.05       118.24 o                         
   4  -6   1       1269.74       1258.66       130.94 o                         
   5  -6   1        244.05        148.02        96.70 o                         
   6  -6   1        354.91        240.49       110.19 o                         
   7  -6   1          7.78         42.66       124.65 o                         
   8  -6   1         35.61        115.95       165.29 o                         
  -7  -5   1        350.90        326.49        76.40 o                         
  -6  -5   1       1018.50        912.51        98.74 o                         
  -5  -5   1         35.59         69.67        67.23 o                         
  -4  -5   1        974.10       1024.13        71.73 o                         
  -3  -5   1       7003.60       6030.40      1255.40 o                         
  -2  -5   1        844.02        927.93       205.58 o                         
  -1  -5   1       3039.07       3995.56       117.46 o                         
   0  -5   1       5362.81       8403.17      1157.78 o                         
   3  -5   1       2501.95       2525.84       212.75 o                         
   4  -5   1        341.76        250.80        69.20 o                         
   5  -5   1        663.33        639.80        85.04 o                         
   6  -5   1         61.08         41.57        97.17 o                         
   7  -5   1         25.23         38.39       113.70 o                         
   8  -5   1         25.64          0.00       135.34 o                         
  -8  -4   1        205.66        108.85       150.40 o                         
  -7  -4   1        670.97        625.88        95.71 o                         
  -6  -4   1       2370.80       1870.12       229.81 o                         
  -5  -4   1         84.34         52.76        51.03 o                         
  -4  -4   1       3512.99       3690.27       160.43 o                         
  -3  -4   1       8918.25       7536.63      1067.24 o                         
  -2  -4   1        211.70        489.06       115.23 o                         
  -1  -4   1       5558.62       7243.72       173.14 o                         
   2  -4   1       4254.19       5599.90       250.84 o                         
   3  -4   1        224.01        183.59        51.73 o                         
   4  -4   1        783.03        821.34        68.23 o                         
   5  -4   1       3418.21       3538.94       195.03 o                         
   6  -4   1        107.01         89.30        54.28 o                         
   7  -4   1        713.07        690.39        99.10 o                         
   8  -4   1        469.52        442.24       133.11 o                         
  -8  -3   1        299.84        210.98        90.41 o                         
  -7  -3   1       1320.99       1542.30       176.41 o                         
  -6  -3   1       1723.41       1988.14       120.12 o                         
  -5  -3   1       2427.28       2171.75       236.98 o                         
  -4  -3   1         31.69          0.00        42.81 o                         
  -3  -3   1       2332.35       2325.76       280.81 o                         
  -2  -3   1        540.55        687.97        52.57 o                         
  -1  -3   1        225.52        548.54       127.02 o                         
   0  -3   1       2553.00       4694.34       140.44 o                         
   2  -3   1       3288.62       2773.68       254.71 o                         
   3  -3   1          0.53          4.26        47.54 o                         
   4  -3   1       7956.14       8088.33       301.56 o                         
   5  -3   1       1190.44       1299.06        72.95 o                         
   6  -3   1       1733.74       1993.05        94.54 o                         
   7  -3   1       3668.87       4455.16       144.72 o                         
   8  -3   1        223.86        191.14       122.41 o                         
  -8  -2   1        226.11        210.96        81.06 o                         
  -7  -2   1        160.99         89.18        59.02 o                         
  -6  -2   1        662.52        766.85        58.18 o                         
  -5  -2   1       1192.60       1242.72       157.49 o                         
  -4  -2   1          7.82          0.00        46.39 o                         
  -3  -2   1        522.66        450.22        90.32 o                         
  -2  -2   1       3718.54       3798.71       737.13 o                         
  -1  -2   1      15797.34      23247.88      2133.31 o                         
   0  -2   1       2100.60       3180.62       161.09 o                         
   1  -2   1      32833.76      30448.28      1953.76 o                         
   2  -2   1      36838.19      31542.43      1338.33 o                         
   3  -2   1         68.66         68.12        47.91 o                         
   4  -2   1       9914.88       9993.88      1649.55 o                         
   5  -2   1        474.09        491.69        68.45 o                         
   6  -2   1         86.32         73.98        52.70 o                         
   7  -2   1        462.80        482.65        94.95 o                         
   8  -2   1          1.27          0.00       109.94 o                         
  -9  -1   1          4.17         42.39       119.36 o                         
  -8  -1   1          1.91          0.00       117.04 o                         
  -7  -1   1        209.58        274.34        63.24 o                         
  -6  -1   1        419.78        385.41        46.41 o                         
  -5  -1   1       1735.45       1226.71        96.15 o                         
  -4  -1   1       9018.50       8716.40      1265.47 o                         
  -3  -1   1       1677.99       1415.32        55.32 o                         
  -2  -1   1       6087.07       7592.76       179.18 o                         
  -1  -1   1       1405.38       1597.50        89.04 o                         
   0  -1   1          5.34         12.75        67.06 o                         
   1  -1   1      13577.84      10077.31      1390.61 o                         
   2  -1   1       5430.35       5247.07       287.89 o                         
   3  -1   1       2052.59       1902.49       208.88 o                         
   4  -1   1        186.58        218.15        38.55 o                         
   5  -1   1         80.48         88.36        58.42 o                         
   6  -1   1         34.90         33.07        72.38 o                         
   7  -1   1         71.63         78.43        99.18 o                         
   8  -1   1        468.50        403.22        77.50 o                         
  -9   0   1        120.61         75.14       113.83 o                         
  -8   0   1        477.98        404.21        86.95 o                         
  -7   0   1          2.62          0.00        52.26 o                         
  -6   0   1       3248.42       3397.24       389.37 o                         
  -5   0   1       9042.89      10305.55       183.80 o                         
  -4   0   1       6210.85       5816.34       730.94 o                         
  -3   0   1       1670.20       1551.92       369.52 o                         
  -2   0   1       5617.13       7254.66       313.18 o                         
  -1   0   1        724.97        885.96        79.26 o                         
   1   0   1      10088.22       8663.65      1157.91 o                         
   2   0   1       4441.94       3256.92       178.51 o                         
   3   0   1       3510.46       2963.10       601.42 o                         
   4   0   1       5153.97       5062.85       343.96 o                         
   5   0   1         23.60         50.48        54.21 o                         
   6   0   1       1399.56       1708.92        79.96 o                         
   7   0   1        309.45        290.14        95.44 o                         
   8   0   1        636.12        810.80       115.91 o                         
  -9   1   1         15.54          0.00        95.95 o                         
  -8   1   1        807.06        992.48        89.49 o                         
  -7   1   1        245.81        210.20        47.77 o                         
  -6   1   1        497.11        373.76        53.78 o                         
  -5   1   1       6206.89       5558.67       609.40 o                         
  -4   1   1       6789.02       6337.03       696.02 o                         
  -3   1   1        455.10        539.07        50.43 o                         
  -2   1   1        120.26        100.23        43.73 o                         
  -1   1   1        394.49        356.57        68.46 o                         
   0   1   1       4224.88       3756.06       141.70 o                         
   1   1   1        609.58        551.29       117.71 o                         
   2   1   1       2267.68       1545.44       112.07 o                         
   3   1   1      18904.92      16558.32       874.34 o                         
   4   1   1        746.18        823.42        63.11 o                         
   5   1   1       4383.32       4024.54       939.95 o                         
   6   1   1       1028.13        927.40        83.33 o                         
   7   1   1        895.20       1046.96       155.66 o                         
   8   1   1       1486.53       1567.25       235.02 o                         
  -9   2   1         37.97         23.55       121.28 o                         
  -8   2   1         78.70          0.00        77.91 o                         
  -7   2   1          0.10         30.69        62.47 o                         
  -6   2   1         63.06        160.04        49.06 o                         
  -5   2   1       5439.23       5862.85       139.25 o                         
  -4   2   1       8100.11       8572.18       691.57 o                         
  -3   2   1      10920.71      12024.88       249.12 o                         
  -2   2   1       3841.43       4081.05       124.47 o                         
  -1   2   1       8425.97       8847.90       894.30 o                         
   0   2   1       6872.50       6565.93       754.59 o                         
   1   2   1         25.33         39.84        32.58 o                         
   2   2   1      17015.40      18528.20       619.38 o                         
   3   2   1      23474.21      21491.59      1379.66 o                         
   4   2   1         17.49         34.98        41.58 o                         
   5   2   1       1081.37       1178.11       161.89 o                         
   6   2   1        436.92        412.81        62.13 o                         
   7   2   1        411.40        430.28        96.81 o                         
   8   2   1         11.33          0.00       113.82 o                         
  -9   3   1        539.11        585.90       108.02 o                         
  -8   3   1        808.34        680.67       119.17 o                         
  -7   3   1          1.31        289.69        76.18 o                         
  -6   3   1       1055.96       1200.83        84.43 o                         
  -5   3   1         42.76         53.80        47.97 o                         
  -4   3   1       4131.54       4271.24       355.27 o                         
  -3   3   1      19664.49      19840.93      1404.06 o                         
  -2   3   1       7415.02       7566.78       848.11 o                         
  -1   3   1       1946.74       1646.25       405.77 o                         
   0   3   1       5977.05       6851.63       325.92 o                         
   1   3   1        612.03        547.27        69.79 o                         
   2   3   1      22106.23      22348.54      1734.50 o                         
   3   3   1       2547.86       2808.59       332.91 o                         
   4   3   1        425.80        496.42        55.08 o                         
   5   3   1        664.22        604.22       162.25 o                         
   6   3   1        278.77        290.07        65.07 o                         
   7   3   1        218.77        159.96        68.08 o                         
  -8   4   1        127.16        102.78        77.88 o                         
  -7   4   1        498.00        788.52        77.99 o                         
  -6   4   1         68.32         50.06        60.02 o                         
  -5   4   1         99.04        127.95        63.14 o                         
  -4   4   1       5707.68       5735.30       157.93 o                         
  -3   4   1      18949.92      17781.87       404.85 o                         
  -2   4   1       1772.76       1399.97        87.89 o                         
  -1   4   1        424.23        534.30        80.59 o                         
   0   4   1        787.82       1152.69        69.85 o                         
   1   4   1         79.08         58.57        31.82 o                         
   2   4   1         14.50          0.01        34.41 o                         
   3   4   1        114.78         48.12        54.09 o                         
   4   4   1       5881.41       4581.68       727.64 o                         
   5   4   1       4945.46       4521.64      1064.16 o                         
   6   4   1          1.50          0.00        77.18 o                         
   7   4   1       1277.26       1322.54       170.62 o                         
  -8   5   1        110.76         83.60       126.27 o                         
  -7   5   1          0.11        187.91        74.47 o                         
  -6   5   1        146.12        272.57        93.61 o                         
  -5   5   1        369.19        570.19       135.75 o                         
  -4   5   1       2758.42       2404.69       110.00 o                         
  -3   5   1        609.30        647.87        95.98 o                         
  -2   5   1       1080.01       1312.07       160.47 o                         
  -1   5   1       1424.82       1749.06       308.68 o                         
   0   5   1        407.54        458.26        47.38 o                         
   1   5   1        158.49        179.83        46.27 o                         
   2   5   1       1773.09       1233.65       232.48 o                         
   3   5   1       2076.59       2595.77       307.13 o                         
   4   5   1       8300.83       7966.86       477.08 o                         
   5   5   1        849.73        738.96        71.17 o                         
   6   5   1        347.03        245.44        83.86 o                         
  -8   6   1         22.80          0.00       149.68 o                         
  -7   6   1         65.53        376.17        98.21 o                         
  -6   6   1        582.91        526.63        87.84 o                         
  -5   6   1         22.01         39.73        88.69 o                         
  -4   6   1        112.57        124.43       107.84 o                         
  -3   6   1       1084.75       1033.57       113.26 o                         
  -2   6   1       9096.34      10200.50       343.22 o                         
  -1   6   1       3541.55       4083.92       370.98 o                         
   0   6   1        138.72        190.60        54.72 o                         
   1   6   1       3826.02       4253.70       130.70 o                         
   2   6   1       1322.77       1351.48       127.38 o                         
   3   6   1       3084.48       3488.33       331.93 o                         
   4   6   1        835.74        728.68       122.88 o                         
   5   6   1         18.90          0.00        82.22 o                         
   6   6   1          2.53          0.00        93.38 o                         
  -7   7   1        375.12        184.41       156.96 o                         
  -6   7   1        237.90        225.28       151.42 o                         
  -5   7   1        548.91        335.04       119.56 o                         
  -4   7   1         45.46         27.47       128.77 o                         
  -2   7   1       5612.69       6391.41       298.95 o                         
  -1   7   1       1606.50       2055.66       360.97 o                         
   0   7   1       1696.82       2302.56       653.89 o                         
   1   7   1       2953.20       2928.02       124.54 o                         
   2   7   1         34.23         54.04        67.82 o                         
   3   7   1       1561.56       1495.62       214.62 o                         
   4   7   1         99.91         49.44        87.55 o                         
   5   7   1         59.58        119.78        90.98 o                         
  -6   8   1         30.90          3.70       292.24 o                         
  -1   8   1       2012.05       2072.73       264.06 o                         
   0   8   1        179.31        216.62       151.28 o                         
   1   8   1        248.71        200.86       112.88 o                         
   2   8   1          4.50          0.00       122.24 o                         
   3   8   1       1196.01       1032.49       319.28 o                         
   4   8   1         94.76          0.00       131.24 o                         
  -1   9   1        698.05        654.92       177.73 o                         
   0   9   1        897.58       1004.06       424.43 o                         
   1   9   1        356.58        293.10       167.78 o                         
   2   9   1       1898.82       1690.60       176.95 o                         
  -2 -10   2         13.11          0.00       182.07 o                         
  -1 -10   2       2855.87       2505.35       838.14 o                         
  -4  -9   2       4861.40       4776.97       850.07 o                         
  -3  -9   2       1019.77       1168.84       152.92 o                         
  -2  -9   2          2.26          0.00       130.72 o                         
  -1  -9   2        383.28        311.65       148.60 o                         
  -5  -8   2       1409.83       1370.18       141.96 o                         
  -4  -8   2       2021.47       1788.13       376.56 o                         
  -3  -8   2        206.81        198.61       100.55 o                         
  -2  -8   2        176.20        193.78       111.27 o                         
  -1  -8   2       1508.54       2340.75       333.62 o                         
   0  -8   2         26.90         81.95       183.25 o                         
  -6  -7   2         22.21          0.00        95.66 o                         
  -5  -7   2          1.05          3.81        83.12 o                         
  -4  -7   2       2076.22       2116.15       107.95 o                         
  -3  -7   2        415.62        372.88        85.11 o                         
  -2  -7   2      13100.20      16195.90      1157.91 o                         
  -1  -7   2       9189.80      12034.07       328.98 o                         
   0  -7   2       2450.87       4129.19       303.47 o                         
   5  -7   2         17.64          3.48       141.40 o                         
   6  -7   2         13.95          0.00       160.11 o                         
   7  -7   2         49.57          0.00       217.42 o                         
  -7  -6   2        720.25        517.03       131.95 o                         
  -6  -6   2        778.69        669.20        80.38 o                         
  -5  -6   2       3331.99       3634.17       121.72 o                         
  -4  -6   2       2805.23       2842.13       101.96 o                         
  -3  -6   2       7421.16       8988.15       420.47 o                         
  -2  -6   2      20173.80      25890.93       696.64 o                         
  -1  -6   2       2093.07       3059.41       468.66 o                         
   0  -6   2       3111.28       5265.71       344.98 o                         
   4  -6   2        100.79         91.15       115.64 o                         
   5  -6   2       6292.97       5469.70       216.26 o                         
   6  -6   2       3143.28       3600.88       179.38 o                         
   7  -6   2          3.06         93.04       146.77 o                         
  -7  -5   2       2940.97       3236.68       134.81 o                         
  -6  -5   2        205.96        205.95        65.06 o                         
  -5  -5   2       6444.87       6570.43       295.23 o                         
  -4  -5   2          0.94         37.00        46.82 o                         
  -3  -5   2       5078.29       4021.05       444.30 o                         
  -2  -5   2       1211.45       1319.90       230.31 o                         
  -1  -5   2          0.18          0.00        41.01 o                         
   0  -5   2       1834.54       3480.48       316.12 o                         
   3  -5   2       3913.60       3230.94       145.81 o                         
   4  -5   2       3795.67       3299.09       123.77 o                         
   5  -5   2       4451.16       4676.41       184.78 o                         
   6  -5   2       2462.39       2760.10       131.59 o                         
   7  -5   2        231.00        215.89        98.19 o                         
   8  -5   2        459.09        564.51       164.85 o                         
  -8  -4   2       1063.78        957.28       217.92 o                         
  -7  -4   2        530.80        403.49        55.90 o                         
  -6  -4   2       4213.92       3478.78       353.18 o                         
  -5  -4   2        777.61        561.54        42.01 o                         
  -4  -4   2       5155.43       4358.87       661.98 o                         
  -3  -4   2          1.54         31.91        32.35 o                         
  -2  -4   2        243.52        565.93       248.16 o                         
  -1  -4   2       4982.44       6695.25       192.67 o                         
   0  -4   2      31463.62      42615.56      5645.70 o                         
   2  -4   2      18764.32      14871.42       386.70 o                         
   3  -4   2       2737.70       2428.68        93.93 o                         
   4  -4   2       2246.27       2124.05        90.91 o                         
   5  -4   2       2372.44       2423.54       104.43 o                         
   6  -4   2        306.55        272.71        68.54 o                         
   7  -4   2        245.38        268.49       117.32 o                         
   8  -4   2        579.79        648.86       141.26 o                         
  -8  -3   2       1418.43       1229.29        91.24 o                         
  -7  -3   2        176.11        261.99        58.10 o                         
  -6  -3   2          3.38          0.00        42.05 o                         
  -5  -3   2       4153.56       4306.95       212.08 o                         
  -4  -3   2       1213.81       1420.91       266.06 o                         
  -3  -3   2       9891.62       9414.69      1797.81 o                         
  -2  -3   2         27.75         20.36        51.80 o                         
  -1  -3   2      24946.62      32028.84      2733.04 o                         
   0  -3   2      10813.83      14464.18      2449.07 o                         
   1  -3   2      14954.24      13941.40       590.38 o                         
   2  -3   2       1619.30       1583.96        99.99 o                         
   3  -3   2       4243.10       4023.03       119.53 o                         
   4  -3   2       1036.82       1020.67        70.42 o                         
   5  -3   2        320.11        294.14        51.62 o                         
   6  -3   2          2.46         16.26        75.97 o                         
   7  -3   2        853.23        977.41       103.68 o                         
   8  -3   2        220.11        271.10       134.28 o                         
  -8  -2   2        105.41         91.91        69.40 o                         
  -7  -2   2         81.60         85.27        58.04 o                         
  -6  -2   2       7835.33       8548.18       173.72 o                         
  -5  -2   2         24.30        321.01        76.34 o                         
  -4  -2   2      31587.75      35150.11       643.87 o                         
  -3  -2   2       7828.70       6697.19       135.95 o                         
  -2  -2   2      11974.19      15506.59       297.14 o                         
   0  -2   2       1214.85       1785.52       182.96 o                         
   1  -2   2       1682.11       1452.26       244.60 o                         
   2  -2   2       1982.05       1784.77        70.53 o                         
   3  -2   2        592.74        629.73       135.17 o                         
   4  -2   2       3277.45       3401.79        90.83 o                         
   5  -2   2        127.84        105.98        48.88 o                         
   6  -2   2       1108.90       1341.47        82.46 o                         
   7  -2   2        744.65        768.37       136.95 o                         
   8  -2   2          0.97         36.96       121.99 o                         
  -9  -1   2       1634.41       1768.42       134.17 o                         
  -8  -1   2        795.80        958.15       146.75 o                         
  -7  -1   2       3504.32       3658.97       284.27 o                         
  -6  -1   2       8391.99       9034.27       168.35 o                         
  -5  -1   2        849.44        833.69       218.54 o                         
  -4  -1   2       8583.01       9806.97       186.23 o                         
  -3  -1   2        698.22       1100.23        63.96 o                         
  -2  -1   2       2003.70       1990.03       372.95 o                         
  -1  -1   2        677.84        569.02       105.77 o                         
   0  -1   2        157.22         97.75        53.52 o                         
   1  -1   2       7684.07       6419.99      1357.21 o                         
   2  -1   2       2434.80       2103.62       108.05 o                         
   3  -1   2       8597.00       8564.52       357.56 o                         
   4  -1   2       6899.18       5372.41       112.14 o                         
   5  -1   2        251.09        187.84        55.54 o                         
   6  -1   2       5092.59       5030.43       919.68 o                         
   7  -1   2       1119.51       1377.00       206.83 o                         
   8  -1   2        361.69        494.37       122.01 o                         
  -9   0   2       1149.44        978.84        86.35 o                         
  -8   0   2        107.68        125.30        83.84 o                         
  -7   0   2       3334.10       2961.32        88.98 o                         
  -6   0   2         28.99         81.90        44.15 o                         
  -5   0   2       3711.58       4438.20       202.55 o                         
  -4   0   2        566.10        620.10        43.67 o                         
  -3   0   2        622.84        664.10        57.85 o                         
  -2   0   2      26149.03      29925.43       594.88 o                         
  -1   0   2       9261.42      10197.42       517.61 o                         
   1   0   2      59508.41      66812.87      3111.29 o                         
   2   0   2        245.05        229.03        32.75 o                         
   3   0   2      15463.45      12263.60       576.78 o                         
   4   0   2       2345.29       2432.33       140.02 o                         
   5   0   2          0.44         39.22        52.59 o                         
   6   0   2        137.48        101.42        55.59 o                         
   7   0   2         14.90          0.00        69.84 o                         
   8   0   2         13.26         44.52       119.31 o                         
  -9   1   2         85.90         79.65        76.53 o                         
  -8   1   2         20.89         57.74        86.36 o                         
  -7   1   2        344.90        544.80        75.64 o                         
  -6   1   2       3951.52       3027.69       115.04 o                         
  -5   1   2       2382.31       2651.91       569.36 o                         
  -4   1   2      10458.88      10206.08      1053.87 o                         
  -3   1   2       4598.96       4959.79       120.95 o                         
  -2   1   2      32566.40      30214.63      3469.19 o                         
  -1   1   2       7619.52       8247.14       733.03 o                         
   0   1   2      21782.12      14972.66       694.51 o                         
   1   1   2       4234.09       4013.34       427.15 o                         
   2   1   2       8498.96       7742.42      1029.69 o                         
   3   1   2        191.53        233.32        25.80 o                         
   4   1   2        231.04        257.22        43.10 o                         
   5   1   2       1936.55       1941.51        64.53 o                         
   6   1   2        453.91        606.36        93.75 o                         
   7   1   2        112.40         18.68        97.71 o                         
   8   1   2       1307.73       1515.05       200.24 o                         
  -9   2   2          3.01          0.00        91.29 o                         
  -8   2   2        384.92        392.71        76.15 o                         
  -7   2   2       1145.45       1194.66        82.09 o                         
  -6   2   2        299.07        287.86        62.61 o                         
  -5   2   2       9354.76      10147.25       385.38 o                         
  -4   2   2        408.36        515.40       147.95 o                         
  -3   2   2      24495.45      26961.27       888.95 o                         
  -2   2   2      12566.32      13579.12       297.17 o                         
  -1   2   2          5.41         14.52        50.66 o                         
   0   2   2        738.18        708.86        59.10 o                         
   1   2   2       6848.15       7227.57       323.20 o                         
   2   2   2        473.26        726.77        53.53 o                         
   3   2   2       4116.83       4219.55       221.48 o                         
   4   2   2        189.50        268.73        53.79 o                         
   5   2   2       1526.98       1490.33       521.44 o                         
   6   2   2       2360.84       2170.24       105.02 o                         
   7   2   2         37.53         89.12        77.69 o                         
  -9   3   2        397.38        578.50       122.92 o                         
  -8   3   2       3800.31       4783.63       352.09 o                         
  -7   3   2       3799.06       3334.49       379.81 o                         
  -6   3   2       5122.50       5504.34       300.62 o                         
  -5   3   2       1747.80       1820.87        82.09 o                         
  -4   3   2       8640.22       8553.35      1258.61 o                         
  -3   3   2       3875.75       3793.76       117.20 o                         
  -2   3   2        708.83        736.50        87.38 o                         
  -1   3   2          5.32          0.00        62.51 o                         
   0   3   2       8199.29       6903.56       961.37 o                         
   1   3   2        331.22        330.67       123.32 o                         
   2   3   2       7556.05       6527.24       884.22 o                         
   3   3   2         32.27         40.79        39.23 o                         
   4   3   2       4214.19       4124.51       419.94 o                         
   5   3   2       3630.55       3651.50       277.37 o                         
   6   3   2        142.06        143.31        66.30 o                         
   7   3   2        158.75        191.31       112.30 o                         
  -8   4   2       3656.13       3759.95       130.35 o                         
  -7   4   2         19.15        106.75        76.13 o                         
  -6   4   2        634.38        543.23        68.96 o                         
  -5   4   2        286.14        340.02        69.18 o                         
  -4   4   2          1.68          0.00        68.06 o                         
  -3   4   2       1916.14       2264.27        98.22 o                         
  -2   4   2       1399.65       1229.71        81.55 o                         
  -1   4   2      29036.29      25439.35       544.23 o                         
   0   4   2      17334.37      17517.62       364.44 o                         
   1   4   2       2102.20       1974.17       362.57 o                         
   2   4   2       6213.93       7134.67       252.91 o                         
   3   4   2        354.63        353.64        49.15 o                         
   4   4   2       1390.16       1515.66       365.78 o                         
   5   4   2        351.36        275.24        58.70 o                         
   6   4   2          3.56         10.28        93.22 o                         
   7   4   2         14.62         33.45       130.64 o                         
  -8   5   2         11.68         45.45       102.99 o                         
  -7   5   2        377.27        357.84       113.55 o                         
  -6   5   2       6033.13       6054.01       421.94 o                         
  -5   5   2       1686.82       1739.41       108.46 o                         
  -4   5   2       5422.07       6089.77       195.42 o                         
  -3   5   2       1354.72       1275.37       154.90 o                         
  -2   5   2       6245.80       5277.37       476.41 o                         
  -1   5   2      20918.40      20890.30      6005.06 o                         
   0   5   2       1734.21       1913.40       106.62 o                         
   1   5   2       2939.02       2567.00       291.24 o                         
   2   5   2        136.42        142.97        35.43 o                         
   3   5   2         21.95          0.00        72.04 o                         
   4   5   2         29.34         24.23        71.04 o                         
   5   5   2        574.10        570.51        85.08 o                         
   6   5   2        575.76        569.47       117.22 o                         
  -8   6   2          0.10         13.79       116.62 o                         
  -7   6   2       1885.58       1625.86       283.12 o                         
  -6   6   2       7000.03       5723.57       377.89 o                         
  -5   6   2          0.95          0.00       117.79 o                         
  -4   6   2       5992.33       6013.35       601.65 o                         
  -3   6   2        142.62         94.84        94.42 o                         
  -2   6   2       1784.91       1724.36       153.25 o                         
  -1   6   2       2047.30       1889.45       249.00 o                         
   0   6   2       1845.17       1819.90        99.05 o                         
   1   6   2       2510.57       2662.72       231.35 o                         
   2   6   2       2266.16       1969.34       634.74 o                         
   3   6   2        753.23        773.04       119.18 o                         
   4   6   2       1496.46       1355.47       486.34 o                         
   5   6   2         43.77          0.00        97.91 o                         
  -7   7   2       1793.31       1506.96       242.00 o                         
  -6   7   2        437.15        334.45       142.91 o                         
  -5   7   2        447.58        326.63       129.66 o                         
  -4   7   2        362.17        303.07       131.10 o                         
  -3   7   2        709.84        737.45       118.14 o                         
  -2   7   2        126.97        123.34        94.49 o                         
  -1   7   2          9.03          0.00        77.51 o                         
   0   7   2        472.62        514.69        69.57 o                         
   1   7   2       8762.11       9965.84       329.93 o                         
   2   7   2         52.36         86.26        94.12 o                         
   3   7   2       2322.39       2652.95       300.85 o                         
   4   7   2        466.11        278.95       101.44 o                         
  -6   8   2          1.62         12.64       252.98 o                         
  -5   8   2        416.89        343.76       201.29 o                         
  -4   8   2       1236.89       1108.17       274.55 o                         
  -3   8   2        588.45        576.89       151.42 o                         
  -2   8   2       2117.34       2213.55       152.39 o                         
  -1   8   2         24.47         29.53       120.62 o                         
   0   8   2       4577.84       4478.37       866.73 o                         
   1   8   2       2312.12       2489.06       227.27 o                         
   2   8   2        107.28        110.35       119.19 o                         
   3   8   2         17.75          0.00       134.77 o                         
  -2   9   2        806.24        511.46       231.14 o                         
  -1   9   2        917.74       1144.50       447.64 o                         
   0   9   2       3025.44       3798.80      1819.24 o                         
   1   9   2         61.64         20.55       164.80 o                         
  -2 -10   3       1593.08       1614.22       240.05 o                         
  -1 -10   3        339.97        293.71       227.64 o                         
  -4  -9   3        150.42        101.04       137.51 o                         
  -3  -9   3         42.68         54.05       135.93 o                         
  -2  -9   3          1.09         21.25       119.55 o                         
  -1  -9   3       1788.08       2673.77       209.93 o                         
  -5  -8   3          4.21         53.97       123.66 o                         
  -4  -8   3         40.98         56.62       107.75 o                         
  -3  -8   3        590.50        642.06        97.69 o                         
  -2  -8   3          5.86         51.82        96.92 o                         
   6  -8   3        208.03        145.49       288.85 o                         
  -6  -7   3        981.99        898.79       113.97 o                         
  -5  -7   3         59.44        197.31       100.13 o                         
  -4  -7   3       1102.21        915.81       260.23 o                         
  -3  -7   3       2377.88       2552.52       106.22 o                         
  -2  -7   3       2524.14       2945.51       119.28 o                         
  -1  -7   3       6059.01      11291.47       322.47 o                         
   0  -7   3        150.45        275.28       112.61 o                         
   5  -7   3        260.73        183.83       134.59 o                         
   6  -7   3       1514.00       1389.98       160.88 o                         
   7  -7   3       1268.29       1390.81       255.92 o                         
  -7  -6   3       1692.32       1399.16       103.35 o                         
  -6  -6   3       1266.22       1276.40        85.39 o                         
  -5  -6   3         88.90         20.41        70.50 o                         
  -4  -6   3       3806.71       3488.96       384.15 o                         
  -3  -6   3        143.84        136.15        54.43 o                         
  -2  -6   3       6167.88       7015.42       290.65 o                         
  -1  -6   3       1489.59       2164.18       165.62 o                         
   0  -6   3       2437.03       4055.59       406.23 o                         
   3  -6   3         43.24         36.27       119.58 o                         
   4  -6   3       6328.05       4639.77       199.97 o                         
   5  -6   3        528.07        518.65       113.47 o                         
   6  -6   3       2568.96       2647.48       164.64 o                         
   7  -6   3        243.81        271.91       154.99 o                         
  -7  -5   3       1363.47       1048.49        63.90 o                         
  -6  -5   3       1854.22       1972.82       255.17 o                         
  -5  -5   3        869.97       1042.43        87.38 o                         
  -4  -5   3        102.47        404.75       148.53 o                         
  -3  -5   3        669.37        576.03       149.20 o                         
  -2  -5   3        928.60       1082.55       118.73 o                         
  -1  -5   3         97.11        159.42        50.46 o                         
   0  -5   3      10648.40      14631.47       362.80 o                         
   1  -5   3      13978.27      16581.73      3961.67 o                         
   2  -5   3        740.21        690.77       104.35 o                         
   3  -5   3       5974.18       4558.94       310.69 o                         
   4  -5   3        153.08        118.42        65.88 o                         
   5  -5   3       5748.30       6032.62       230.83 o                         
   6  -5   3       2207.98       2655.50       133.58 o                         
   7  -5   3          7.44          0.00       125.73 o                         
  -8  -4   3          8.98          0.00        79.36 o                         
  -7  -4   3         97.02         52.41        61.42 o                         
  -6  -4   3       1303.75       1095.93       113.08 o                         
  -5  -4   3       3271.80       3972.09       137.48 o                         
  -4  -4   3       3513.46       3509.25       880.00 o                         
  -3  -4   3       2376.63       2962.69       190.80 o                         
  -2  -4   3      16970.70      22477.99      1380.15 o                         
  -1  -4   3        465.40        593.42        82.04 o                         
   0  -4   3      32275.96      44531.00      2661.38 o                         
   1  -4   3      26157.78      28038.63      3049.47 o                         
   2  -4   3        612.84        470.77        87.43 o                         
   3  -4   3       1053.84        998.87        65.66 o                         
   4  -4   3        815.27        790.88        72.02 o                         
   5  -4   3         47.61         67.05        65.10 o                         
   6  -4   3        198.63        245.19        97.93 o                         
   7  -4   3        244.97        225.99       120.14 o                         
   8  -4   3        844.56       1123.97       168.69 o                         
  -8  -3   3        622.55        502.17        73.07 o                         
  -7  -3   3        129.56        129.07        82.38 o                         
  -6  -3   3       1209.74       1225.87        76.74 o                         
  -5  -3   3       6638.10       7550.73       257.78 o                         
  -4  -3   3       9217.23       8938.86      1679.17 o                         
  -3  -3   3       1864.38       2423.79        78.91 o                         
  -2  -3   3       3438.92       4204.22       289.58 o                         
  -1  -3   3       3330.75       2691.64       414.50 o                         
   0  -3   3       6469.11       6015.72       172.00 o                         
   1  -3   3       2837.87       2209.41       363.33 o                         
   2  -3   3         56.42         11.88        49.74 o                         
   3  -3   3       5773.47       5576.29       166.10 o                         
   4  -3   3       1891.67       2010.87        84.19 o                         
   5  -3   3       4579.39       4386.77       781.40 o                         
   6  -3   3        550.56        593.60        79.84 o                         
   7  -3   3       3806.05       4370.35       511.77 o                         
   8  -3   3       2236.65       2315.32       278.22 o                         
  -9  -2   3          9.95         82.06       104.78 o                         
  -8  -2   3        480.54        433.37        82.49 o                         
  -7  -2   3         67.42        120.91        82.89 o                         
  -6  -2   3       4501.07       4096.33        98.01 o                         
  -5  -2   3       6018.83       7195.38       164.16 o                         
  -4  -2   3        236.78       1453.21       193.07 o                         
  -3  -2   3       1387.43       1321.03       153.12 o                         
  -2  -2   3          7.44         22.92        31.99 o                         
  -1  -2   3       1830.38       1738.30       264.46 o                         
   0  -2   3       3622.39       3760.54       121.69 o                         
   1  -2   3         25.56          0.00        42.97 o                         
   2  -2   3      27952.65      28480.49      1264.17 o                         
   3  -2   3      20205.27      16285.36      1334.27 o                         
   4  -2   3        504.54        542.85        59.11 o                         
   5  -2   3       4135.29       4417.49       302.54 o                         
   6  -2   3        264.07        262.86        73.60 o                         
   7  -2   3        637.75        682.77        90.95 o                         
   8  -2   3         86.70         51.40        89.17 o                         
  -9  -1   3        364.96        467.78        89.54 o                         
  -8  -1   3        611.43        566.27       193.29 o                         
  -7  -1   3         82.11        559.13       218.68 o                         
  -6  -1   3        551.46        917.53       121.59 o                         
  -5  -1   3       1467.22       1533.82       277.95 o                         
  -4  -1   3        159.39        469.20       290.47 o                         
  -3  -1   3       5577.91       5493.19       556.35 o                         
  -2  -1   3      16833.32      15049.20       713.26 o                         
  -1  -1   3      20092.04      21769.62      3369.60 o                         
   0  -1   3       1619.88       1044.45        73.93 o                         
   1  -1   3      10922.29       9769.08       653.31 o                         
   2  -1   3      19129.70      19563.04      1460.09 o                         
   3  -1   3       1025.88        765.37       115.06 o                         
   4  -1   3       5832.46       6746.02       325.16 o                         
   5  -1   3        118.16        108.49        53.90 o                         
   6  -1   3        693.63        654.47        59.88 o                         
   7  -1   3         95.63         94.49       101.58 o                         
   8  -1   3          4.08          0.00        86.50 o                         
  -9   0   3        344.54        536.87       112.01 o                         
  -8   0   3        101.34        137.11        82.64 o                         
  -7   0   3        242.25        725.03        76.04 o                         
  -6   0   3         36.57          8.65        59.36 o                         
  -5   0   3       2218.41       2358.51        81.06 o                         
  -4   0   3       9498.91       9775.59      1745.48 o                         
  -3   0   3      11775.43      13747.58       261.91 o                         
  -2   0   3       6535.97       5833.85       138.76 o                         
  -1   0   3      26018.05      25322.96      2241.76 o                         
   0   0   3        150.52         79.87        39.46 o                         
   1   0   3      12776.14      11108.37      2353.36 o                         
   2   0   3       5349.25       5084.47       642.80 o                         
   3   0   3       1100.45       1021.23       102.97 o                         
   4   0   3        283.17        254.99        34.94 o                         
   5   0   3       3956.54       4275.17       355.76 o                         
   6   0   3          3.46          0.00        64.09 o                         
   7   0   3        589.87        582.40        84.41 o                         
   8   0   3         16.39          0.00       111.06 o                         
  -9   1   3        581.26        657.02       103.41 o                         
  -8   1   3         31.17          2.73        83.07 o                         
  -7   1   3       3061.74       2485.14       149.42 o                         
  -6   1   3       3417.71       3068.93       653.89 o                         
  -5   1   3        151.72        167.88        63.08 o                         
  -4   1   3      19066.95      21034.89       393.62 o                         
  -3   1   3       4196.63       4562.42       817.25 o                         
  -2   1   3      14721.75      16292.14       350.06 o                         
  -1   1   3       1496.86       1503.04        86.98 o                         
   0   1   3        105.75         79.60        47.98 o                         
   1   1   3       2069.59       1742.83       130.58 o                         
   2   1   3         73.30         65.48        41.37 o                         
   3   1   3        511.86        464.51        39.24 o                         
   4   1   3       8151.12       7111.86       876.27 o                         
   5   1   3        307.77        338.62        66.84 o                         
   6   1   3       3964.87       4073.48      1300.92 o                         
   7   1   3        285.12        292.86        70.22 o                         
  -9   2   3        686.14        553.80        82.98 o                         
  -8   2   3        401.15        478.50        86.69 o                         
  -7   2   3       2406.43       2804.79       228.74 o                         
  -6   2   3       2041.97       2109.62        92.17 o                         
  -5   2   3        460.94        408.53        61.97 o                         
  -4   2   3       8245.61       6880.37       204.38 o                         
  -3   2   3         32.55        462.54       231.64 o                         
  -2   2   3       1005.22       1237.93        70.93 o                         
  -1   2   3       3083.61       2564.47       158.28 o                         
   0   2   3       4457.61       3025.83       458.59 o                         
   1   2   3      22500.25      20932.29      2254.36 o                         
   2   2   3       1299.09       1122.57       120.29 o                         
   3   2   3      12811.46      13335.36       729.25 o                         
   4   2   3       4957.80       4370.29       927.66 o                         
   5   2   3       1379.34       1043.29       219.79 o                         
   6   2   3       1386.90       1216.39       108.05 o                         
   7   2   3        225.40        170.12        93.73 o                         
  -9   3   3         70.30        208.69        95.29 o                         
  -8   3   3         11.24        959.24       388.27 o                         
  -7   3   3        164.76        715.73       174.14 o                         
  -6   3   3        128.23        125.85        99.72 o                         
  -5   3   3        477.23        475.61        71.44 o                         
  -4   3   3       2070.48       1900.84       212.93 o                         
  -3   3   3        115.70        115.55        52.27 o                         
  -2   3   3       8125.71       7125.84       169.91 o                         
  -1   3   3        189.08        140.62        51.63 o                         
   0   3   3      13223.05      12617.36       261.10 o                         
   1   3   3       9144.04       7568.26       165.72 o                         
   2   3   3        665.00        675.38        79.77 o                         
   3   3   3      10263.45      10559.96       624.14 o                         
   4   3   3         33.95          0.00        67.51 o                         
   5   3   3        690.53        586.63        70.37 o                         
   6   3   3        111.43        177.99        71.04 o                         
   7   3   3         69.23        187.46       130.58 o                         
  -8   4   3        209.27        902.08       403.64 o                         
  -7   4   3         32.82         49.86        98.54 o                         
  -6   4   3       1035.63       1134.53        92.94 o                         
  -5   4   3       2988.35       3337.39       123.20 o                         
  -4   4   3       2849.69       2549.37       232.44 o                         
  -3   4   3       4209.06       4052.89       159.04 o                         
  -2   4   3      12262.48       9834.91       229.91 o                         
  -1   4   3        850.93        615.88        68.73 o                         
   0   4   3       6886.91       6948.76       198.37 o                         
   1   4   3        813.55        763.86        49.12 o                         
   2   4   3        179.15        238.05        59.41 o                         
   3   4   3       1108.46       1315.14        65.04 o                         
   4   4   3       1243.87       1456.03       159.66 o                         
   5   4   3       1467.65       1825.76       108.80 o                         
   6   4   3        861.78        720.54        97.64 o                         
  -8   5   3        290.38        301.53       135.89 o                         
  -7   5   3         92.01        128.91       118.66 o                         
  -6   5   3       1746.19       1724.50       124.50 o                         
  -5   5   3       3046.92       2925.39       128.10 o                         
  -4   5   3         56.73         84.97        85.01 o                         
  -3   5   3       5896.47       5615.96       276.44 o                         
  -2   5   3         92.71         56.67        75.31 o                         
  -1   5   3       6749.20       5100.87      1056.32 o                         
   0   5   3         64.09         62.76        65.10 o                         
   1   5   3         32.30         23.61        46.91 o                         
   2   5   3       1056.28       1383.30        67.07 o                         
   3   5   3       3037.98       3781.03       372.59 o                         
   4   5   3        527.79        525.30        76.98 o                         
   5   5   3       3415.17       3952.15       242.06 o                         
   6   5   3         24.83         87.64        96.99 o                         
  -7   6   3        296.41        238.07       136.28 o                         
  -6   6   3       3716.80       3380.29       236.98 o                         
  -5   6   3       4415.30       4682.03       805.09 o                         
  -4   6   3          4.87         10.08       105.77 o                         
  -3   6   3          5.93          1.59        98.06 o                         
  -2   6   3        521.76        526.80        92.35 o                         
  -1   6   3       3099.39       2694.02       742.92 o                         
   0   6   3        534.53        463.76        82.51 o                         
   1   6   3       1405.89       1460.56        98.44 o                         
   2   6   3       5753.17       6329.92       334.07 o                         
   3   6   3        529.53        485.07       191.95 o                         
   4   6   3       2218.57       2497.85       133.43 o                         
   5   6   3         16.16         53.76       113.71 o                         
  -7   7   3          1.56          0.00       180.14 o                         
  -6   7   3        283.41        222.89       147.32 o                         
  -5   7   3        361.67        353.21       165.51 o                         
  -4   7   3        973.78        758.97       128.92 o                         
  -3   7   3       3470.25       3636.09       212.01 o                         
  -2   7   3        573.28        441.91       101.32 o                         
  -1   7   3       4864.39       4286.65      1547.52 o                         
   0   7   3          2.41         48.63        72.47 o                         
   1   7   3       5661.64       6064.71       483.04 o                         
   2   7   3       3989.37       3521.97      1046.17 o                         
   3   7   3        167.30        193.65       107.50 o                         
   4   7   3        388.88        287.12       104.94 o                         
  -6   8   3        179.93         92.88       224.37 o                         
  -5   8   3        655.99        362.70       172.14 o                         
  -4   8   3       5878.77       4954.61       380.48 o                         
  -3   8   3       3300.00       3433.98       260.80 o                         
  -2   8   3       1029.92       1025.39       199.44 o                         
  -1   8   3       1981.97       2030.53       273.46 o                         
   0   8   3         16.69         46.93        94.50 o                         
   1   8   3        792.91        589.17       171.47 o                         
   2   8   3         34.72        155.95       129.75 o                         
  -3   9   3         11.78         38.11       202.64 o                         
  -2   9   3         63.24         70.00       154.35 o                         
  -1   9   3        142.89        125.86       176.39 o                         
   0   9   3         79.02          0.00       190.70 o                         
  -3 -10   4       1353.43       1087.61       178.64 o                         
  -2 -10   4       1421.88       1648.67       222.65 o                         
  -1 -10   4        504.58        481.98       248.70 o                         
  -4  -9   4         61.39         67.45       129.07 o                         
  -3  -9   4       7093.50       7245.72       299.98 o                         
  -2  -9   4        130.06         67.93       126.66 o                         
  -1  -9   4        997.04       1307.35       164.31 o                         
  -5  -8   4       1586.23       1250.14       174.63 o                         
  -4  -8   4       1630.73       1521.09       119.39 o                         
  -3  -8   4       1425.74       1391.85       105.78 o                         
  -2  -8   4        190.80        195.08       101.23 o                         
  -1  -8   4         77.83         57.43       100.30 o                         
   0  -8   4        304.60        264.19       218.29 o                         
   6  -8   4         15.76         57.91       288.84 o                         
  -6  -7   4       1204.52       1403.80       139.05 o                         
  -5  -7   4         74.44         57.36        61.92 o                         
  -4  -7   4        399.00        440.70        70.44 o                         
  -3  -7   4       3390.36       3962.29       148.17 o                         
  -2  -7   4       1112.70       1194.65       120.52 o                         
  -1  -7   4       3918.42       6540.01       225.18 o                         
   0  -7   4        130.91        173.09        73.55 o                         
   4  -7   4        813.00        771.68       174.44 o                         
   5  -7   4        364.62        247.12       160.56 o                         
   6  -7   4         18.76         28.81       166.79 o                         
  -7  -6   4        131.88        168.58        97.01 o                         
  -6  -6   4        109.79        197.11        73.01 o                         
  -5  -6   4          5.95         28.14        86.17 o                         
  -4  -6   4       9714.73      11054.64       241.49 o                         
  -3  -6   4       2426.86       2694.72       100.13 o                         
  -2  -6   4       5243.71       6059.51       159.59 o                         
  -1  -6   4       7890.05      11036.97      1728.38 o                         
   0  -6   4         65.46        162.03        85.92 o                         
   1  -6   4       6730.84       8895.76      1540.79 o                         
   2  -6   4       3611.26       3476.28       491.46 o                         
   3  -6   4       1863.45       1974.46       143.04 o                         
   4  -6   4        329.96        306.23       107.55 o                         
   5  -6   4         76.93         19.16       101.94 o                         
   6  -6   4        308.33        259.18       130.52 o                         
   7  -6   4         70.22        129.97       163.28 o                         
  -8  -5   4          6.60         38.07        83.94 o                         
  -7  -5   4       1268.96       1158.30       179.36 o                         
  -6  -5   4        768.21        807.43       239.07 o                         
  -5  -5   4       4006.83       4814.89       119.84 o                         
  -4  -5   4       9016.01       8690.59      1688.16 o                         
  -3  -5   4         16.50         10.02        44.19 o                         
  -2  -5   4        329.34        259.34        74.29 o                         
  -1  -5   4        245.47        327.11        58.41 o                         
   0  -5   4        453.63        628.90       187.46 o                         
   1  -5   4       1547.72       1762.76       263.39 o                         
   2  -5   4         68.62         78.64        82.26 o                         
   3  -5   4       1498.14       1400.86       299.73 o                         
   4  -5   4       1857.04       1693.40       147.10 o                         
   5  -5   4         26.52          9.09        82.85 o                         
   6  -5   4        190.55        141.16       116.35 o                         
   7  -5   4        146.45         41.17       148.28 o                         
  -8  -4   4        855.15        668.18        91.40 o                         
  -7  -4   4       1728.94       1931.13       110.12 o                         
  -6  -4   4        496.76        418.81        52.97 o                         
  -5  -4   4      12003.90      11284.82      1893.26 o                         
  -4  -4   4       3902.44       5072.19       116.52 o                         
  -3  -4   4          6.09          9.52        40.59 o                         
  -2  -4   4        343.43        236.92        41.32 o                         
  -1  -4   4         74.13         52.79        56.48 o                         
   0  -4   4        122.04        171.30        58.01 o                         
   1  -4   4        938.13       1036.95       215.60 o                         
   2  -4   4       2080.30       1717.63       276.97 o                         
   3  -4   4      10236.55       9800.76       347.61 o                         
   4  -4   4       1983.52       1639.64       304.50 o                         
   5  -4   4        100.96        118.20        62.96 o                         
   6  -4   4          0.07         84.27        79.71 o                         
   7  -4   4         14.32          0.00       124.22 o                         
  -8  -3   4        647.62        647.50       101.62 o                         
  -7  -3   4        449.78        347.07        61.82 o                         
  -6  -3   4        323.25        260.39        53.55 o                         
  -5  -3   4       1517.76       1328.42       263.75 o                         
  -4  -3   4          8.70        161.01       116.29 o                         
  -3  -3   4       4592.61       4233.78       538.67 o                         
  -2  -3   4      15856.00      20536.59      1379.70 o                         
  -1  -3   4          3.96         37.60        52.63 o                         
   0  -3   4       3093.62       2553.63       496.09 o                         
   1  -3   4          2.43         19.98        58.15 o                         
   2  -3   4      12487.10      11723.46       843.26 o                         
   3  -3   4       8700.61       7556.43      1176.35 o                         
   4  -3   4          8.09         26.34        45.96 o                         
   5  -3   4          0.72         18.10        57.67 o                         
   6  -3   4        147.01        110.35        73.95 o                         
   7  -3   4         71.05         39.01       111.66 o                         
  -9  -2   4          4.83          0.00        92.31 o                         
  -8  -2   4        143.06        159.14        95.75 o                         
  -7  -2   4         87.40        147.30        69.56 o                         
  -6  -2   4        111.13        203.09        52.83 o                         
  -5  -2   4       3142.44       3455.22        96.40 o                         
  -4  -2   4       5280.72       5360.62       918.17 o                         
  -3  -2   4      56271.77      68418.87      1700.86 o                         
  -2  -2   4       4820.93       4384.39       613.36 o                         
  -1  -2   4        912.83        967.85       206.16 o                         
   0  -2   4       8217.92       7327.77       493.20 o                         
   1  -2   4         28.34         88.65        61.59 o                         
   2  -2   4       6299.13       5607.83       691.17 o                         
   3  -2   4       1413.32       1343.79        73.80 o                         
   4  -2   4       2897.99       2401.55       338.64 o                         
   5  -2   4        426.24        453.12        69.66 o                         
   6  -2   4         55.93         83.80        69.04 o                         
   7  -2   4        187.55        128.20       106.92 o                         
   8  -2   4          5.00          0.00       146.27 o                         
  -9  -1   4        882.40        892.18       181.18 o                         
  -8  -1   4       3548.85       3467.80       760.29 o                         
  -7  -1   4        933.00        865.07        64.52 o                         
  -6  -1   4       2955.57       3660.71       205.18 o                         
  -5  -1   4       4208.80       4043.27       677.49 o                         
  -4  -1   4       7568.69       8400.98       269.89 o                         
  -3  -1   4      13658.95      15706.35       997.98 o                         
  -2  -1   4       3345.96       3604.40       540.90 o                         
  -1  -1   4        706.11        589.41       110.94 o                         
   0  -1   4         35.59          6.88        33.48 o                         
   1  -1   4         48.86         35.00        47.44 o                         
   2  -1   4          2.14         12.39        50.01 o                         
   3  -1   4       2094.18       2349.94        72.18 o                         
   4  -1   4       7219.87       6829.91       632.52 o                         
   5  -1   4       1573.84       1479.23       105.91 o                         
   6  -1   4         31.00        118.48        81.14 o                         
   7  -1   4        496.22        522.04       135.88 o                         
  -9   0   4       1433.03       1227.36        92.22 o                         
  -8   0   4       1086.13       1156.34       107.31 o                         
  -7   0   4        307.65        437.79        72.82 o                         
  -6   0   4       2689.86       2624.84       420.47 o                         
  -5   0   4        375.53        435.75        63.63 o                         
  -4   0   4       3931.92       4437.78       103.73 o                         
  -3   0   4        867.32       1073.59        63.82 o                         
  -2   0   4       7601.26       7486.19       684.84 o                         
  -1   0   4      11240.69      10006.56       594.97 o                         
   0   0   4       8275.15       4739.92       445.37 o                         
   1   0   4        518.36        460.54        48.29 o                         
   2   0   4       7201.54       8113.58       406.17 o                         
   3   0   4        107.82         65.12        38.58 o                         
   4   0   4       2454.70       2484.58       157.05 o                         
   5   0   4       3000.00       2822.25       226.11 o                         
   6   0   4        296.37        300.67        83.00 o                         
   7   0   4        206.91        297.45       114.75 o                         
  -9   1   4       1238.65       1212.59       243.04 o                         
  -8   1   4        120.06         55.31        72.79 o                         
  -7   1   4         41.48        556.25       129.51 o                         
  -6   1   4        251.73        116.14       147.95 o                         
  -5   1   4       2735.92       2863.73        89.46 o                         
  -4   1   4       1152.76       1224.27       125.77 o                         
  -3   1   4        288.70        300.38        47.46 o                         
  -2   1   4      13739.36      13902.52      1110.12 o                         
  -1   1   4       7357.61       5241.26       124.21 o                         
   0   1   4         10.98         13.60        44.79 o                         
   1   1   4       1394.38       1495.28       189.55 o                         
   2   1   4        942.82       1124.96        56.97 o                         
   3   1   4       1559.87       1526.88       198.99 o                         
   4   1   4       2681.76       2612.11       236.28 o                         
   5   1   4        868.49        671.99       142.43 o                         
   6   1   4        315.26        302.21        86.62 o                         
   7   1   4          0.52         45.14        93.53 o                         
  -9   2   4        345.43        356.01       105.69 o                         
  -8   2   4         61.96        122.81        74.73 o                         
  -7   2   4        854.97        911.47       262.59 o                         
  -6   2   4        287.25        210.39        78.88 o                         
  -5   2   4       2648.99       3189.88        99.95 o                         
  -4   2   4       4605.53       3933.98       194.22 o                         
  -3   2   4       1135.75       1315.53        67.10 o                         
  -2   2   4      13980.50      11937.18       728.89 o                         
  -1   2   4       8541.81       6828.60       465.36 o                         
   0   2   4        627.02        432.12       122.12 o                         
   1   2   4        980.40        830.52        49.50 o                         
   2   2   4        408.47        363.66        42.50 o                         
   3   2   4          2.65         18.04        46.09 o                         
   4   2   4         95.53        154.54        53.88 o                         
   5   2   4        194.44        144.68        67.50 o                         
   6   2   4          5.88        139.48       173.78 o                         
   7   2   4        302.45        384.11       135.52 o                         
  -9   3   4        198.62        158.50       152.25 o                         
  -8   3   4       2038.55       2232.83       132.11 o                         
  -7   3   4       2507.25       2653.48       122.28 o                         
  -6   3   4        415.10        468.35        84.38 o                         
  -5   3   4       4950.38       4691.96       774.98 o                         
  -4   3   4       2127.43       2118.16       282.23 o                         
  -3   3   4       4694.42       4512.17       791.77 o                         
  -2   3   4       3350.44       3510.95       483.27 o                         
  -1   3   4       2648.89       1664.00       318.17 o                         
   0   3   4         56.79         80.15        51.77 o                         
   1   3   4        281.51        270.50        56.87 o                         
   2   3   4         10.97         54.73        57.68 o                         
   3   3   4        695.41        951.81        60.85 o                         
   4   3   4         32.76          0.00        43.83 o                         
   5   3   4        620.33        642.25       105.11 o                         
   6   3   4        669.23        664.16        96.76 o                         
  -8   4   4       1649.22       1895.52       152.16 o                         
  -7   4   4       3006.21       3410.31       141.42 o                         
  -6   4   4          4.42          4.11        90.86 o                         
  -5   4   4       2361.02       2654.02       113.89 o                         
  -4   4   4        345.55        322.28        67.04 o                         
  -3   4   4       1257.07       1153.18        78.16 o                         
  -2   4   4        872.00        855.11        85.29 o                         
  -1   4   4       3133.27       1975.28       305.97 o                         
   0   4   4       6616.90       6109.11       715.08 o                         
   1   4   4       2145.69       2083.06        81.60 o                         
   2   4   4       1440.95       1392.30       228.12 o                         
   3   4   4       1773.02       1690.08       228.19 o                         
   4   4   4          1.31          0.00        86.15 o                         
   5   4   4        181.33        135.92        73.56 o                         
   6   4   4        532.55        478.37       181.22 o                         
  -8   5   4          3.55         35.44       144.55 o                         
  -7   5   4          8.49         48.67       124.38 o                         
  -6   5   4          1.55          0.00       103.13 o                         
  -5   5   4       1378.82       1484.60       186.88 o                         
  -4   5   4          1.15          0.00        83.56 o                         
  -3   5   4       6032.58       6111.91       269.05 o                         
  -2   5   4        127.17        110.71        78.76 o                         
  -1   5   4       1006.40        661.12        67.17 o                         
   0   5   4       4970.80       4971.12       383.59 o                         
   1   5   4        803.89        738.29        78.77 o                         
   2   5   4       2319.64       1910.16       278.39 o                         
   3   5   4       1014.02       1371.20        79.17 o                         
   4   5   4        347.97        318.71        86.81 o                         
   5   5   4         65.41          0.00       181.53 o                         
  -7   6   4         21.38          0.00       140.74 o                         
  -6   6   4       1608.52       1359.32       140.17 o                         
  -5   6   4       1060.15       1062.46       125.11 o                         
  -4   6   4       1670.72       1716.03       145.54 o                         
  -3   6   4       3901.31       3622.37       195.25 o                         
  -2   6   4       1038.52        974.30       105.22 o                         
  -1   6   4        133.27         97.95        88.91 o                         
   0   6   4        792.02        736.31       118.65 o                         
   1   6   4        363.80        354.93        73.77 o                         
   2   6   4         20.31          0.00        63.27 o                         
   3   6   4         72.89        130.44        84.11 o                         
   4   6   4         97.50        116.57       100.47 o                         
  -6   7   4        594.35        366.07       155.02 o                         
  -5   7   4          4.05          0.00       156.95 o                         
  -4   7   4       1782.72       1745.25       292.47 o                         
  -3   7   4        234.56        131.17       120.47 o                         
  -2   7   4         47.40          0.00       130.90 o                         
  -1   7   4         24.31        164.13       103.29 o                         
   0   7   4        174.89        132.14        98.57 o                         
   1   7   4         74.66         98.97        84.17 o                         
   2   7   4        398.39        302.29        65.24 o                         
   3   7   4         27.05        185.36       126.90 o                         
  -5   8   4          4.99          3.59       210.15 o                         
  -4   8   4         13.46         29.98       186.84 o                         
  -3   8   4        259.26        175.19       152.05 o                         
  -2   8   4       1287.77       1288.08       148.70 o                         
  -1   8   4        284.90        182.02       129.75 o                         
   0   8   4         29.15         33.33       104.36 o                         
   1   8   4        189.57        109.97       132.45 o                         
  -3 -10   5        135.87         92.37       182.86 o                         
  -2 -10   5       5099.67       6169.71       452.37 o                         
  -1 -10   5       2103.63       2126.58       361.10 o                         
  -4  -9   5        665.38        594.87       131.21 o                         
  -3  -9   5        220.12        275.44       119.45 o                         
  -2  -9   5        102.57         51.88       138.68 o                         
  -1  -9   5        282.94        444.50       161.66 o                         
  -5  -8   5        146.97         85.60        76.29 o                         
  -4  -8   5         17.50         78.79        84.62 o                         
  -3  -8   5          4.86         28.34        72.52 o                         
  -2  -8   5       2774.07       4254.97       520.72 o                         
  -1  -8   5        228.29        238.68       126.31 o                         
   0  -8   5      12016.43      11648.68      2538.75 o                         
   5  -8   5        301.82        332.22       270.80 o                         
  -6  -7   5        642.28        539.98        76.86 o                         
  -5  -7   5       1091.84       1232.28       113.72 o                         
  -4  -7   5         20.12          3.99        89.95 o                         
  -3  -7   5       4318.20       3792.49       955.18 o                         
  -2  -7   5       2183.43       2484.67       114.86 o                         
  -1  -7   5       4065.50       5373.26      1179.55 o                         
   0  -7   5       6021.34       7309.22      2117.90 o                         
   1  -7   5        936.57       1012.18       150.48 o                         
   2  -7   5       2637.23       2602.34       341.55 o                         
   3  -7   5        563.52        551.86       136.27 o                         
   4  -7   5        679.78        690.19       152.78 o                         
   5  -7   5        100.53         42.12       132.81 o                         
   6  -7   5         79.21         29.49       172.90 o                         
  -7  -6   5         60.75         80.06        98.36 o                         
  -6  -6   5       3705.12       3251.45       773.96 o                         
  -5  -6   5       1936.51       2242.12       108.53 o                         
  -4  -6   5       3805.67       3456.62       740.47 o                         
  -3  -6   5      15334.24      15761.27      3602.26 o                         
  -2  -6   5         74.64        148.07        68.98 o                         
  -1  -6   5       8808.80      10290.88       916.03 o                         
   0  -6   5         10.16         16.70        79.26 o                         
   1  -6   5         16.01         35.91        87.58 o                         
   2  -6   5       1603.27       1493.10       128.80 o                         
   3  -6   5        201.25        262.14        89.30 o                         
   4  -6   5        959.27        902.81       107.72 o                         
   5  -6   5       2625.76       2608.18       324.05 o                         
   6  -6   5        269.29        358.97       139.65 o                         
  -8  -5   5       2817.76       3125.28       275.51 o                         
  -7  -5   5        239.26        421.06       106.32 o                         
  -6  -5   5       4514.25       4124.86      1077.30 o                         
  -5  -5   5        182.23        157.39        79.06 o                         
  -4  -5   5       1681.91       1614.88       423.19 o                         
  -3  -5   5        784.71        931.05        77.36 o                         
  -2  -5   5        669.18        756.38        72.60 o                         
  -1  -5   5       3211.14       3873.85       177.39 o                         
   0  -5   5       4589.68       4824.62       194.27 o                         
   1  -5   5       6195.72       4852.14      1158.58 o                         
   2  -5   5       6111.05       5812.33       329.88 o                         
   3  -5   5       1900.13       1653.83       258.58 o                         
   4  -5   5       8396.04       7483.08       225.99 o                         
   5  -5   5        213.14        220.31        99.15 o                         
   6  -5   5       2076.34       2419.62       147.73 o                         
   7  -5   5        166.25        180.74       135.76 o                         
  -8  -4   5        103.47        124.63        82.79 o                         
  -7  -4   5        704.22        933.29       285.48 o                         
  -6  -4   5         21.46         19.05        60.86 o                         
  -5  -4   5         14.29          6.85        81.63 o                         
  -4  -4   5        913.95        795.33       115.97 o                         
  -3  -4   5        666.26        748.99        70.07 o                         
  -2  -4   5       9810.06      11485.30       236.00 o                         
  -1  -4   5      34733.90      37561.70      1936.81 o                         
   0  -4   5        138.44        249.42        59.25 o                         
   1  -4   5      15021.42      10163.24      2090.55 o                         
   2  -4   5       2264.71       2021.45       304.05 o                         
   3  -4   5       1371.74       1255.36       235.69 o                         
   4  -4   5       2464.10       2717.14        97.97 o                         
   5  -4   5        209.81        208.73        76.16 o                         
   6  -4   5        142.55        223.08       114.50 o                         
   7  -4   5        394.96        481.58       114.09 o                         
  -8  -3   5         57.54        224.51       101.63 o                         
  -7  -3   5       1575.69       1528.78       399.76 o                         
  -6  -3   5       3308.82       3358.87       717.93 o                         
  -5  -3   5        421.27        376.62        58.12 o                         
  -4  -3   5       4522.93       5671.46       122.28 o                         
  -3  -3   5        853.62        797.28        46.72 o                         
  -2  -3   5      24275.40      22793.56      3061.36 o                         
  -1  -3   5       7725.53       8812.30       189.43 o                         
   0  -3   5       4785.05       4209.88       332.38 o                         
   1  -3   5         45.01          8.07        58.40 o                         
   2  -3   5        988.43        654.29        49.03 o                         
   3  -3   5        375.27        425.46        65.23 o                         
   4  -3   5        269.24        294.35        52.88 o                         
   5  -3   5        372.84        320.26        61.77 o                         
   6  -3   5       3060.96       3536.27       456.55 o                         
   7  -3   5        254.36        335.15       131.79 o                         
  -9  -2   5          3.13          0.00       105.43 o                         
  -8  -2   5        706.42        504.80       114.68 o                         
  -7  -2   5       3784.50       3517.78       405.68 o                         
  -6  -2   5         33.42          2.74        51.90 o                         
  -5  -2   5       5309.99       6045.98       130.81 o                         
  -4  -2   5       3905.90       4844.04       107.28 o                         
  -3  -2   5      10180.08       9017.61       166.97 o                         
  -2  -2   5      15264.61      16855.34       313.98 o                         
  -1  -2   5          5.77          5.13        45.44 o                         
   0  -2   5        435.45        303.46       126.93 o                         
   1  -2   5       9323.58       6546.32       971.75 o                         
   2  -2   5       2222.69       1876.49       134.81 o                         
   3  -2   5       3257.82       2784.18        94.91 o                         
   4  -2   5       3057.12       2901.14       176.63 o                         
   5  -2   5       2219.54       2459.73       193.35 o                         
   6  -2   5       2139.39       2753.49       263.66 o                         
   7  -2   5        109.05        206.69       122.85 o                         
  -9  -1   5         21.40        219.83       144.21 o                         
  -8  -1   5       4487.47       5700.53       289.49 o                         
  -7  -1   5       4641.48       3966.40       102.00 o                         
  -6  -1   5        359.20        215.99        62.18 o                         
  -5  -1   5        921.46        700.20        49.66 o                         
  -4  -1   5       1332.53       1332.67        62.54 o                         
  -3  -1   5       5387.79       5206.99       838.58 o                         
  -2  -1   5          8.29         65.92        38.01 o                         
  -1  -1   5         61.85         49.83        56.78 o                         
   0  -1   5      17793.86      12784.50      1661.84 o                         
   1  -1   5       3989.92       3200.10       567.00 o                         
   2  -1   5       4546.15       4030.05       968.58 o                         
   3  -1   5       3554.84       3131.79       116.20 o                         
   4  -1   5       2298.65       2324.52       239.92 o                         
   5  -1   5       4945.36       5490.40       524.03 o                         
   6  -1   5         34.37         59.82        80.26 o                         
   7  -1   5         18.59         24.35       154.45 o                         
  -9   0   5        258.21        303.01        87.01 o                         
  -8   0   5       3472.32       3283.66       397.94 o                         
  -7   0   5        824.55        875.27        90.12 o                         
  -6   0   5        514.87        538.98        75.34 o                         
  -5   0   5       1100.80       1143.39        69.50 o                         
  -4   0   5         94.94         62.14        35.68 o                         
  -3   0   5       4255.08       4402.45       531.41 o                         
  -2   0   5       5066.18       5803.66       130.69 o                         
  -1   0   5      21657.27      16152.75      1887.51 o                         
   0   0   5      42980.63      29101.20      1940.78 o                         
   1   0   5          8.00          8.83        42.62 o                         
   2   0   5       2994.96       2624.95        71.98 o                         
   3   0   5        210.31        210.87        41.25 o                         
   4   0   5       2115.44       2192.97       213.44 o                         
   5   0   5         63.01         36.23        56.30 o                         
   6   0   5        383.85        366.05        70.92 o                         
   7   0   5        188.93        219.13        99.12 o                         
  -9   1   5          8.57        129.59       246.42 o                         
  -8   1   5         22.95          0.00       102.88 o                         
  -7   1   5         26.68          0.00        87.38 o                         
  -6   1   5       7402.94       8453.12       177.97 o                         
  -5   1   5       9191.84       9164.11       859.02 o                         
  -4   1   5        467.40        559.17        56.98 o                         
  -3   1   5      10890.47      10464.68       187.22 o                         
  -2   1   5        221.88        121.12        43.16 o                         
  -1   1   5      36668.78      28833.73      4683.48 o                         
   0   1   5       4601.25       3490.71       562.14 o                         
   1   1   5        388.90        291.30       111.61 o                         
   2   1   5         13.00          0.00        48.83 o                         
   3   1   5        259.45        248.90        47.76 o                         
   4   1   5          0.64          4.53        53.61 o                         
   5   1   5       1086.50       1175.90       140.36 o                         
   6   1   5        782.26       1150.49       137.97 o                         
   7   1   5       1879.26       2013.20       844.46 o                         
  -9   2   5          1.13          0.00       102.34 o                         
  -8   2   5       1507.00       1283.83       202.95 o                         
  -7   2   5       2468.24       2852.72       119.21 o                         
  -6   2   5      12218.67      12090.04      2084.27 o                         
  -5   2   5       2244.38       2338.69       402.43 o                         
  -4   2   5       1425.06       1697.25        81.23 o                         
  -3   2   5       2762.23       3118.16       269.98 o                         
  -2   2   5       4044.80       3994.31       423.94 o                         
  -1   2   5          7.90         11.70        46.32 o                         
   0   2   5        578.29        478.68        46.67 o                         
   1   2   5       8784.32       6403.46      1330.53 o                         
   2   2   5      10523.31       9178.94      2262.73 o                         
   3   2   5        317.93        358.63        71.27 o                         
   4   2   5       3244.03       3688.93       161.57 o                         
   5   2   5        232.57        198.60        63.37 o                         
   6   2   5       1503.04       1711.83       415.57 o                         
  -8   3   5          2.03          0.00       101.48 o                         
  -7   3   5       2586.33       2606.93       364.04 o                         
  -6   3   5        824.62        922.57        89.59 o                         
  -5   3   5         59.33         66.26        81.04 o                         
  -4   3   5         92.10        146.26        64.18 o                         
  -3   3   5       4242.08       4641.97       376.20 o                         
  -2   3   5        672.52        537.21        66.19 o                         
  -1   3   5       4938.52       4533.31       273.01 o                         
   0   3   5        551.52        432.35       123.86 o                         
   1   3   5      13971.70      13015.79      1218.79 o                         
   2   3   5       2978.67       2943.79       618.66 o                         
   3   3   5        929.87        955.88        96.38 o                         
   4   3   5       1718.96       1765.96        70.48 o                         
   5   3   5        132.01        160.19        82.20 o                         
   6   3   5        113.18        140.22       134.72 o                         
  -8   4   5        416.78        447.11       146.21 o                         
  -7   4   5        367.84        346.94       102.23 o                         
  -6   4   5        255.49        156.05        84.94 o                         
  -5   4   5       1720.15       1898.59        99.55 o                         
  -4   4   5       4070.86       4107.58       152.81 o                         
  -3   4   5       1570.70       1792.86       196.72 o                         
  -2   4   5       8063.99       7392.24       187.52 o                         
  -1   4   5       2363.15       2189.13        99.17 o                         
   0   4   5       4573.96       4064.75       823.22 o                         
   1   4   5       2816.71       3006.40       253.41 o                         
   2   4   5        116.12         98.72        71.36 o                         
   3   4   5        241.30        180.43        62.20 o                         
   4   4   5        317.11        278.79        60.05 o                         
   5   4   5        596.27        561.99       103.89 o                         
  -8   5   5         25.21         11.22       170.64 o                         
  -7   5   5        629.30        540.25       114.06 o                         
  -6   5   5          2.54         46.75       111.95 o                         
  -5   5   5       4974.49       5398.76       596.52 o                         
  -4   5   5       2965.94       2756.74       122.95 o                         
  -3   5   5       1656.16       1829.39       110.38 o                         
  -2   5   5       4638.86       4800.12       234.80 o                         
  -1   5   5        318.33        349.40        95.42 o                         
   0   5   5       4680.90       4393.51       172.85 o                         
   1   5   5         53.40        154.56        76.30 o                         
   2   5   5         16.63          0.00        89.48 o                         
   3   5   5        900.48        816.07       122.80 o                         
   4   5   5        448.02        476.82       127.90 o                         
  -7   6   5       1664.19       1636.27       362.84 o                         
  -6   6   5        783.49        843.42       135.01 o                         
  -5   6   5       4575.66       4713.57       650.50 o                         
  -4   6   5       1794.85       1691.45       132.06 o                         
  -3   6   5        592.01        546.94       101.50 o                         
  -2   6   5        138.99         48.85       104.92 o                         
  -1   6   5        536.76        553.00       116.70 o                         
   0   6   5       1420.67       1481.01       158.73 o                         
   1   6   5        295.26        235.11        95.22 o                         
   2   6   5       1075.74        963.32       202.01 o                         
   3   6   5       1361.58       1497.64        98.29 o                         
  -6   7   5         65.97        174.88       179.65 o                         
  -5   7   5         11.62          0.00       162.39 o                         
  -4   7   5         72.02         73.07       137.23 o                         
  -3   7   5        547.96        375.20       138.72 o                         
  -2   7   5       1124.43        833.90       146.50 o                         
  -1   7   5       1780.53       1132.52       121.30 o                         
   0   7   5       4570.51       4504.48       533.15 o                         
   1   7   5        263.74        214.21        76.05 o                         
   2   7   5       2680.12       2921.90       148.99 o                         
  -4   8   5        194.44         83.85       178.58 o                         
  -3   8   5       3545.63       3258.22       312.69 o                         
  -2   8   5        574.51        516.78       156.48 o                         
  -1   8   5       2461.78       1972.60       363.55 o                         
   0   8   5        423.29        423.64       124.69 o                         
  -3 -10   6         77.08         78.22       169.58 o                         
  -2 -10   6        567.98        688.16       198.65 o                         
  -1 -10   6         18.62         48.53       219.60 o                         
  -4  -9   6       1337.47       1471.11       118.91 o                         
  -3  -9   6        237.40        114.93       103.75 o                         
  -2  -9   6       1503.28       1755.25       140.80 o                         
  -1  -9   6          3.38          3.24       122.80 o                         
   0  -9   6       1008.62        877.74       282.32 o                         
  -5  -8   6       3181.33       2498.32       337.54 o                         
  -4  -8   6       2342.04       2365.63       190.13 o                         
  -3  -8   6        511.30        397.61        91.88 o                         
  -2  -8   6       2382.90       2835.76       149.94 o                         
  -1  -8   6        351.83        371.13       107.49 o                         
   0  -8   6        195.64        190.07       146.86 o                         
   1  -8   6       3017.20       2943.71       241.26 o                         
   2  -8   6       2586.65       2008.07       443.50 o                         
   3  -8   6        483.01        560.30       239.14 o                         
   4  -8   6        146.43        202.79       202.47 o                         
   5  -8   6         83.84        105.05       219.58 o                         
  -6  -7   6        150.88        115.95       127.20 o                         
  -5  -7   6       1518.40       1493.68       120.90 o                         
  -4  -7   6       1049.37        957.98       100.77 o                         
  -3  -7   6        120.29        221.86        84.61 o                         
  -2  -7   6        393.93        438.44        90.24 o                         
  -1  -7   6        226.28        241.79        87.15 o                         
   0  -7   6          7.53         13.33        89.78 o                         
   1  -7   6         81.48         78.48       109.59 o                         
   2  -7   6        799.12        823.01       114.31 o                         
   3  -7   6       4064.57       4454.25       236.24 o                         
   4  -7   6         19.52         68.50       163.82 o                         
   5  -7   6        506.55        421.35       154.38 o                         
   6  -7   6        246.35        231.08       198.76 o                         
  -7  -6   6         48.06         10.51       124.06 o                         
  -6  -6   6         98.92        193.29        79.33 o                         
  -5  -6   6        626.65        633.00        99.73 o                         
  -4  -6   6        350.21        266.76        67.10 o                         
  -3  -6   6       3669.72       4201.54       352.06 o                         
  -2  -6   6        223.23        236.32        71.84 o                         
  -1  -6   6       2672.38       3067.65       292.07 o                         
   0  -6   6       1177.53       1197.86       162.38 o                         
   1  -6   6        114.61         90.23        81.36 o                         
   2  -6   6       2724.96       2722.99       140.61 o                         
   3  -6   6       3693.63       2918.13       552.39 o                         
   4  -6   6        384.94        253.64       103.51 o                         
   5  -6   6          0.66          0.00       119.69 o                         
   6  -6   6         42.16          0.00       147.14 o                         
  -8  -5   6         24.62        454.50       117.08 o                         
  -7  -5   6        260.06        235.91        88.19 o                         
  -6  -5   6        532.48        514.18        73.09 o                         
  -5  -5   6         39.41         16.57        78.39 o                         
  -4  -5   6       1960.60       1407.20        69.20 o                         
  -3  -5   6       3803.64       4451.32       199.97 o                         
  -2  -5   6         25.12         28.79        64.49 o                         
  -1  -5   6        531.57        510.75       117.18 o                         
   0  -5   6        408.63        442.98        74.82 o                         
   1  -5   6        283.10        231.78        83.24 o                         
   2  -5   6       2776.74       2409.59       459.89 o                         
   3  -5   6        245.10        213.25        85.39 o                         
   4  -5   6         29.96         63.90        65.06 o                         
   5  -5   6         10.61          0.00        98.79 o                         
   6  -5   6         18.32         47.11       114.11 o                         
  -8  -4   6        105.67          7.93        98.52 o                         
  -7  -4   6       2250.99       2134.09       392.72 o                         
  -6  -4   6       1165.65       1117.79       160.15 o                         
  -5  -4   6         54.90         11.70        54.32 o                         
  -4  -4   6       9559.20      11439.82       211.11 o                         
  -3  -4   6       3111.43       3581.09       102.57 o                         
  -2  -4   6          4.96         17.60        49.45 o                         
  -1  -4   6       1229.34        935.13        50.86 o                         
   0  -4   6       4274.75       4425.10       125.04 o                         
   1  -4   6        492.67        352.26        81.06 o                         
   2  -4   6        208.24        153.23        75.56 o                         
   3  -4   6        246.20        236.32        70.32 o                         
   4  -4   6        419.66        425.25        66.34 o                         
   5  -4   6        958.80        991.34       102.18 o                         
   6  -4   6         33.50         18.73        95.96 o                         
   7  -4   6         70.55        148.66       162.41 o                         
  -8  -3   6         34.43          0.00        82.79 o                         
  -7  -3   6       1854.40       1892.38       107.69 o                         
  -6  -3   6       2117.09       2102.06       324.18 o                         
  -5  -3   6         23.53         31.79        50.97 o                         
  -4  -3   6        551.86        586.62        66.21 o                         
  -3  -3   6       1493.70       1917.39        82.21 o                         
  -2  -3   6        129.36        117.86        41.92 o                         
  -1  -3   6        151.42        148.58        37.64 o                         
   0  -3   6        838.75        797.25        63.78 o                         
   1  -3   6       1352.63        907.07       251.14 o                         
   2  -3   6        139.46         85.08        61.22 o                         
   3  -3   6       1940.55       1669.71       286.46 o                         
   4  -3   6       2602.19       2766.68       423.23 o                         
   5  -3   6          6.65         11.61        57.69 o                         
   6  -3   6        654.26        754.10       155.57 o                         
   7  -3   6        627.74        745.25       158.55 o                         
  -9  -2   6         86.39        166.76       132.88 o                         
  -8  -2   6         39.23         44.52        84.94 o                         
  -7  -2   6        125.36         24.07       150.67 o                         
  -6  -2   6       2043.48       1729.76       175.65 o                         
  -5  -2   6       1137.14       1218.57        90.59 o                         
  -4  -2   6        563.00        404.63        47.33 o                         
  -3  -2   6        395.15        346.15        45.83 o                         
  -2  -2   6      11310.62      11363.36      1306.75 o                         
  -1  -2   6       1270.37       1214.92        70.99 o                         
   0  -2   6       1052.61        885.59       280.31 o                         
   1  -2   6       9580.53       7144.86      1013.79 o                         
   2  -2   6       3604.44       3744.44       366.80 o                         
   3  -2   6       1468.74       1586.94        78.42 o                         
   4  -2   6        610.40        703.78        77.73 o                         
   5  -2   6          0.36          0.00        72.24 o                         
   6  -2   6        120.20        166.77        95.40 o                         
   7  -2   6          8.27        253.31       145.32 o                         
  -9  -1   6        118.20         97.01       132.89 o                         
  -8  -1   6        424.72        183.13       101.54 o                         
  -7  -1   6        384.91        262.73       108.45 o                         
  -6  -1   6        415.11        332.51        90.19 o                         
  -5  -1   6       3088.31       2844.57       134.19 o                         
  -4  -1   6       4080.96       4296.57       339.50 o                         
  -3  -1   6        284.65        331.82        53.10 o                         
  -2  -1   6       2984.86       3219.85       315.63 o                         
  -1  -1   6        187.37        229.99        54.24 o                         
   0  -1   6       1711.36       1517.04       222.10 o                         
   1  -1   6       8058.13       7536.57       765.63 o                         
   2  -1   6        521.52        571.21       113.92 o                         
   3  -1   6        793.32        811.57        67.35 o                         
   4  -1   6         67.43        102.59        70.48 o                         
   5  -1   6         99.52         53.06        54.71 o                         
   6  -1   6         61.51         49.43        85.47 o                         
  -9   0   6          0.21          0.00       110.26 o                         
  -8   0   6        516.02        374.96       102.88 o                         
  -7   0   6          0.10         22.04        88.28 o                         
  -6   0   6       1483.27       1611.68        85.58 o                         
  -5   0   6       7232.88       8638.76       209.95 o                         
  -4   0   6       2804.91       2497.69       115.80 o                         
  -3   0   6        745.76        739.14        45.00 o                         
  -2   0   6         59.28         41.66        45.81 o                         
  -1   0   6        944.68        901.40       141.18 o                         
   0   0   6        154.49        103.57        38.64 o                         
   1   0   6        191.47        188.93        50.85 o                         
   2   0   6         46.45         52.31        50.09 o                         
   3   0   6       4519.04       4235.12      1134.62 o                         
   4   0   6        447.67        616.89       131.43 o                         
   5   0   6         63.05         60.83        68.58 o                         
   6   0   6        294.89        328.99        82.68 o                         
  -9   1   6        538.34        435.38       140.11 o                         
  -8   1   6        218.57        125.79       106.47 o                         
  -7   1   6         83.51         49.89        90.48 o                         
  -6   1   6       1068.75        980.12       137.80 o                         
  -5   1   6       3558.82       3790.61       104.77 o                         
  -4   1   6         17.03         22.37        52.80 o                         
  -3   1   6        132.38        199.61        66.97 o                         
  -2   1   6        106.23        125.66        54.30 o                         
  -1   1   6         89.36         77.32        43.10 o                         
   0   1   6        257.42        246.54        45.41 o                         
   1   1   6        108.53        135.15        61.41 o                         
   2   1   6       2485.88       2492.51       394.60 o                         
   3   1   6       2279.17       2704.25       196.10 o                         
   4   1   6          1.76          0.00        66.65 o                         
   5   1   6        748.69        676.36        65.17 o                         
   6   1   6        157.03         74.08       117.85 o                         
  -9   2   6         90.02         83.81       146.00 o                         
  -8   2   6        174.50         61.23        90.55 o                         
  -7   2   6        162.16        209.61        79.10 o                         
  -6   2   6        225.33        290.91        84.23 o                         
  -5   2   6       2043.26       2611.52       102.84 o                         
  -4   2   6       6521.25       7449.88       165.42 o                         
  -3   2   6       5293.96       4729.19       190.80 o                         
  -2   2   6         29.77         36.17        49.46 o                         
  -1   2   6        821.62        802.48        77.80 o                         
   0   2   6        852.58        670.03        50.44 o                         
   1   2   6          5.57          4.00        49.11 o                         
   2   2   6       4798.84       4794.69       829.50 o                         
   3   2   6        723.86        910.11       166.39 o                         
   4   2   6        183.20        154.45        52.25 o                         
   5   2   6         25.39          0.00        81.21 o                         
   6   2   6        182.88        368.79       136.13 o                         
  -8   3   6         93.86         60.86        96.68 o                         
  -7   3   6        218.35        264.77        97.63 o                         
  -6   3   6         86.81         49.29        82.78 o                         
  -5   3   6        193.70        182.47        80.55 o                         
  -4   3   6       5608.60       6331.15       359.72 o                         
  -3   3   6       4398.14       4565.53       464.16 o                         
  -2   3   6         18.03          2.60        56.14 o                         
  -1   3   6       1887.28       1394.22        67.60 o                         
   0   3   6       1269.62       1086.26       358.48 o                         
   1   3   6       2411.06       2116.33       404.93 o                         
   2   3   6       3057.35       2794.46       914.43 o                         
   3   3   6        145.40        182.84        69.49 o                         
   4   3   6        113.04        114.16        57.20 o                         
   5   3   6        104.68        121.84        67.77 o                         
  -8   4   6          4.20          0.00       131.23 o                         
  -7   4   6        614.48        519.36        91.42 o                         
  -6   4   6        587.98        629.51       103.94 o                         
  -5   4   6          5.00         27.21        76.21 o                         
  -4   4   6       4672.84       4352.31       192.58 o                         
  -3   4   6       5608.84       5729.01      1303.72 o                         
  -2   4   6        706.13        734.48        99.04 o                         
  -1   4   6          1.80          0.00        63.68 o                         
   0   4   6        122.36         48.23        79.79 o                         
   1   4   6         32.95          0.00        73.55 o                         
   2   4   6         84.03        111.52        70.17 o                         
   3   4   6         95.74         56.92        82.27 o                         
   4   4   6       1173.13       1531.16       104.72 o                         
  -7   5   6         46.87         57.19       144.71 o                         
  -6   5   6         23.55          0.62       117.86 o                         
  -5   5   6        232.81        146.86        98.77 o                         
  -4   5   6        411.22        312.61        87.74 o                         
  -3   5   6        324.33        285.31        82.92 o                         
  -2   5   6       2281.94       1912.21       548.16 o                         
  -1   5   6        125.70        124.35       104.69 o                         
   0   5   6         13.18          5.99        84.99 o                         
   1   5   6        897.64        897.89       112.23 o                         
   2   5   6        392.05        404.19       119.67 o                         
   3   5   6       1421.60       1704.07       108.74 o                         
   4   5   6       1270.93       1380.01        98.10 o                         
  -6   6   6        121.80         77.83       142.28 o                         
  -5   6   6         11.42          0.00       125.30 o                         
  -4   6   6         60.30          2.47       130.65 o                         
  -3   6   6        726.57        665.37       115.93 o                         
  -2   6   6       1721.89       1298.52       116.93 o                         
  -1   6   6        973.34        627.01        91.32 o                         
   0   6   6         37.99         58.62       105.86 o                         
   1   6   6        894.54        741.79       101.78 o                         
   2   6   6          2.44         29.01       100.38 o                         
  -5   7   6        168.08         93.25       196.94 o                         
  -4   7   6         24.61         25.84       157.14 o                         
  -3   7   6       1415.75       1409.36       181.68 o                         
  -2   7   6       1204.57        807.44       175.42 o                         
  -1   7   6        228.46        162.41       159.56 o                         
   0   7   6        611.98        660.73       235.91 o                         
   1   7   6        323.81        238.49       157.51 o                         
  -2 -10   7         39.41         76.71       140.14 o                         
  -1 -10   7       2790.08       2157.60       909.57 o                         
  -4  -9   7       3085.66       2995.09       186.66 o                         
  -3  -9   7        438.76        405.08       148.55 o                         
  -2  -9   7        297.71        312.14       131.54 o                         
  -1  -9   7         35.15         57.39       139.84 o                         
   0  -9   7       1666.34       1692.65       701.50 o                         
  -5  -8   7       2818.99       2043.44       374.11 o                         
  -4  -8   7        609.25        659.01       120.20 o                         
  -3  -8   7        160.09        220.17       121.19 o                         
  -2  -8   7        537.16        617.81       112.11 o                         
  -1  -8   7       2580.48       3016.93       625.61 o                         
   0  -8   7         84.40         76.30       140.90 o                         
   1  -8   7       4319.05       4429.14       658.56 o                         
   2  -8   7        393.08        438.31       141.21 o                         
   3  -8   7       1808.33       2041.90       235.91 o                         
   4  -8   7        726.12        616.55       217.13 o                         
  -6  -7   7        459.49        311.42       106.92 o                         
  -5  -7   7        210.75        131.88        92.76 o                         
  -4  -7   7        452.74        449.45       100.61 o                         
  -3  -7   7       1302.02       1080.03       207.94 o                         
  -2  -7   7       8237.75       9133.10       254.39 o                         
  -1  -7   7       1138.18       1173.44       131.92 o                         
   0  -7   7       3939.56       3835.80       178.22 o                         
   1  -7   7        191.68        140.23        92.29 o                         
   2  -7   7       2912.02       3330.77       598.26 o                         
   3  -7   7       2213.36       2301.31       132.31 o                         
   4  -7   7         85.31        100.43       132.56 o                         
   5  -7   7         10.26         37.62       164.59 o                         
  -7  -6   7       1138.21        831.24       134.10 o                         
  -6  -6   7        186.43        124.87        92.60 o                         
  -5  -6   7       5305.30       5005.13      1014.23 o                         
  -4  -6   7         18.13         10.49        83.86 o                         
  -3  -6   7       9834.29      11170.07       390.59 o                         
  -2  -6   7      13475.44      14684.58       333.35 o                         
  -1  -6   7        136.51        145.30        77.73 o                         
   0  -6   7       2853.10       2899.85       235.69 o                         
   1  -6   7        168.00        139.42       101.71 o                         
   2  -6   7        382.11        259.31       105.39 o                         
   3  -6   7          1.33          9.69       122.16 o                         
   4  -6   7         51.06         32.15        88.46 o                         
   5  -6   7        726.65        750.35       144.51 o                         
   6  -6   7        623.81        594.60       177.97 o                         
  -7  -5   7       3195.95       3339.37       150.64 o                         
  -6  -5   7       1456.66       1464.20       105.32 o                         
  -5  -5   7       2815.11       3286.80       121.50 o                         
  -4  -5   7        256.80        211.67        78.45 o                         
  -3  -5   7       4874.33       5621.49       248.38 o                         
  -2  -5   7        880.67        887.60        71.05 o                         
  -1  -5   7        122.46         92.41        51.31 o                         
   0  -5   7       4096.79       3793.59       686.40 o                         
   1  -5   7       1003.09        724.85       130.94 o                         
   2  -5   7       2564.12       2096.77       121.44 o                         
   3  -5   7        231.76        268.76        90.14 o                         
   4  -5   7       2833.38       3397.92       372.00 o                         
   5  -5   7       3032.04       3090.24       193.40 o                         
   6  -5   7        121.16         88.98       157.51 o                         
  -8  -4   7       2102.36       1936.83       413.61 o                         
  -7  -4   7         10.83          0.00        77.65 o                         
  -6  -4   7       2070.36       2109.06       374.38 o                         
  -5  -4   7         27.30          0.00        76.97 o                         
  -4  -4   7       1311.17       1335.87       182.60 o                         
  -3  -4   7        855.52       1002.19        83.95 o                         
  -2  -4   7         67.20         45.29        49.53 o                         
  -1  -4   7       9400.89       9373.28       356.69 o                         
   0  -4   7      15922.16      13883.79      1292.90 o                         
   1  -4   7         35.92         18.89        76.56 o                         
   2  -4   7       4999.29       4163.76       321.91 o                         
   3  -4   7          0.60          0.00        87.58 o                         
   4  -4   7        677.59        760.77       104.89 o                         
   5  -4   7        348.19        425.22        86.21 o                         
   6  -4   7          4.33         17.51       139.72 o                         
  -8  -3   7        265.64        245.78       121.74 o                         
  -7  -3   7        312.52        264.09       101.19 o                         
  -6  -3   7       1276.14       1072.78        71.98 o                         
  -5  -3   7       2610.34       3159.21       101.34 o                         
  -4  -3   7       1908.15       1906.86       408.58 o                         
  -3  -3   7       1891.09       1611.80        72.33 o                         
  -2  -3   7        704.44        703.69       162.07 o                         
  -1  -3   7      14407.92      13702.63      1350.58 o                         
   0  -3   7        960.29        958.15       141.94 o                         
   1  -3   7       4048.54       3999.00       546.69 o                         
   2  -3   7          2.48          0.00        51.17 o                         
   3  -3   7        318.01        266.29        69.09 o                         
   4  -3   7        227.40        205.99        78.49 o                         
   5  -3   7         27.05         64.10        94.60 o                         
   6  -3   7        164.48        256.30       134.98 o                         
  -8  -2   7          5.23         27.29        86.76 o                         
  -7  -2   7        829.51        787.70        95.31 o                         
  -6  -2   7       5602.44       5704.64       981.32 o                         
  -5  -2   7        981.54        848.49       117.35 o                         
  -4  -2   7      11244.13      10992.69      1961.00 o                         
  -3  -2   7        833.60       1079.49        69.92 o                         
  -2  -2   7       7141.96       6146.26       500.15 o                         
  -1  -2   7       6274.32       5534.24       146.53 o                         
   0  -2   7        832.07        658.90       278.09 o                         
   1  -2   7        146.16        213.27        62.49 o                         
   2  -2   7       3575.34       3322.60       615.63 o                         
   3  -2   7          7.47        141.43        66.39 o                         
   4  -2   7        526.79        727.86        97.30 o                         
   5  -2   7        140.12        188.57        91.56 o                         
   6  -2   7        193.73        265.62       104.13 o                         
  -9  -1   7       1424.39       1136.91       119.75 o                         
  -8  -1   7          0.78         55.54        84.75 o                         
  -7  -1   7       6327.60       7099.24       165.54 o                         
  -6  -1   7       1741.12       1980.14       103.90 o                         
  -5  -1   7       4013.23       3686.31        94.10 o                         
  -4  -1   7       2564.36       3034.40        92.72 o                         
  -3  -1   7        437.19        467.69        55.69 o                         
  -2  -1   7       3839.32       3788.55       903.43 o                         
  -1  -1   7        350.87        247.01        49.52 o                         
   0  -1   7         38.46         41.19        52.69 o                         
   1  -1   7       4101.79       3862.73       545.31 o                         
   2  -1   7        236.44        197.03        62.84 o                         
   3  -1   7       1625.99       1940.00       296.93 o                         
   4  -1   7        764.00        883.69       122.34 o                         
   5  -1   7        415.00        494.14        89.25 o                         
   6  -1   7       1051.24       1064.50        95.95 o                         
  -9   0   7       1275.75        981.27       167.77 o                         
  -8   0   7        610.65        515.51        88.31 o                         
  -7   0   7       3421.75       3402.08      1002.74 o                         
  -6   0   7         85.98         56.62        77.34 o                         
  -5   0   7         69.66         56.17        64.23 o                         
  -4   0   7        359.12        413.17        56.79 o                         
  -3   0   7       2143.71       2460.63        87.69 o                         
  -2   0   7       8644.10       7362.50       415.30 o                         
  -1   0   7       1065.91        940.49       245.22 o                         
   0   0   7       8115.56       7056.77       302.00 o                         
   1   0   7       6237.59       5365.41      1146.06 o                         
   2   0   7        473.18        365.40        71.00 o                         
   3   0   7       1786.00       1943.63       334.03 o                         
   4   0   7          0.02         30.84        84.61 o                         
   5   0   7        239.89        253.60        86.09 o                         
   6   0   7         26.35          0.00        98.96 o                         
  -8   1   7          0.93         47.54       114.58 o                         
  -7   1   7        814.46        795.23        90.14 o                         
  -6   1   7        113.41        116.98        65.22 o                         
  -5   1   7       2405.03       3122.03       195.16 o                         
  -4   1   7       1280.23       1226.86       186.03 o                         
  -3   1   7       3870.73       4810.78       116.40 o                         
  -2   1   7       9238.20       9336.76       964.18 o                         
  -1   1   7        178.41        166.18        48.22 o                         
   0   1   7       8564.33       7835.15      1011.43 o                         
   1   1   7         80.66         13.12        43.39 o                         
   2   1   7        636.41        478.61       132.50 o                         
   3   1   7         96.08         69.51        66.12 o                         
   4   1   7        101.71         22.86        70.34 o                         
   5   1   7        177.22        330.87       136.94 o                         
  -8   2   7        700.22        689.76       133.94 o                         
  -7   2   7       1530.17       1740.80       124.48 o                         
  -6   2   7       1861.98       2060.84       234.62 o                         
  -5   2   7       5128.17       5576.52       494.49 o                         
  -4   2   7        193.28        182.96        84.03 o                         
  -3   2   7       5035.21       5870.56       482.82 o                         
  -2   2   7       2704.52       2130.23       110.18 o                         
  -1   2   7        308.73        305.99        69.06 o                         
   0   2   7        185.77        206.46        51.34 o                         
   1   2   7       1132.88       1101.82        98.87 o                         
   2   2   7        846.69        572.95       131.43 o                         
   3   2   7        728.16        724.57       200.73 o                         
   4   2   7         83.59         95.37       153.65 o                         
   5   2   7        458.36        487.99       101.21 o                         
  -8   3   7       1864.44       2090.31       152.86 o                         
  -7   3   7         66.79        135.59       117.98 o                         
  -6   3   7       2395.66       2597.49       350.59 o                         
  -5   3   7         45.75         17.47        79.64 o                         
  -4   3   7       3210.78       3007.51       621.64 o                         
  -3   3   7        186.35        167.34        86.96 o                         
  -2   3   7         99.50         81.91        66.97 o                         
  -1   3   7        457.42        500.89        87.45 o                         
   0   3   7       2738.55       3210.27       534.66 o                         
   1   3   7        295.41        269.26        72.75 o                         
   2   3   7       2270.47       1846.34       732.63 o                         
   3   3   7          3.46          0.00        78.90 o                         
   4   3   7        452.49        567.98       117.39 o                         
  -7   4   7        183.95        179.50       141.76 o                         
  -6   4   7         57.21         64.22       114.85 o                         
  -5   4   7        150.96         56.84        98.11 o                         
  -4   4   7        403.69        371.15        72.78 o                         
  -3   4   7         49.60         59.71        79.44 o                         
  -2   4   7        104.08        109.28        93.40 o                         
  -1   4   7       5162.56       5397.10       925.21 o                         
   0   4   7       1237.98       1189.55       109.43 o                         
   1   4   7       1478.21       1240.64       233.64 o                         
   2   4   7         11.01          4.21        83.43 o                         
   3   4   7        220.37        171.84        84.17 o                         
   4   4   7        151.43        183.06        98.14 o                         
  -7   5   7        396.32        278.24       136.13 o                         
  -6   5   7       1769.23       1777.03       192.58 o                         
  -5   5   7        105.02         62.50        82.23 o                         
  -4   5   7       2002.01       2152.29       215.56 o                         
  -3   5   7         80.55          0.00       119.48 o                         
  -2   5   7       4394.35       3821.61       852.83 o                         
  -1   5   7       4170.82       4308.16       872.79 o                         
   0   5   7         58.00         86.64       189.50 o                         
   1   5   7        449.60        483.53       106.58 o                         
   2   5   7         25.11         52.79       102.23 o                         
   3   5   7          5.13         72.17       112.09 o                         
  -6   6   7       2058.93       1682.55       157.76 o                         
  -5   6   7        619.86        539.00       120.03 o                         
  -4   6   7       1312.79       1404.73       168.78 o                         
  -3   6   7          1.38          0.00       118.17 o                         
  -2   6   7        806.25        726.46       191.91 o                         
  -1   6   7        123.35         51.73       109.16 o                         
   0   6   7         15.68          0.00       117.02 o                         
   1   6   7        736.77        651.04       222.51 o                         
  -4   7   7          0.56        171.58       186.33 o                         
  -3   7   7          2.25          1.57       200.89 o                         
  -2   7   7          5.45          0.00       201.06 o                         
  -1   7   7         10.44          0.00       189.25 o                         
  -2 -10   8        588.85        382.84       180.32 o                         
  -1 -10   8        116.27         64.21       216.41 o                         
   0 -10   8          0.02          0.00       289.18 o                         
  -4  -9   8         13.09          0.00       160.42 o                         
  -3  -9   8        151.49        246.49       146.99 o                         
  -2  -9   8        268.23        234.74       149.04 o                         
  -1  -9   8       1724.38       1673.37       450.80 o                         
   0  -9   8        238.12        187.68       155.61 o                         
   1  -9   8          3.54          0.00       205.03 o                         
   2  -9   8       1970.37       1739.97       230.14 o                         
   3  -9   8          0.50         14.85       257.76 o                         
  -5  -8   8        139.34          0.00       131.22 o                         
  -4  -8   8        687.86        461.14        92.84 o                         
  -3  -8   8        664.17        520.20       110.67 o                         
  -2  -8   8        628.75        662.13       125.73 o                         
  -1  -8   8       5723.19       5409.48      1083.40 o                         
   0  -8   8       2537.66       2404.97       314.43 o                         
   1  -8   8        505.49        353.68       163.74 o                         
   2  -8   8        886.69        868.40       176.64 o                         
   3  -8   8          9.69          0.00       126.62 o                         
   4  -8   8        107.22         81.64       190.20 o                         
  -6  -7   8        964.70        924.55       133.93 o                         
  -5  -7   8        159.68        121.17       113.35 o                         
  -4  -7   8       1430.75       1582.94       126.92 o                         
  -3  -7   8        270.64        235.88       101.04 o                         
  -2  -7   8       1901.16       1987.51       122.00 o                         
  -1  -7   8       1048.45       1145.68       135.08 o                         
   0  -7   8        182.85        129.58       104.01 o                         
   1  -7   8          1.60          0.00       126.77 o                         
   2  -7   8        355.03        321.71       132.72 o                         
   3  -7   8         83.33        104.24       143.42 o                         
   4  -7   8        630.24        550.66       131.99 o                         
   5  -7   8         52.99         37.25       175.44 o                         
  -7  -6   8       1381.99       1165.79       194.58 o                         
  -6  -6   8        537.86        469.83        91.46 o                         
  -5  -6   8        326.14        283.05       105.62 o                         
  -4  -6   8       1312.41       1346.84       106.28 o                         
  -3  -6   8        357.41        345.53        94.77 o                         
  -2  -6   8        670.70        577.67       107.78 o                         
  -1  -6   8         35.79         38.87        79.05 o                         
   0  -6   8        825.03        558.26        99.90 o                         
   1  -6   8       3218.53       2982.64       173.69 o                         
   2  -6   8       1731.93       1240.90       141.14 o                         
   3  -6   8        232.72        157.14       119.32 o                         
   4  -6   8        651.08        598.37        99.14 o                         
   5  -6   8        200.92        257.89       146.35 o                         
  -7  -5   8        828.06        719.30       109.27 o                         
  -6  -5   8        773.69        618.48        81.33 o                         
  -5  -5   8        114.85        112.61        78.07 o                         
  -4  -5   8         53.32         94.05        76.80 o                         
  -3  -5   8        152.99        110.88        69.12 o                         
  -2  -5   8        151.15         81.86        61.49 o                         
  -1  -5   8        625.50        595.89        84.37 o                         
   0  -5   8       3438.08       3180.63       660.48 o                         
   1  -5   8       2478.34       1948.97       105.63 o                         
   2  -5   8         10.59         12.19        97.46 o                         
   3  -5   8       1857.16       1474.52        95.06 o                         
   4  -5   8        213.03        285.16       125.77 o                         
   5  -5   8        663.55        760.97       111.14 o                         
  -8  -4   8          2.73         90.98       116.29 o                         
  -7  -4   8        830.44        685.16       126.31 o                         
  -6  -4   8       2584.48       2939.30       116.32 o                         
  -5  -4   8       1387.40       1391.49        87.83 o                         
  -4  -4   8       1221.36       1273.47        89.43 o                         
  -3  -4   8       3790.29       4106.70       111.64 o                         
  -2  -4   8       3153.26       3713.16       226.20 o                         
  -1  -4   8       2275.84       1812.60       271.58 o                         
   0  -4   8       6620.88       6342.10       953.93 o                         
   1  -4   8       2935.74       2476.38       165.28 o                         
   2  -4   8        184.71         39.03        93.85 o                         
   3  -4   8         44.11         65.88       108.12 o                         
   4  -4   8       1088.65       1188.64       119.59 o                         
   5  -4   8         36.34          0.00        95.50 o                         
  -8  -3   8        685.39        649.11       126.08 o                         
  -7  -3   8         28.10         59.46        86.88 o                         
  -6  -3   8       1720.46       1695.20       174.14 o                         
  -5  -3   8       6503.01       7896.76       163.21 o                         
  -4  -3   8        346.78        451.96        77.19 o                         
  -3  -3   8       2791.13       2770.50       413.84 o                         
  -2  -3   8         30.11         59.48        62.81 o                         
  -1  -3   8       2217.82       1815.64       453.74 o                         
   0  -3   8       3827.21       3604.48       964.09 o                         
   1  -3   8        478.35        389.20       146.61 o                         
   2  -3   8         76.43        105.31        90.87 o                         
   3  -3   8       1365.44       1309.16       105.37 o                         
   4  -3   8        166.46        256.08       103.00 o                         
   5  -3   8        957.63       1272.74       165.45 o                         
  -8  -2   8        310.51        158.58       124.11 o                         
  -7  -2   8        178.87        109.89        99.63 o                         
  -6  -2   8       2122.33       2557.04       111.77 o                         
  -5  -2   8       3816.76       3954.88       678.61 o                         
  -4  -2   8        340.74        331.59        65.99 o                         
  -3  -2   8        178.85        174.42        64.06 o                         
  -2  -2   8         32.68         60.35        51.05 o                         
  -1  -2   8        697.41        547.40       185.36 o                         
   0  -2   8        493.13        423.46        94.69 o                         
   1  -2   8        321.30        216.36        52.62 o                         
   2  -2   8       7432.02       6914.59       157.01 o                         
   3  -2   8       1676.89       1573.06       647.83 o                         
   4  -2   8        607.57        697.71       102.64 o                         
   5  -2   8        119.75        186.46        88.69 o                         
  -8  -1   8          0.83         90.60        85.59 o                         
  -7  -1   8          0.87         16.44        76.87 o                         
  -6  -1   8        757.08        824.68        98.91 o                         
  -5  -1   8        136.49         50.72        64.96 o                         
  -4  -1   8         55.89         65.39        53.60 o                         
  -3  -1   8       3035.65       3094.14       314.30 o                         
  -2  -1   8        287.58        325.49        81.46 o                         
  -1  -1   8       2042.62       1602.84       486.12 o                         
   0  -1   8         96.41        145.92        67.77 o                         
   1  -1   8       3947.20       4167.62       490.39 o                         
   2  -1   8       4073.24       3942.35      1210.82 o                         
   3  -1   8          1.90          0.00        95.59 o                         
   4  -1   8        440.43        281.08        87.89 o                         
   5  -1   8         67.87        154.48        83.93 o                         
  -8   0   8        130.98        187.13        86.86 o                         
  -7   0   8         51.20        129.46       109.44 o                         
  -6   0   8         12.01          0.45        94.57 o                         
  -5   0   8        833.20        859.73        71.01 o                         
  -4   0   8       5223.54       6585.80       148.14 o                         
  -3   0   8       3414.69       3988.23       106.81 o                         
  -2   0   8       1795.62       1625.39       350.77 o                         
  -1   0   8       1805.54       1708.58       614.65 o                         
   0   0   8        101.59        104.71        46.99 o                         
   1   0   8       1663.36       1856.54       113.21 o                         
   2   0   8         16.07          6.97        75.97 o                         
   3   0   8        451.93        321.89       139.13 o                         
   4   0   8        827.40        967.05       252.48 o                         
   5   0   8        445.13        545.43       136.03 o                         
  -8   1   8        213.68        185.89       127.32 o                         
  -7   1   8        746.82        699.18        94.86 o                         
  -6   1   8         85.53         96.60        80.69 o                         
  -5   1   8       1652.24       2045.85        97.34 o                         
  -4   1   8       5143.97       5699.92       745.19 o                         
  -3   1   8        481.04        421.41        73.09 o                         
  -2   1   8       1652.57       1354.46       453.25 o                         
  -1   1   8          1.06         10.61        47.22 o                         
   0   1   8        319.67        252.91        78.79 o                         
   1   1   8        118.34         69.56        74.48 o                         
   2   1   8         63.40         81.49        92.68 o                         
   3   1   8        906.59        826.28       342.89 o                         
   4   1   8       1025.22        931.28       141.89 o                         
   5   1   8        132.34        172.22       105.19 o                         
  -8   2   8        662.79        770.65       115.57 o                         
  -7   2   8       1510.46       1804.52       130.35 o                         
  -6   2   8        657.68        536.93        74.49 o                         
  -5   2   8        929.97       1021.34       100.21 o                         
  -4   2   8       2342.63       2737.32       234.89 o                         
  -3   2   8         39.27        103.69        84.29 o                         
  -2   2   8        567.23        777.56        89.56 o                         
  -1   2   8         87.20         55.53        68.39 o                         
   0   2   8        809.71        753.95        71.08 o                         
   1   2   8        999.32       1076.18       248.78 o                         
   2   2   8         32.40         44.86        59.61 o                         
   3   2   8       1698.24       1575.93       542.19 o                         
   4   2   8          0.81          0.00        81.18 o                         
  -7   3   8        205.92        239.32       136.92 o                         
  -6   3   8        204.08        202.26       118.50 o                         
  -5   3   8          9.25          0.00        83.17 o                         
  -4   3   8        356.51        249.88       104.11 o                         
  -3   3   8       2293.53       2346.00       110.90 o                         
  -2   3   8       1715.27       1519.87        92.95 o                         
  -1   3   8        461.36        450.51        75.38 o                         
   0   3   8       2694.45       3343.28       109.65 o                         
   1   3   8       1738.27       1821.80       322.89 o                         
   2   3   8       1321.05       1114.79       430.09 o                         
   3   3   8       1200.35       1074.95       333.71 o                         
  -7   4   8         11.48         32.14       168.75 o                         
  -6   4   8        556.12        583.49       114.27 o                         
  -5   4   8       2072.78       2222.04       495.69 o                         
  -4   4   8        123.40         36.54        75.90 o                         
  -3   4   8       2128.01       2291.49       335.32 o                         
  -2   4   8       1310.80       1309.08       439.67 o                         
  -1   4   8        270.05        373.45       109.45 o                         
   0   4   8        540.64        474.83        93.89 o                         
   1   4   8         24.03         68.86       103.93 o                         
   2   4   8         30.96          1.38       111.07 o                         
   3   4   8        302.45        349.81       115.78 o                         
  -6   5   8        435.42        316.85       156.27 o                         
  -5   5   8        776.44        680.44       142.48 o                         
  -4   5   8        187.45        212.46       131.69 o                         
  -3   5   8        755.74        605.04       172.00 o                         
  -2   5   8         27.06        113.33       141.53 o                         
  -1   5   8         74.55          7.91       104.00 o                         
   0   5   8         14.67         32.44       109.05 o                         
   1   5   8          0.98          0.00       128.43 o                         
  -4   6   8         23.18          0.00       146.61 o                         
  -3   6   8        263.44        212.12       174.96 o                         
  -2   6   8         63.84         77.65       174.00 o                         
  -1   6   8        486.56        398.67       143.08 o                         
   0   6   8        117.42        101.07       119.17 o                         
  -3  -9   9       1667.28       1575.70       176.50 o                         
  -2  -9   9          7.44          0.00       144.26 o                         
  -1  -9   9        530.55        560.98       150.83 o                         
   0  -9   9          0.07         40.01       164.47 o                         
   1  -9   9        171.74        125.95       192.81 o                         
   2  -9   9          0.72          0.00       212.76 o                         
  -5  -8   9         90.41        180.51       168.08 o                         
  -4  -8   9       1872.63       1802.07       153.52 o                         
  -3  -8   9        430.45        265.21       123.52 o                         
  -2  -8   9          4.47          0.00       163.76 o                         
  -1  -8   9          2.73          0.00       116.68 o                         
   0  -8   9         70.68         21.51       126.63 o                         
   1  -8   9        257.76        149.71       141.74 o                         
   2  -8   9       1115.99       1000.07       183.70 o                         
   3  -8   9         41.96         66.64       175.03 o                         
  -6  -7   9        499.84        334.11       124.58 o                         
  -5  -7   9         58.24         35.05       128.10 o                         
  -4  -7   9        774.39        758.95       119.01 o                         
  -3  -7   9        334.33        310.54        88.60 o                         
  -2  -7   9       1313.63       1230.78       110.06 o                         
  -1  -7   9        887.91        770.94       106.01 o                         
   0  -7   9        228.07        163.93       111.93 o                         
   1  -7   9       2858.42       3092.32       602.45 o                         
   2  -7   9        252.55        144.89       157.99 o                         
   3  -7   9        703.01        521.93       210.53 o                         
   4  -7   9        186.67        114.69       153.19 o                         
  -6  -6   9         67.26          0.00       128.09 o                         
  -5  -6   9       1070.85       1060.74       118.04 o                         
  -4  -6   9       5910.92       5852.36      1091.46 o                         
  -3  -6   9         49.64        108.42        95.92 o                         
  -2  -6   9       3683.03       3724.90       141.54 o                         
  -1  -6   9       2161.93       2135.33       120.38 o                         
   0  -6   9        243.36        221.32        91.30 o                         
   1  -6   9       1650.59       1759.28       201.04 o                         
   2  -6   9        119.75         18.72       124.93 o                         
   3  -6   9        216.14        197.81       119.00 o                         
   4  -6   9          0.76          0.00       151.97 o                         
  -7  -5   9       1098.00        675.76       133.03 o                         
  -6  -5   9        609.49        482.92        94.98 o                         
  -5  -5   9       4938.83       4149.59       216.85 o                         
  -4  -5   9       1855.80       2259.07       138.42 o                         
  -3  -5   9         90.89        119.05        64.47 o                         
  -2  -5   9        120.95         86.90        63.14 o                         
  -1  -5   9        124.34        106.01        67.31 o                         
   0  -5   9        820.81        790.40        95.70 o                         
   1  -5   9         99.09        120.02        97.79 o                         
   2  -5   9        127.05        217.28       116.35 o                         
   3  -5   9        922.80        972.16       139.16 o                         
   4  -5   9         97.43         16.60       129.29 o                         
   5  -5   9        171.92        144.62       149.14 o                         
  -7  -4   9        963.90        699.64        93.04 o                         
  -6  -4   9       1358.83       1438.47       146.75 o                         
  -5  -4   9       2919.18       2608.83       518.67 o                         
  -4  -4   9        277.99        332.97        78.40 o                         
  -3  -4   9        153.95         53.93        61.34 o                         
  -2  -4   9       1133.89       1054.22       175.79 o                         
  -1  -4   9        382.68        400.07        68.93 o                         
   0  -4   9       1029.15        827.41       363.73 o                         
   1  -4   9        958.21        994.08       220.32 o                         
   2  -4   9        706.84        559.16        83.27 o                         
   3  -4   9       1172.05       1065.47       154.50 o                         
   4  -4   9        203.94        272.96       129.51 o                         
   5  -4   9         20.35          0.00       145.28 o                         
  -8  -3   9        347.36        311.07       146.33 o                         
  -7  -3   9          0.95          0.00        90.45 o                         
  -6  -3   9       1161.50       1117.92       140.96 o                         
  -5  -3   9         46.57         31.60        75.30 o                         
  -4  -3   9         33.14          0.95        76.70 o                         
  -3  -3   9       2096.85       2006.08       201.62 o                         
  -2  -3   9        777.63        798.56        69.21 o                         
  -1  -3   9         10.76         18.88        55.13 o                         
   0  -3   9        930.04        929.60       376.91 o                         
   1  -3   9        330.63        314.88        64.57 o                         
   2  -3   9       2583.37       2537.42       101.93 o                         
   3  -3   9        340.11        362.18       109.62 o                         
   4  -3   9         37.03          0.00       125.07 o                         
   5  -3   9          0.11          0.00       139.89 o                         
  -8  -2   9          4.39         66.11       114.40 o                         
  -7  -2   9          1.98          0.00        78.13 o                         
  -6  -2   9        548.01        490.56        82.17 o                         
  -5  -2   9        501.47        474.84       120.12 o                         
  -4  -2   9       4272.66       4730.69       244.91 o                         
  -3  -2   9       9897.61       9647.35       451.11 o                         
  -2  -2   9        748.03        617.96       201.31 o                         
  -1  -2   9        578.51        544.23        94.91 o                         
   0  -2   9        368.15        306.76        86.80 o                         
   1  -2   9        365.11        370.79        88.80 o                         
   2  -2   9        617.76        563.45        78.45 o                         
   3  -2   9          0.70          5.93        79.92 o                         
   4  -2   9         21.65         40.42       118.33 o                         
   5  -2   9         34.07         43.02       107.90 o                         
  -8  -1   9       1673.08       1483.73       245.66 o                         
  -7  -1   9          3.02         54.10        90.11 o                         
  -6  -1   9       2703.64       2911.12       353.35 o                         
  -5  -1   9         24.91         43.56        87.31 o                         
  -4  -1   9       6964.35       6635.48       140.06 o                         
  -3  -1   9       2291.38       2792.77       152.18 o                         
  -2  -1   9        100.50         66.45        64.57 o                         
  -1  -1   9        264.09        270.93        98.69 o                         
   0  -1   9         30.70         60.89        57.74 o                         
   1  -1   9        165.97        162.43        80.75 o                         
   2  -1   9        173.98        183.10        79.55 o                         
   3  -1   9        987.64       1058.36       266.06 o                         
   4  -1   9        758.40        792.88       263.84 o                         
  -8   0   9        732.77        859.65       141.93 o                         
  -7   0   9        255.54        230.43        98.83 o                         
  -6   0   9       1406.19       1833.50       109.91 o                         
  -5   0   9        261.75        307.44        80.80 o                         
  -4   0   9        112.85        106.16        58.30 o                         
  -3   0   9        410.46        358.60        69.50 o                         
  -2   0   9       2660.04       1899.90       508.61 o                         
  -1   0   9       2596.98       2345.47       442.29 o                         
   0   0   9        408.78        347.62        60.57 o                         
   1   0   9        820.57        840.92        70.39 o                         
   2   0   9        151.02        114.00        66.73 o                         
   3   0   9        295.93        382.79       117.53 o                         
   4   0   9        305.03        387.80       125.68 o                         
  -8   1   9         26.59          0.00       105.59 o                         
  -7   1   9          0.34          0.00        98.38 o                         
  -6   1   9        865.65       1075.26       122.85 o                         
  -5   1   9        175.14        132.75        72.35 o                         
  -4   1   9       1012.66       1202.32        78.05 o                         
  -3   1   9        309.16        247.66        59.54 o                         
  -2   1   9       2901.14       2397.22       634.20 o                         
  -1   1   9       1789.42       2189.41       238.36 o                         
   0   1   9          5.75          2.50        65.03 o                         
   1   1   9       1227.74       1414.35        97.93 o                         
   2   1   9         57.63          3.84        96.25 o                         
   3   1   9         61.81         83.77        84.98 o                         
   4   1   9        374.74        431.61       137.47 o                         
  -7   2   9        481.63        614.48       179.79 o                         
  -6   2   9        399.07        431.32       124.33 o                         
  -5   2   9       1433.15       1808.00       127.02 o                         
  -4   2   9        522.23        493.56       106.48 o                         
  -3   2   9        367.00        446.85       105.33 o                         
  -2   2   9       1559.11       1542.46       455.30 o                         
  -1   2   9        970.70       1050.48       217.87 o                         
   0   2   9         53.65         55.80        72.95 o                         
   1   2   9         72.47        103.47        86.75 o                         
   2   2   9        245.03        210.13        90.94 o                         
   3   2   9          1.36          0.00        92.77 o                         
  -7   3   9        732.77        646.99       136.03 o                         
  -6   3   9        154.85        167.20       189.15 o                         
  -5   3   9       1156.40       1152.77       147.42 o                         
  -4   3   9          7.49         16.66        97.10 o                         
  -3   3   9       1148.02       1015.32       161.27 o                         
  -2   3   9        591.19        704.11       109.52 o                         
  -1   3   9        138.71        266.04        99.69 o                         
   0   3   9          9.70         41.56        84.24 o                         
   1   3   9         47.12        107.82        83.64 o                         
   2   3   9         67.94         81.70        91.48 o                         
  -6   4   9        137.85        286.56       149.90 o                         
  -5   4   9        162.99        225.29       141.63 o                         
  -4   4   9          2.46          0.00       126.91 o                         
  -3   4   9        265.06        170.78       136.51 o                         
  -2   4   9          0.02          0.00       129.63 o                         
  -1   4   9        170.39        195.71        86.83 o                         
   0   4   9        561.77        689.43       149.96 o                         
   1   4   9         52.59        143.60        86.35 o                         
  -5   5   9        143.81        262.61       165.95 o                         
  -4   5   9        605.18        496.06       122.32 o                         
  -3   5   9        775.89        808.43       316.12 o                         
  -2   5   9         52.38          0.00       225.44 o                         
  -1   5   9        779.86        840.36       124.98 o                         
   0   5   9       1118.02       1294.36       167.86 o                         
  -2  -9  10          6.26         62.50       161.18 o                         
  -1  -9  10          2.85         48.78       177.88 o                         
   0  -9  10       1643.80       1477.61       242.90 o                         
  -4  -8  10         30.67         34.68       110.45 o                         
  -3  -8  10        383.36        268.81       147.46 o                         
  -2  -8  10        951.03        864.32       145.64 o                         
  -1  -8  10        890.74        781.20       192.31 o                         
   0  -8  10       2987.13       3135.64       325.16 o                         
   1  -8  10        560.25        320.97       176.12 o                         
   2  -8  10        266.17        268.52       208.73 o                         
  -5  -7  10        377.55        312.33       130.76 o                         
  -4  -7  10          0.99         41.66       100.51 o                         
  -3  -7  10       1538.19       1645.90       133.54 o                         
  -2  -7  10        110.85        120.86       118.85 o                         
  -1  -7  10       2674.48       2432.40       569.80 o                         
   0  -7  10        548.85        501.52       139.84 o                         
   1  -7  10        220.07         89.31       153.05 o                         
   2  -7  10        273.90         93.34       181.61 o                         
   3  -7  10        244.73        252.67       195.16 o                         
  -6  -6  10       1437.67       1222.74       136.05 o                         
  -5  -6  10        347.64        378.63        96.34 o                         
  -4  -6  10       2450.68       2852.72       138.86 o                         
  -3  -6  10       2317.07       2397.79       381.32 o                         
  -2  -6  10       1092.43       1118.12       108.50 o                         
  -1  -6  10        223.99        296.70       103.42 o                         
   0  -6  10        184.80         81.75       114.77 o                         
   1  -6  10         17.83          5.75       114.17 o                         
   2  -6  10        954.83        823.15       151.21 o                         
   3  -6  10        297.77        204.05       139.41 o                         
  -7  -5  10        646.16        619.52       155.48 o                         
  -6  -5  10       1392.82       1161.12       185.67 o                         
  -5  -5  10         51.19         63.24        91.68 o                         
  -4  -5  10       1033.16       1261.02       103.00 o                         
  -3  -5  10          5.20          0.00        93.68 o                         
  -2  -5  10        169.39        203.76        96.84 o                         
  -1  -5  10        369.35        278.66        73.43 o                         
   0  -5  10          0.66          0.00       107.51 o                         
   1  -5  10       1480.29       1564.39       297.95 o                         
   2  -5  10        246.07        208.55       118.19 o                         
   3  -5  10        709.50        659.01       124.07 o                         
   4  -5  10        937.43        860.44       264.24 o                         
  -7  -4  10         86.61         27.71       129.32 o                         
  -6  -4  10        113.68          5.02        91.74 o                         
  -5  -4  10        241.28        146.48        93.32 o                         
  -4  -4  10        542.71        479.58        79.05 o                         
  -3  -4  10        118.00         66.93        74.22 o                         
  -2  -4  10       5351.13       5949.71       154.46 o                         
  -1  -4  10       3641.15       3449.58       108.95 o                         
   0  -4  10        621.91        518.69       145.37 o                         
   1  -4  10       2063.13       2179.68       124.12 o                         
   2  -4  10         66.65         10.67       127.55 o                         
   3  -4  10        812.86       1002.18       135.86 o                         
   4  -4  10          5.80        105.12       156.17 o                         
  -7  -3  10       1207.28        955.33        95.79 o                         
  -6  -3  10        402.04        370.01        90.47 o                         
  -5  -3  10        691.42        712.10        97.11 o                         
  -4  -3  10       1985.32       2049.28       459.84 o                         
  -3  -3  10        394.05        397.91        78.80 o                         
  -2  -3  10       7084.37       6137.28      1429.98 o                         
  -1  -3  10         60.35         95.73        79.58 o                         
   0  -3  10       1595.67       1740.96       341.86 o                         
   1  -3  10          2.63          0.00       105.48 o                         
   2  -3  10         28.55          0.00        92.03 o                         
   3  -3  10          1.50          8.23       127.72 o                         
   4  -3  10         46.10          0.28       114.37 o                         
  -7  -2  10       1537.85       1650.57       246.60 o                         
  -6  -2  10         16.53          0.00        78.95 o                         
  -5  -2  10       1643.77       1773.83       118.20 o                         
  -4  -2  10        635.39        689.50        69.48 o                         
  -3  -2  10       1869.07       1874.72       184.65 o                         
  -2  -2  10        215.51         93.54        65.70 o                         
  -1  -2  10         12.17         46.05        55.63 o                         
   0  -2  10       1283.37       1450.51        83.67 o                         
   1  -2  10        727.49        945.26        92.99 o                         
   2  -2  10         89.81        102.17        91.94 o                         
   3  -2  10        970.73       1004.90       214.04 o                         
   4  -2  10         58.73        154.75       122.29 o                         
  -7  -1  10         36.81        113.86       105.79 o                         
  -6  -1  10         61.02        100.95        79.79 o                         
  -5  -1  10         36.84         25.80        78.98 o                         
  -4  -1  10        750.60        742.50       121.54 o                         
  -3  -1  10        570.95        523.09        82.35 o                         
  -2  -1  10        317.84        378.12       102.30 o                         
  -1  -1  10        331.69        338.33       136.28 o                         
   0  -1  10       2344.77       2967.20       685.51 o                         
   1  -1  10        222.90        287.79        84.37 o                         
   2  -1  10        771.49       1035.74       164.47 o                         
   3  -1  10        465.81        419.93        96.39 o                         
   4  -1  10        180.45        186.71       108.64 o                         
  -7   0  10        405.21        340.38       135.99 o                         
  -6   0  10         68.54         18.36        98.62 o                         
  -5   0  10        199.86        160.42        84.30 o                         
  -4   0  10         40.76          0.00        80.45 o                         
  -3   0  10       1564.46       1485.84       219.17 o                         
  -2   0  10        122.99         98.28        81.50 o                         
  -1   0  10       3759.22       4315.06       181.67 o                         
   0   0  10       1326.69       1746.06       113.70 o                         
   1   0  10        135.16        192.10        78.56 o                         
   2   0  10        254.19        262.20        90.75 o                         
   3   0  10        487.07        715.24       128.53 o                         
  -7   1  10        627.58        570.41       118.10 o                         
  -6   1  10       1598.98       1983.09       135.23 o                         
  -5   1  10        571.75        615.17        88.98 o                         
  -4   1  10       1062.30       1121.76       219.74 o                         
  -3   1  10       1816.38       1702.74        93.97 o                         
  -2   1  10       1945.13       2297.89       282.81 o                         
  -1   1  10       3456.71       4376.94       718.47 o                         
   0   1  10        102.95        137.13       101.14 o                         
   1   1  10         30.70         76.15        85.10 o                         
   2   1  10         17.71          8.87        84.86 o                         
   3   1  10         48.98         11.67        97.25 o                         
  -7   2  10       1607.40       1726.33       295.81 o                         
  -6   2  10       3100.92       3283.81       133.45 o                         
  -5   2  10        106.06        133.94       106.98 o                         
  -4   2  10        468.35        463.22       143.81 o                         
  -3   2  10         15.59         33.87       112.84 o                         
  -2   2  10        364.25        385.22       107.30 o                         
  -1   2  10         56.93        235.99        88.30 o                         
   0   2  10          4.68         53.76        88.62 o                         
   1   2  10        695.49        922.18       246.15 o                         
   2   2  10        475.15        587.34       100.42 o                         
  -6   3  10        281.62        361.61       133.19 o                         
  -5   3  10         68.97        136.81       146.10 o                         
  -4   3  10          2.69          0.00       110.31 o                         
  -3   3  10        516.75        676.62       110.76 o                         
  -2   3  10        293.38        340.67       124.46 o                         
  -1   3  10        632.44        591.04       122.52 o                         
   0   3  10        995.28       1142.49       112.12 o                         
   1   3  10       1656.24       2004.30       198.99 o                         
  -5   4  10        408.46        323.83       131.31 o                         
  -4   4  10       1665.06       1592.69       255.06 o                         
  -3   4  10         68.05         34.75       151.68 o                         
  -2   4  10       1170.90       1407.21       128.43 o                         
  -1   4  10         19.31          0.00       118.01 o                         
   0   4  10        359.90        545.52       126.07 o                         
  -3  -8  11        502.84        296.59       163.96 o                         
  -2  -8  11        172.54        110.88       121.05 o                         
  -1  -8  11          4.94          0.00       122.04 o                         
   0  -8  11        362.84        341.28       181.20 o                         
   1  -8  11        109.74        141.29       201.11 o                         
  -4  -7  11         77.96         70.34       114.59 o                         
  -3  -7  11        107.66         30.68       118.65 o                         
  -2  -7  11          3.16          0.00       142.63 o                         
  -1  -7  11         48.79        114.24       137.64 o                         
   0  -7  11         25.84          0.00       113.91 o                         
   1  -7  11        355.36        253.62       138.31 o                         
   2  -7  11        648.31        483.08       204.20 o                         
  -5  -6  11        105.26          9.31       104.70 o                         
  -4  -6  11       1049.55        811.56       117.52 o                         
  -3  -6  11       1638.97       1624.33       305.34 o                         
  -2  -6  11         11.39         42.24       121.87 o                         
  -1  -6  11        434.55        443.32       128.81 o                         
   0  -6  11        453.83        274.33       137.40 o                         
   1  -6  11          0.67          0.00       114.62 o                         
   2  -6  11        803.59        760.89       168.86 o                         
  -6  -5  11         46.09          0.00       143.90 o                         
  -5  -5  11         60.55          0.00       127.66 o                         
  -4  -5  11       1231.93       1108.37       102.29 o                         
  -3  -5  11        696.28        527.62        84.10 o                         
  -2  -5  11         75.81         80.09        89.34 o                         
  -1  -5  11        115.62        176.08       105.96 o                         
   0  -5  11         43.22         14.44       102.25 o                         
   1  -5  11        320.47        400.23       132.09 o                         
   2  -5  11        281.83        425.59       153.06 o                         
   3  -5  11         67.09         94.40       175.18 o                         
  -6  -4  11        467.49        412.65        92.76 o                         
  -5  -4  11        491.22        329.73        79.49 o                         
  -4  -4  11       1753.05       1863.96       121.18 o                         
  -3  -4  11         87.24         99.57       100.70 o                         
  -2  -4  11         89.70         33.92        79.03 o                         
  -1  -4  11          1.62          7.39        78.93 o                         
   0  -4  11         26.78         16.36       103.74 o                         
   1  -4  11         57.77        137.32        99.58 o                         
   2  -4  11        132.57        118.61       144.92 o                         
   3  -4  11          1.47         33.57       161.22 o                         
  -7  -3  11        487.90        275.43       128.31 o                         
  -6  -3  11         61.89         65.46       104.93 o                         
  -5  -3  11        421.37        567.77       187.68 o                         
  -4  -3  11         71.18         56.59       109.92 o                         
  -3  -3  11        115.05        160.35        73.18 o                         
  -2  -3  11         28.51         49.29        77.25 o                         
  -1  -3  11        200.85        184.72        78.92 o                         
   0  -3  11          0.28         22.13        71.82 o                         
   1  -3  11        167.02        335.56       124.79 o                         
   2  -3  11          4.15        116.16       111.84 o                         
   3  -3  11        270.78        294.38       129.07 o                         
  -7  -2  11        427.62        475.22       153.49 o                         
  -6  -2  11        541.96        480.41       132.72 o                         
  -5  -2  11        310.80        200.77        80.38 o                         
  -4  -2  11         28.09         20.09        76.37 o                         
  -3  -2  11        833.62        846.23        96.87 o                         
  -2  -2  11        906.06        830.63       373.26 o                         
  -1  -2  11        121.74         93.14       104.30 o                         
   0  -2  11        310.01        384.68        96.51 o                         
   1  -2  11        575.32        732.92       134.46 o                         
   2  -2  11         20.07         38.57       112.18 o                         
   3  -2  11        244.46        324.31       128.63 o                         
  -7  -1  11         95.79          0.00       127.54 o                         
  -6  -1  11        258.54        198.00       110.44 o                         
  -5  -1  11       1221.15       1278.48       123.95 o                         
  -4  -1  11        152.04        113.00        81.09 o                         
  -3  -1  11        945.00        893.01       176.28 o                         
  -2  -1  11        608.07        583.94        82.46 o                         
  -1  -1  11          8.44         36.33        97.61 o                         
   0  -1  11        807.22       1140.58       223.40 o                         
   1  -1  11        619.57        682.49       153.92 o                         
   2  -1  11          1.18          0.00       129.82 o                         
   3  -1  11          7.49         93.39       199.03 o                         
  -7   0  11         58.93        222.26       131.37 o                         
  -6   0  11        606.57        669.09       128.80 o                         
  -5   0  11       1511.26       1859.98       131.45 o                         
  -4   0  11         32.30          5.29       117.97 o                         
  -3   0  11          5.98         30.85        80.53 o                         
  -2   0  11         40.19         12.39        81.49 o                         
  -1   0  11         85.55        139.80       114.31 o                         
   0   0  11          0.39         70.64        91.12 o                         
   1   0  11         32.55          0.00       102.90 o                         
   2   0  11         71.08        240.23       104.07 o                         
  -6   1  11        140.96        323.35       147.57 o                         
  -5   1  11        332.40        346.68       145.40 o                         
  -4   1  11          4.33          0.00       102.40 o                         
  -3   1  11         53.00         24.17       120.12 o                         
  -2   1  11          4.97         21.85       115.82 o                         
  -1   1  11         67.71         20.62        91.29 o                         
   0   1  11         15.45          0.00        91.29 o                         
   1   1  11         11.37          1.37       171.15 o                         
  -6   2  11         80.72          0.00       174.35 o                         
  -5   2  11          2.21          0.00       148.91 o                         
  -4   2  11       1059.44       1021.58       293.32 o                         
  -3   2  11        303.96        369.01       113.01 o                         
  -2   2  11          0.02          0.00       137.19 o                         
  -1   2  11          4.19          0.00       108.62 o                         
   0   2  11        177.94        332.82       124.57 o                         
   1   2  11         75.06        135.92       112.28 o                         
  -4   3  11       1101.48       1140.60       177.74 o                         
  -3   3  11         72.77          0.00       150.77 o                         
  -2   3  11        127.59        185.75       143.42 o                         
  -1   3  11        299.24        368.19       152.02 o                         
  -3  -7  12        497.35        462.40       135.85 o                         
  -2  -7  12       1296.46       1491.57       173.31 o                         
  -1  -7  12          2.19          0.00       164.51 o                         
   0  -7  12        683.37        862.78       205.14 o                         
  -4  -6  12        159.61        144.27        97.47 o                         
  -3  -6  12       2297.04       2694.97       162.94 o                         
  -2  -6  12       1625.48       1864.08       156.30 o                         
  -1  -6  12        280.70        216.32       146.98 o                         
   0  -6  12          9.62          0.00       122.61 o                         
   1  -6  12        385.06        533.92       180.93 o                         
  -5  -5  12        180.72        267.04       116.87 o                         
  -4  -5  12        640.96        635.74       111.78 o                         
  -3  -5  12       1205.07       1403.26       137.55 o                         
  -2  -5  12          9.77          0.00        96.80 o                         
  -1  -5  12          1.86          0.00       101.00 o                         
   0  -5  12        407.25        487.90       153.47 o                         
   1  -5  12         16.26          0.00       149.10 o                         
  -6  -4  12         67.34          0.00       177.17 o                         
  -5  -4  12          9.89         87.62        88.65 o                         
  -4  -4  12          1.57         11.71        98.09 o                         
  -3  -4  12         70.12         56.68        77.97 o                         
  -2  -4  12          2.32          0.00        79.92 o                         
  -1  -4  12       2909.32       2619.93       784.87 o                         
   0  -4  12       1019.03       1369.80       179.22 o                         
   1  -4  12        210.49        369.14       144.38 o                         
   2  -4  12        192.32        189.38       170.30 o                         
  -6  -3  12        718.82        529.28       125.16 o                         
  -5  -3  12        277.76        392.45       139.76 o                         
  -4  -3  12        481.73        390.97       112.01 o                         
  -3  -3  12        367.61        324.91       109.58 o                         
  -2  -3  12        888.14        754.82       148.35 o                         
  -1  -3  12       2033.00       2618.08       515.07 o                         
   0  -3  12         20.60         35.66       125.68 o                         
   1  -3  12        384.86        514.66       192.00 o                         
   2  -3  12          0.71          0.00       118.33 o                         
  -6  -2  12        903.92        954.87       197.25 o                         
  -5  -2  12        364.81        320.05       160.20 o                         
  -4  -2  12        937.33       1063.38       143.45 o                         
  -3  -2  12          3.37          9.65       105.46 o                         
  -2  -2  12       1173.53       1246.08       294.34 o                         
  -1  -2  12          7.73          0.00       115.67 o                         
   0  -2  12        229.92        283.68       109.01 o                         
   1  -2  12        516.73        882.88       143.75 o                         
   2  -2  12        223.07        182.98       117.74 o                         
  -6  -1  12          7.03          0.00       127.31 o                         
  -5  -1  12        573.53        564.22        96.76 o                         
  -4  -1  12        109.62        163.65       103.47 o                         
  -3  -1  12        377.74        191.81        93.14 o                         
  -2  -1  12        185.07        154.58        92.89 o                         
  -1  -1  12         57.10         84.72       116.67 o                         
   0  -1  12        214.23        360.55       112.11 o                         
   1  -1  12        337.55        598.90       149.34 o                         
  -5   0  12         67.47        111.53       114.09 o                         
  -4   0  12         25.59          9.84       113.18 o                         
  -3   0  12         83.17         62.05        94.34 o                         
  -2   0  12        559.86        855.67       136.78 o                         
  -1   0  12         13.91         66.34       107.29 o                         
   0   0  12        790.96       1235.97       139.44 o                         
   1   0  12         23.44          0.00       153.92 o                         
  -5   1  12        347.47        238.44       216.58 o                         
  -4   1  12          1.23        123.39       119.78 o                         
  -3   1  12       1219.46       1282.12       315.68 o                         
  -2   1  12        817.76        839.55       116.30 o                         
  -1   1  12        896.23       1320.99       143.32 o                         
   0   1  12        654.09        721.34       107.77 o                         
  -3   2  12        427.92        359.95       165.91 o                         
  -2   2  12         30.76          0.00       199.03 o                         
  -2  -6  13          2.93         67.50       166.32 o                         
  -4  -5  13        164.14        223.22       154.34 o                         
  -3  -5  13          2.08         50.37       108.14 o                         
  -2  -5  13          0.14         42.22       146.81 o                         
  -1  -5  13         38.37          0.00       159.62 o                         
   0  -5  13        492.66        426.17       318.97 o                         
  -4  -4  13         17.08          0.00       120.43 o                         
  -3  -4  13        593.23        397.37        93.19 o                         
  -2  -4  13         13.31         23.42       108.60 o                         
  -1  -4  13        481.65        591.10       158.64 o                         
   0  -4  13        132.08        218.92       159.73 o                         
  -4  -3  13        147.94         79.01       140.42 o                         
  -3  -3  13        150.24        120.45       101.81 o                         
  -2  -3  13          7.17        142.66       127.67 o                         
  -1  -3  13        225.19        166.55       149.78 o                         
   0  -3  13        558.41        771.24       132.99 o                         
  -4  -2  13         27.15         11.91       101.17 o                         
  -3  -2  13         62.33         28.57       104.79 o                         
  -2  -2  13          1.94          0.00       105.02 o                         
  -1  -2  13         18.97        112.58       119.68 o                         
   0  -2  13         15.19         28.29       156.63 o                         
  -4  -1  13        284.92        312.56       173.60 o                         
  -3  -1  13        210.18        189.29       121.15 o                         
  -2  -1  13        141.29        183.74       107.12 o                         
  -1  -1  13        287.68        572.38       255.33 o                         
  -3   0  13         68.70        133.52       156.51 o                         
  -2   0  13          4.23          0.00       154.02 o                         
                                                                                
